# Supplementary material for: UNAGI: an automated pipeline for nanopore full-length cDNA sequencing uncovers novel transcripts and isoforms in yeast
Source: Funct Integr Genomics. 2020 Jan 18;20(4):523–36. doi: 10.1007/s10142-020-00732-1 (PMC7283198; doi:10.1007/s10142-020-00732-1)
Supplement: Supplementary file 2 — (CSV 649 kb). [file 10142_2020_732_MOESM2_ESM.csv]

Chromosome	Start	End	Strand	Type	Locus	ID
NC_001133.9	5055	6342	-	intergenic	novel	Transcript_1
NC_001133.9	6387	6995	+	intergenic	novel	Transcript_2
NC_001133.9	7013	9183	-	sense	YAL067C	Transcript_3
NC_001133.9	8081	9154	+	antisense	YAL067C	Transcript_4
NC_001133.9	8972	9191	-	sense	YAL067C	Transcript_5
NC_001133.9	9337	9982	+	intergenic	novel	Transcript_6
NC_001133.9	11060	15752	+	antisense	YAL064C-A	Transcript_7
NC_001133.9	16769	20016	-	intergenic	novel	Transcript_8
NC_001133.9	16939	17786	+	intergenic	novel	Transcript_9
NC_001133.9	19329	20204	-	intergenic	novel	Transcript_10
NC_001133.9	21975	23639	-	sense	YAL063C-A	Transcript_11
NC_001133.9	23383	23723	+	intergenic	novel	Transcript_12
NC_001133.9	23917	24731	-	sense	YAL063C	Transcript_13
NC_001133.9	23989	27706	+	antisense	YAL063C	Transcript_14
NC_001133.9	24837	28295	+	antisense	YAL063C	Transcript_15
NC_001133.9	30434	30902	+	intergenic	novel	Transcript_16
NC_001133.9	30777	31017	-	intergenic	novel	Transcript_17
NC_001133.9	30992	31457	-	intergenic	novel	Transcript_18
NC_001133.9	31233	31546	+	intergenic	novel	Transcript_19
NC_001133.9	31417	33010	-	antisense	YAL062W	Transcript_20
NC_001133.9	31520	33034	+	sense	YAL062W	Transcript_21
NC_001133.9	31520	33494	+	sense	YAL061W	Transcript_22
NC_001133.9	33233	35132	-	antisense	YAL061W	Transcript_23
NC_001133.9	33358	34867	+	sense	YAL061W	Transcript_24
NC_001133.9	33358	35143	+	sense	YAL061W	Transcript_25
NC_001133.9	35106	36390	+	sense	YAL060W	Transcript_26
NC_001133.9	36580	37312	+	sense	YAL059W	Transcript_27
NC_001133.9	37391	39006	+	antisense	YAL056C-A	Transcript_28
NC_001133.9	39236	40569	+	sense	YAL056W	Transcript_29
NC_001133.9	39236	42001	+	sense	YAL056W	Transcript_30
NC_001133.9	42154	42786	+	sense	YAL055W	Transcript_31
NC_001133.9	42718	45064	+	antisense	YAL054C	Transcript_32
NC_001133.9	42719	45073	-	sense	YAL054C	Transcript_33
NC_001133.9	44949	45699	-	sense	YAL054C	Transcript_34
NC_001133.9	45743	48313	+	sense	YAL053W	Transcript_35
NC_001133.9	48506	51788	+	sense	YAL051W	Transcript_36
NC_001133.9	51710	54799	-	antisense	YAL047W-A	Transcript_37
NC_001133.9	52850	53262	+	antisense	YAL048C	Transcript_38
NC_001133.9	54920	56886	-	sense	YAL047C	Transcript_39
NC_001133.9	56911	57374	-	sense	YAL046C	Transcript_40
NC_001133.9	57516	57963	+	antisense	YAL044C	Transcript_41
NC_001133.9	57871	58476	-	sense	YAL044C	Transcript_42
NC_001133.9	58618	61067	-	sense	YAL043C	Transcript_43
NC_001133.9	61299	62647	+	sense	YAL042W	Transcript_44
NC_001133.9	62775	65429	+	sense	YAL041W	Transcript_45
NC_001133.9	65496	65712	+	intergenic	novel	Transcript_46
NC_001133.9	65591	67841	-	sense	YAL040C	Transcript_47
NC_001133.9	67113	68126	+	antisense	YAL040C	Transcript_48
NC_001133.9	68642	69720	+	antisense	YAL039C	Transcript_49
NC_001133.9	68647	69000	-	sense	YAL039C	Transcript_50
NC_001133.9	68818	69581	-	sense	YAL039C	Transcript_51
NC_001133.9	69296	69839	+	antisense	YAL039C	Transcript_52
NC_001133.9	69707	70312	-	intergenic	novel	Transcript_53
NC_001133.9	69737	70198	+	intergenic	novel	Transcript_54
NC_001133.9	69946	71003	+	intergenic	novel	Transcript_55
NC_001133.9	70095	70645	+	intergenic	novel	Transcript_56
NC_001133.9	71758	73450	+	antisense	YAL037C-A	Transcript_57
NC_001133.9	71758	73453	-	sense	YAL037C-A	Transcript_58
NC_001133.9	73876	74963	+	sense	YAL037W	Transcript_59
NC_001133.9	74853	75080	-	sense	YAL036C	Transcript_60
NC_001133.9	75027	76199	-	sense	YAL036C	Transcript_61
NC_001133.9	76385	79569	+	antisense	YAL034C-B	Transcript_62
NC_001133.9	76396	76720	+	sense	YAL035W	Transcript_63
NC_001133.9	76396	76989	+	sense	YAL035W	Transcript_64
NC_001133.9	76396	77164	+	sense	YAL035W	Transcript_65
NC_001133.9	79696	80763	+	antisense	YAL034C	Transcript_66
NC_001133.9	80560	82576	-	sense	YAL034C	Transcript_67
NC_001133.9	82687	83301	+	sense	YAL033W	Transcript_68
NC_001133.9	83203	84494	-	sense	YAL032C	Transcript_69
NC_001133.9	84585	87078	-	sense	YAL031C	Transcript_70
NC_001133.9	87263	87852	+	sense	YAL030W	Transcript_71
NC_001133.9	87770	89944	-	sense	YAL029C	Transcript_72
NC_001133.9	90396	92462	-	sense	YAL029C	Transcript_73
NC_001133.9	92291	92565	-	intergenic	novel	Transcript_74
NC_001133.9	92858	94526	+	sense	YAL028W	Transcript_75
NC_001133.9	94648	95396	+	antisense	YAL026C-A	Transcript_76
NC_001133.9	95483	96015	-	sense	YAL026C	Transcript_77
NC_001133.9	97987	99768	-	antisense	HRA1	Transcript_78
NC_001133.9	100009	101168	-	sense	YAL025C	Transcript_79
NC_001133.9	101384	103579	-	sense	YAL024C	Transcript_80
NC_001133.9	106145	108661	+	antisense	YAL023C	Transcript_81
NC_001133.9	106147	106504	-	sense	YAL023C	Transcript_82
NC_001133.9	106236	108666	-	sense	YAL023C	Transcript_83
NC_001133.9	108812	110446	-	sense	YAL022C	Transcript_84
NC_001133.9	110612	113411	-	sense	YAL021C	Transcript_85
NC_001133.9	110659	111067	+	antisense	YAL021C	Transcript_86
NC_001133.9	113591	114619	-	antisense	YAL019W-A	Transcript_87
NC_001133.9	114799	118386	+	sense	YAL019W	Transcript_88
NC_001133.9	118428	118764	-	sense	YAL018C	Transcript_89
NC_001133.9	119857	124450	+	antisense	YAL016C-B	Transcript_90
NC_001133.9	123206	124484	-	sense	YAL016C-B	Transcript_91
NC_001133.9	124781	126853	+	sense	YAL016W	Transcript_92
NC_001133.9	126761	128102	-	sense	YAL015C	Transcript_93
NC_001133.9	126884	128944	+	antisense	YAL014C	Transcript_94
NC_001133.9	128222	129072	-	sense	YAL014C	Transcript_95
NC_001133.9	129235	130567	+	sense	YAL013W	Transcript_96
NC_001133.9	130648	132039	-	antisense	YAL012W	Transcript_97
NC_001133.9	130734	132073	+	sense	YAL012W	Transcript_98
NC_001133.9	132184	132944	+	sense	YAL011W	Transcript_99
NC_001133.9	133844	134150	+	sense	YAL011W	Transcript_100
NC_001133.9	134068	135695	-	sense	YAL010C	Transcript_101
NC_001133.9	135831	136749	+	sense	YAL009W	Transcript_102
NC_001133.9	136865	137640	+	sense	YAL008W	Transcript_103
NC_001133.9	137523	138423	-	sense	YAL007C	Transcript_104
NC_001133.9	138601	138854	+	intergenic	novel	Transcript_105
NC_001133.9	138667	139010	-	intergenic	novel	Transcript_106
NC_001133.9	139346	141493	-	antisense	YAL004W	Transcript_107
NC_001133.9	139366	141300	+	sense	YAL004W	Transcript_108
NC_001133.9	142007	143374	-	antisense	snR18	Transcript_109
NC_001133.9	142137	143449	+	sense	snR18	Transcript_110
NC_001133.9	142140	143216	+	sense	snR18	Transcript_111
NC_001133.9	143617	144949	+	sense	YAL002W	Transcript_112
NC_001133.9	143659	147587	+	sense	YAL002W	Transcript_113
NC_001133.9	147512	151203	-	sense	YAL001C	Transcript_114
NC_001133.9	149919	151189	-	sense	YAL001C	Transcript_115
NC_001133.9	152214	153898	+	sense	YAR002W	Transcript_116
NC_001133.9	154000	154750	-	sense	YAR002C-A	Transcript_117
NC_001133.9	154919	155554	+	sense	YAR003W	Transcript_118
NC_001133.9	154957	156767	+	antisense	YAR007C	Transcript_119
NC_001133.9	156678	158698	-	sense	YAR007C	Transcript_120
NC_001133.9	158871	159886	+	sense	YAR008W	Transcript_121
NC_001133.9	160078	160399	+	intergenic	novel	Transcript_122
NC_001133.9	160272	160976	-	sense	YAR009C	Transcript_123
NC_001133.9	161160	165917	-	sense	YAR010C	Transcript_124
NC_001133.9	162117	165919	-	sense	YAR010C	Transcript_125
NC_001133.9	163807	165917	-	sense	YAR010C	Transcript_126
NC_001133.9	165168	165984	+	antisense	YAR010C	Transcript_127
NC_001133.9	165168	166163	+	antisense	YAR010C	Transcript_128
NC_001133.9	166557	169027	-	sense	YAR014C	Transcript_129
NC_001133.9	169271	170390	+	sense	YAR015W	Transcript_130
NC_001133.9	170255	171707	-	sense	YAR018C	Transcript_131
NC_001133.9	171937	172207	+	intergenic	novel	Transcript_132
NC_001133.9	171972	172295	+	antisense	YAR019C	Transcript_133
NC_001133.9	172097	175187	-	antisense	YAR019W-A	Transcript_134
NC_001133.9	175297	176154	+	sense	YAR019W-A	Transcript_135
NC_001133.9	179225	179739	-	sense	YAR023C	Transcript_136
NC_001133.9	179548	180071	+	antisense	YAR023C	Transcript_137
NC_001133.9	179751	180413	-	sense	YAR023C	Transcript_138
NC_001133.9	180085	180931	-	intergenic	novel	Transcript_139
NC_001133.9	182604	182889	+	intergenic	novel	Transcript_140
NC_001133.9	182790	183543	-	intergenic	novel	Transcript_141
NC_001133.9	182842	183435	+	intergenic	novel	Transcript_142
NC_001133.9	182972	183491	-	intergenic	novel	Transcript_143
NC_001133.9	183180	183491	-	intergenic	novel	Transcript_144
NC_001133.9	183689	184524	+	sense	YAR027W	Transcript_145
NC_001133.9	184419	184663	-	antisense	YAR027W	Transcript_146
NC_001133.9	184865	185795	+	sense	YAR028W	Transcript_147
NC_001133.9	186317	186804	+	antisense	YAR030C	Transcript_148
NC_001133.9	186980	187926	+	sense	YAR031W	Transcript_149
NC_001133.9	187745	188670	-	antisense	YAR033W	Transcript_150
NC_001133.9	188054	188897	+	sense	YAR033W	Transcript_151
NC_001133.9	188931	189297	+	intergenic	novel	Transcript_152
NC_001133.9	189190	189649	-	intergenic	novel	Transcript_153
NC_001133.9	189248	189734	+	intergenic	novel	Transcript_154
NC_001133.9	189363	189530	-	intergenic	novel	Transcript_155
NC_001133.9	189400	189878	-	intergenic	novel	Transcript_156
NC_001133.9	190158	192341	+	antisense	YAR035C-A	Transcript_157
NC_001133.9	190165	192363	-	sense	YAR035C-A	Transcript_158
NC_001133.9	192582	196306	+	sense	YAR042W	Transcript_159
NC_001133.9	197479	198999	-	intergenic	novel	Transcript_160
NC_001133.9	198735	199852	+	intergenic	novel	Transcript_161
NC_001133.9	199913	202275	-	sense	YAR047C	Transcript_162
NC_001133.9	200610	201006	+	intergenic	novel	Transcript_163
NC_001133.9	202500	207042	-	antisense	YAR050W	Transcript_164
NC_001133.9	203721	207677	-	antisense	YAR050W	Transcript_165
NC_001133.9	206817	207408	-	antisense	YAR050W	Transcript_166
NC_001133.9	207945	208088	+	sense	YAR050W	Transcript_167
NC_001133.9	208202	208673	-	antisense	YAR053W	Transcript_168
NC_001133.9	208721	209672	+	intergenic	novel	Transcript_169
NC_001133.9	212299	213107	-	intergenic	novel	Transcript_170
NC_001133.9	220967	223034	+	sense	YAR068W	Transcript_171
NC_001133.9	223293	223505	+	intergenic	novel	Transcript_172
NC_001133.9	225412	226899	+	sense	YAR071W	Transcript_173
NC_001133.9	227035	227429	+	intergenic	novel	Transcript_174
NC_001134.8	198	3818	-	sense	YBL111C	Transcript_175
NC_001134.8	238	1050	+	sense	YBL113W-A	Transcript_176
NC_001134.8	8447	9395	+	sense	YBL107W-A	Transcript_177
NC_001134.8	9836	10376	-	sense	YBL107C	Transcript_178
NC_001134.8	9953	10551	-	sense	YBL107C	Transcript_179
NC_001134.8	10738	13939	+	antisense	YBL106C	Transcript_180
NC_001134.8	14092	17965	-	sense	YBL105C	Transcript_181
NC_001134.8	18105	21313	-	sense	YBL104C	Transcript_182
NC_001134.8	21484	21836	+	intergenic	novel	Transcript_183
NC_001134.8	21685	22210	-	sense	YBL103C	Transcript_184
NC_001134.8	21811	22033	-	intergenic	novel	Transcript_185
NC_001134.8	23367	23802	-	sense	YBL103C	Transcript_186
NC_001134.8	23979	24943	+	sense	YBL102W	Transcript_187
NC_001134.8	24782	28261	-	sense	YBL101C	Transcript_188
NC_001134.8	28389	28847	+	sense	YBL100W-C	Transcript_189
NC_001134.8	28592	29075	+	intergenic	novel	Transcript_190
NC_001134.8	28695	28970	-	intergenic	novel	Transcript_191
NC_001134.8	29453	29944	+	sense	YBL100W-B	Transcript_192
NC_001134.8	29735	30290	-	antisense	YBL100W-B	Transcript_193
NC_001134.8	29886	35567	+	sense	YBL100W-B	Transcript_194
NC_001134.8	35404	36226	-	intergenic	novel	Transcript_195
NC_001134.8	35938	36226	-	intergenic	novel	Transcript_196
NC_001134.8	36752	38696	-	antisense	YBL099W	Transcript_197
NC_001134.8	36756	38788	+	sense	YBL099W	Transcript_198
NC_001134.8	36756	39526	+	sense	YBL098W	Transcript_199
NC_001134.8	38412	38927	-	antisense	YBL099W	Transcript_200
NC_001134.8	38613	38927	-	antisense	YBL099W	Transcript_201
NC_001134.8	39114	40632	+	sense	YBL098W	Transcript_202
NC_001134.8	43108	44203	-	sense	YBL094C	Transcript_203
NC_001134.8	43260	44171	+	antisense	YBL094C	Transcript_204
NC_001134.8	44103	45017	-	sense	YBL093C	Transcript_205
NC_001134.8	45612	46441	+	sense	YBL092W	Transcript_206
NC_001134.8	46410	47193	-	sense	YBL091C-A	Transcript_207
NC_001134.8	47226	48659	-	sense	YBL091C	Transcript_208
NC_001134.8	48817	49459	+	sense	YBL090W	Transcript_209
NC_001134.8	49544	50991	+	sense	YBL089W	Transcript_210
NC_001134.8	50943	51144	-	sense	YBL088C	Transcript_211
NC_001134.8	54060	55107	-	sense	YBL088C	Transcript_212
NC_001134.8	56630	59582	-	sense	YBL088C	Transcript_213
NC_001134.8	58339	59582	-	sense	YBL088C	Transcript_214
NC_001134.8	58723	59582	-	sense	YBL088C	Transcript_215
NC_001134.8	59755	60762	-	sense	YBL087C	Transcript_216
NC_001134.8	61152	62581	-	sense	YBL086C	Transcript_217
NC_001134.8	63734	66920	+	sense	YBL085W	Transcript_218
NC_001134.8	67029	69569	-	sense	YBL084C	Transcript_219
NC_001134.8	68262	69569	-	sense	YBL084C	Transcript_220
NC_001134.8	69656	71159	-	sense	YBL082C	Transcript_221
NC_001134.8	71554	73013	+	sense	YBL081W	Transcript_222
NC_001134.8	71807	73840	-	sense	YBL080C	Transcript_223
NC_001134.8	72940	74724	-	sense	YBL080C	Transcript_224
NC_001134.8	75128	78660	+	sense	YBL079W	Transcript_225
NC_001134.8	75128	79572	+	sense	YBL079W	Transcript_226
NC_001134.8	75202	76902	+	sense	YBL079W	Transcript_227
NC_001134.8	79594	79843	+	sense	YBL079W	Transcript_228
NC_001134.8	79849	80612	-	sense	YBL078C	Transcript_229
NC_001134.8	79967	80754	-	sense	YBL078C	Transcript_230
NC_001134.8	80219	80775	+	antisense	YBL078C	Transcript_231
NC_001134.8	80276	80754	-	sense	YBL078C	Transcript_232
NC_001134.8	80944	82327	-	sense	YBL076C	Transcript_233
NC_001134.8	84393	87715	-	antisense	YBL073W	Transcript_234
NC_001134.8	84433	86472	+	antisense	YBL075C	Transcript_235
NC_001134.8	84976	86481	-	sense	YBL075C	Transcript_236
NC_001134.8	88055	89132	+	antisense	YBL072C	Transcript_237
NC_001134.8	88402	88704	-	sense	YBL072C	Transcript_238
NC_001134.8	88496	89464	-	sense	YBL071C-B	Transcript_239
NC_001134.8	89942	90475	+	antisense	YBL071C	Transcript_240
NC_001134.8	90227	90534	-	sense	YBL071C	Transcript_241
NC_001134.8	90664	92105	+	sense	YBL068W-A	Transcript_242
NC_001134.8	90820	92232	-	antisense	YBL068W-A	Transcript_243
NC_001134.8	92364	93483	+	sense	YBL068W	Transcript_244
NC_001134.8	93651	96112	-	sense	YBL067C	Transcript_245
NC_001134.8	96328	100182	-	antisense	YBL065W	Transcript_246
NC_001134.8	96401	96593	+	intergenic	novel	Transcript_247
NC_001134.8	96401	96709	+	antisense	YBL066C	Transcript_248
NC_001134.8	96401	100313	+	sense	YBL065W	Transcript_249
NC_001134.8	100300	101188	+	antisense	YBL064C	Transcript_250
NC_001134.8	100300	101188	-	sense	YBL064C	Transcript_251
NC_001134.8	101868	105345	+	antisense	YBL061C	Transcript_252
NC_001134.8	105224	107521	-	sense	YBL061C	Transcript_253
NC_001134.8	105722	108306	-	antisense	YBL060W	Transcript_254
NC_001134.8	108063	110056	+	sense	YBL060W	Transcript_255
NC_001134.8	109951	110272	-	sense	YBL059C-A	Transcript_256
NC_001134.8	109987	110571	+	antisense	YBL059C-A	Transcript_257
NC_001134.8	110032	110571	-	sense	YBL059C-A	Transcript_258
NC_001134.8	110691	111232	+	sense	YBL059W	Transcript_259
NC_001134.8	111411	112813	+	antisense	YBL057C	Transcript_260
NC_001134.8	112593	113447	-	sense	YBL057C	Transcript_261
NC_001134.8	113715	115386	+	sense	YBL056W	Transcript_262
NC_001134.8	115270	116792	-	sense	YBL055C	Transcript_263
NC_001134.8	118818	119328	+	sense	YBL054W	Transcript_264
NC_001134.8	119299	122082	-	sense	YBL052C	Transcript_265
NC_001134.8	119991	122145	-	sense	YBL052C	Transcript_266
NC_001134.8	121381	122141	-	sense	YBL052C	Transcript_267
NC_001134.8	121730	124832	+	antisense	YBL051C	Transcript_268
NC_001134.8	121824	122145	-	sense	YBL052C	Transcript_269
NC_001134.8	122301	124832	-	sense	YBL051C	Transcript_270
NC_001134.8	122700	124844	-	sense	YBL051C	Transcript_271
NC_001134.8	125037	126189	+	sense	YBL050W	Transcript_272
NC_001134.8	126089	126498	-	antisense	YBL050W	Transcript_273
NC_001134.8	126605	127787	+	sense	YBL048W	Transcript_274
NC_001134.8	126614	127335	+	sense	YBL048W	Transcript_275
NC_001134.8	127635	132206	-	sense	YBL047C	Transcript_276
NC_001134.8	132000	132374	+	antisense	YBL047C	Transcript_277
NC_001134.8	132405	133952	+	sense	YBL046W	Transcript_278
NC_001134.8	133853	135706	+	antisense	YBL045C	Transcript_279
NC_001134.8	134004	135711	-	sense	YBL045C	Transcript_280
NC_001134.8	136554	137652	+	sense	YBL043W	Transcript_281
NC_001134.8	137875	138280	+	intergenic	novel	Transcript_282
NC_001134.8	138274	140316	-	sense	YBL042C	Transcript_283
NC_001134.8	141032	142026	+	sense	YBL041W	Transcript_284
NC_001134.8	141930	143114	-	sense	YBL040C	Transcript_285
NC_001134.8	142121	142896	-	sense	YBL040C	Transcript_286
NC_001134.8	143085	143706	+	sense	YBL039W-B	Transcript_287
NC_001134.8	143183	143716	-	antisense	YBL039W-B	Transcript_288
NC_001134.8	143803	145782	-	sense	YBL039C-A	Transcript_289
NC_001134.8	146112	146945	+	sense	YBL038W	Transcript_290
NC_001134.8	147099	150390	+	sense	YBL037W	Transcript_291
NC_001134.8	150303	150631	-	sense	YBL036C	Transcript_292
NC_001134.8	150384	151236	-	sense	YBL036C	Transcript_293
NC_001134.8	151282	153703	-	sense	YBL035C	Transcript_294
NC_001134.8	153657	156849	-	sense	YBL034C	Transcript_295
NC_001134.8	155478	158463	-	sense	YBL034C	Transcript_296
NC_001134.8	158577	158849	-	sense	YBL033C	Transcript_297
NC_001134.8	158647	159725	-	sense	YBL033C	Transcript_298
NC_001134.8	160093	161510	+	sense	YBL032W	Transcript_299
NC_001134.8	162736	164113	+	antisense	YBL030C	Transcript_300
NC_001134.8	162744	162999	+	intergenic	novel	Transcript_301
NC_001134.8	162888	164137	-	sense	YBL030C	Transcript_302
NC_001134.8	164311	164805	+	antisense	YBL029C-A	Transcript_303
NC_001134.8	164326	164580	-	sense	YBL029C-A	Transcript_304
NC_001134.8	164432	164826	-	sense	YBL029C-A	Transcript_305
NC_001134.8	164647	166133	-	sense	YBL029C-A	Transcript_306
NC_001134.8	165037	166831	-	antisense	YBL029W	Transcript_307
NC_001134.8	165907	166744	-	antisense	YBL029W	Transcript_308
NC_001134.8	166107	166449	+	sense	YBL029W	Transcript_309
NC_001134.8	166279	166852	-	antisense	YBL029W	Transcript_310
NC_001134.8	167075	167369	+	sense	YBL029W	Transcript_311
NC_001134.8	167147	167482	+	sense	YBL029W	Transcript_312
NC_001134.8	167149	167885	-	sense	YBL028C	Transcript_313
NC_001134.8	168403	169462	+	sense	YBL027W	Transcript_314
NC_001134.8	169354	169894	-	antisense	YBL027W	Transcript_315
NC_001134.8	170156	170432	-	intergenic	novel	Transcript_316
NC_001134.8	170556	171169	-	antisense	YBL026W	Transcript_317
NC_001134.8	170557	171158	+	sense	YBL026W	Transcript_318
NC_001134.8	171417	172345	+	sense	YBL025W	Transcript_319
NC_001134.8	172515	174523	+	sense	YBL024W	Transcript_320
NC_001134.8	174727	177579	-	sense	YBL023C	Transcript_321
NC_001134.8	177781	181402	-	sense	YBL022C	Transcript_322
NC_001134.8	177809	181366	+	antisense	YBL022C	Transcript_323
NC_001134.8	181486	182135	-	sense	YBL021C	Transcript_324
NC_001134.8	182318	184215	+	sense	YBL020W	Transcript_325
NC_001134.8	184230	184493	-	antisense	YBL019W	Transcript_326
NC_001134.8	184432	186025	+	antisense	YBL018C	Transcript_327
NC_001134.8	185936	186272	-	sense	YBL018C	Transcript_328
NC_001134.8	186036	186508	-	sense	YBL018C	Transcript_329
NC_001134.8	186701	187100	+	antisense	YBL017C	Transcript_330
NC_001134.8	186768	187272	-	sense	YBL017C	Transcript_331
NC_001134.8	187414	191186	-	sense	YBL017C	Transcript_332
NC_001134.8	191061	191776	-	sense	YBL017C	Transcript_333
NC_001134.8	191396	192183	-	sense	YBL017C	Transcript_334
NC_001134.8	191950	192866	+	sense	YBL016W	Transcript_335
NC_001134.8	193112	193653	+	sense	YBL016W	Transcript_336
NC_001134.8	193497	193911	-	antisense	YBL016W	Transcript_337
NC_001134.8	194036	195972	-	antisense	YBL015W	Transcript_338
NC_001134.8	194044	195942	+	sense	YBL015W	Transcript_339
NC_001134.8	195822	196157	-	intergenic	novel	Transcript_340
NC_001134.8	196351	196686	+	intergenic	novel	Transcript_341
NC_001134.8	196736	197039	+	intergenic	novel	Transcript_342
NC_001134.8	197003	197316	-	intergenic	novel	Transcript_343
NC_001134.8	197802	198280	-	intergenic	novel	Transcript_344
NC_001134.8	198357	198741	-	intergenic	novel	Transcript_345
NC_001134.8	198760	199065	+	antisense	YBL014C	Transcript_346
NC_001134.8	198958	202234	-	antisense	YBL013W	Transcript_347
NC_001134.8	201989	203297	+	sense	YBL013W	Transcript_348
NC_001134.8	202035	203592	+	sense	YBL011W	Transcript_349
NC_001134.8	203470	205424	+	sense	YBL011W	Transcript_350
NC_001134.8	205370	205928	+	sense	YBL011W	Transcript_351
NC_001134.8	205925	206984	-	sense	YBL010C	Transcript_352
NC_001134.8	207140	209360	+	sense	YBL009W	Transcript_353
NC_001134.8	208334	209617	-	antisense	YBL008W-A	Transcript_354
NC_001134.8	209953	212282	+	sense	YBL008W	Transcript_355
NC_001134.8	212464	216423	-	sense	YBL007C	Transcript_356
NC_001134.8	216399	216768	-	antisense	YBL006W-A	Transcript_357
NC_001134.8	216470	217160	-	antisense	YBL006W-A	Transcript_358
NC_001134.8	217375	220074	+	sense	YBL005W	Transcript_359
NC_001134.8	217407	220692	+	sense	YBL005W	Transcript_360
NC_001134.8	219957	220999	-	antisense	YBL005W	Transcript_361
NC_001134.8	220947	221322	+	intergenic	novel	Transcript_362
NC_001134.8	220973	221799	-	antisense	YBL005W-B	Transcript_363
NC_001134.8	221201	221844	-	antisense	YBL005W-B	Transcript_364
NC_001134.8	221274	225037	+	sense	YBL005W-B	Transcript_365
NC_001134.8	223970	226850	+	sense	YBL005W-B	Transcript_366
NC_001134.8	225225	225839	+	sense	YBL005W-B	Transcript_367
NC_001134.8	226571	226906	+	sense	YBL005W-B	Transcript_368
NC_001134.8	226790	227312	-	antisense	tS%28AGA%29B	Transcript_369
NC_001134.8	227510	231351	+	sense	YBL004W	Transcript_370
NC_001134.8	227513	228770	+	sense	YBL004W	Transcript_371
NC_001134.8	232690	235178	+	sense	YBL004W	Transcript_372
NC_001134.8	235195	235846	-	sense	YBL003C	Transcript_373
NC_001134.8	235242	235823	+	antisense	YBL003C	Transcript_374
NC_001134.8	235369	235819	-	sense	YBL003C	Transcript_375
NC_001134.8	235699	235996	-	sense	YBL003C	Transcript_376
NC_001134.8	236320	236436	+	intergenic	novel	Transcript_377
NC_001134.8	236457	237061	+	sense	YBL002W	Transcript_378
NC_001134.8	237073	237350	+	antisense	YBL001C	Transcript_379
NC_001134.8	237103	237478	-	sense	YBL001C	Transcript_380
NC_001134.8	237778	238044	-	intergenic	novel	Transcript_381
NC_001134.8	238471	239058	+	antisense	YBR001C	Transcript_382
NC_001134.8	238901	241339	-	sense	YBR001C	Transcript_383
NC_001134.8	240975	241420	-	sense	YBR001C	Transcript_384
NC_001134.8	241242	242568	-	sense	YBR002C	Transcript_385
NC_001134.8	241509	242592	-	sense	YBR002C	Transcript_386
NC_001134.8	241651	243787	+	sense	YBR003W	Transcript_387
NC_001134.8	241658	241995	+	antisense	YBR002C	Transcript_388
NC_001134.8	241682	243345	+	sense	YBR003W	Transcript_389
NC_001134.8	242779	244351	+	sense	YBR003W	Transcript_390
NC_001134.8	244271	245688	-	sense	YBR004C	Transcript_391
NC_001134.8	245241	245653	-	sense	YBR004C	Transcript_392
NC_001134.8	245773	246732	-	antisense	YBR005W	Transcript_393
NC_001134.8	245870	246696	+	sense	YBR005W	Transcript_394
NC_001134.8	246969	248571	+	sense	YBR006W	Transcript_395
NC_001134.8	248540	248898	-	sense	YBR007C	Transcript_396
NC_001134.8	251329	251872	+	intergenic	novel	Transcript_397
NC_001134.8	254473	254940	-	intergenic	novel	Transcript_398
NC_001134.8	255205	255409	-	sense	YBR009C	Transcript_399
NC_001134.8	255205	255707	+	antisense	YBR009C	Transcript_400
NC_001134.8	255267	255525	-	sense	YBR009C	Transcript_401
NC_001134.8	255352	255720	-	sense	YBR009C	Transcript_402
NC_001134.8	256302	256902	+	sense	YBR010W	Transcript_403
NC_001134.8	256302	256903	-	antisense	YBR010W	Transcript_404
NC_001134.8	256997	258006	-	sense	YBR011C	Transcript_405
NC_001134.8	257000	258014	+	antisense	YBR011C	Transcript_406
NC_001134.8	258685	259088	+	intergenic	novel	Transcript_407
NC_001134.8	259750	260338	-	antisense	YBR012W-B	Transcript_408
NC_001134.8	259817	263598	+	sense	YBR012W-B	Transcript_409
NC_001134.8	265012	265463	+	sense	YBR012W-B	Transcript_410
NC_001134.8	265334	266012	-	sense	YBR013C	Transcript_411
NC_001134.8	265630	266196	-	sense	YBR013C	Transcript_412
NC_001134.8	266521	267076	-	sense	YBR014C	Transcript_413
NC_001134.8	266615	267114	+	antisense	YBR014C	Transcript_414
NC_001134.8	266641	267361	-	sense	YBR014C	Transcript_415
NC_001134.8	267569	269596	-	sense	YBR015C	Transcript_416
NC_001134.8	270197	270749	-	antisense	YBR016W	Transcript_417
NC_001134.8	270197	270834	+	sense	YBR016W	Transcript_418
NC_001134.8	270779	273760	-	sense	YBR017C	Transcript_419
NC_001134.8	274028	274375	+	intergenic	novel	Transcript_420
NC_001134.8	274292	275597	-	sense	YBR018C	Transcript_421
NC_001134.8	276741	278974	+	antisense	YBR019C	Transcript_422
NC_001134.8	279832	280753	+	sense	YBR020W	Transcript_423
NC_001134.8	281192	283482	-	antisense	YBR021W	Transcript_424
NC_001134.8	281380	283491	+	sense	YBR021W	Transcript_425
NC_001134.8	283330	283530	-	antisense	YBR021W	Transcript_426
NC_001134.8	283652	284426	+	sense	YBR022W	Transcript_427
NC_001134.8	284276	284500	-	sense	YBR023C	Transcript_428
NC_001134.8	288253	288829	+	intergenic	novel	Transcript_429
NC_001134.8	288339	289202	-	intergenic	novel	Transcript_430
NC_001134.8	289352	290458	+	sense	YBR024W	Transcript_431
NC_001134.8	290573	291902	-	sense	YBR025C	Transcript_432
NC_001134.8	292753	293968	+	antisense	YBR026C	Transcript_433
NC_001134.8	292759	293995	-	sense	YBR026C	Transcript_434
NC_001134.8	294246	296063	-	sense	YBR028C	Transcript_435
NC_001134.8	294312	294534	+	antisense	YBR028C	Transcript_436
NC_001134.8	296178	296386	+	antisense	YBR029C	Transcript_437
NC_001134.8	296233	297820	-	sense	YBR029C	Transcript_438
NC_001134.8	297991	299410	+	sense	YBR030W	Transcript_439
NC_001134.8	299621	300059	+	sense	YBR030W	Transcript_440
NC_001134.8	300149	301342	+	sense	YBR031W	Transcript_441
NC_001134.8	301182	301377	-	antisense	YBR031W	Transcript_442
NC_001134.8	301357	301545	-	antisense	YBR032W	Transcript_443
NC_001134.8	302329	304382	+	sense	YBR033W	Transcript_444
NC_001134.8	304599	304972	+	antisense	YBR034C	Transcript_445
NC_001134.8	304741	306005	-	sense	YBR034C	Transcript_446
NC_001134.8	306118	306722	-	sense	YBR035C	Transcript_447
NC_001134.8	306172	306990	+	antisense	YBR035C	Transcript_448
NC_001134.8	306300	306982	-	sense	YBR035C	Transcript_449
NC_001134.8	307329	307980	-	antisense	TLC1	Transcript_450
NC_001134.8	307598	308263	+	sense	TLC1	Transcript_451
NC_001134.8	307598	308851	+	sense	TLC1	Transcript_452
NC_001134.8	308880	310361	+	antisense	YBR036C	Transcript_453
NC_001134.8	308883	310361	-	sense	YBR036C	Transcript_454
NC_001134.8	310492	311501	-	sense	YBR037C	Transcript_455
NC_001134.8	311849	314972	+	sense	YBR038W	Transcript_456
NC_001134.8	314877	315266	-	intergenic	novel	Transcript_457
NC_001134.8	315498	316692	-	antisense	YBR039W	Transcript_458
NC_001134.8	315538	316678	+	sense	YBR039W	Transcript_459
NC_001134.8	318203	320423	+	antisense	YBR042C	Transcript_460
NC_001134.8	320347	321661	-	sense	YBR042C	Transcript_461
NC_001134.8	320949	321804	+	antisense	YBR042C	Transcript_462
NC_001134.8	321706	324094	-	sense	YBR043C	Transcript_463
NC_001134.8	324266	326142	-	sense	YBR044C	Transcript_464
NC_001134.8	326312	326688	+	intergenic	novel	Transcript_465
NC_001134.8	326962	327364	+	intergenic	novel	Transcript_466
NC_001134.8	327403	327761	-	intergenic	novel	Transcript_467
NC_001134.8	327911	328146	+	intergenic	novel	Transcript_468
NC_001134.8	328005	331584	-	sense	YBR046C	Transcript_469
NC_001134.8	330026	330638	-	sense	YBR046C	Transcript_470
NC_001134.8	330201	331529	-	sense	YBR046C	Transcript_471
NC_001134.8	330424	331529	-	sense	YBR046C	Transcript_472
NC_001134.8	331823	332465	+	sense	YBR047W	Transcript_473
NC_001134.8	332780	334026	-	antisense	YBR048W	Transcript_474
NC_001134.8	332802	334010	+	sense	YBR048W	Transcript_475
NC_001134.8	334124	336855	-	sense	YBR049C	Transcript_476
NC_001134.8	334137	336967	+	antisense	YBR049C	Transcript_477
NC_001134.8	337143	338245	-	antisense	YBR051W	Transcript_478
NC_001134.8	338660	339423	-	sense	YBR052C	Transcript_479
NC_001134.8	339282	340782	-	sense	YBR053C	Transcript_480
NC_001134.8	339526	340223	-	sense	YBR053C	Transcript_481
NC_001134.8	339531	339932	+	antisense	YBR053C	Transcript_482
NC_001134.8	339634	340776	+	antisense	YBR053C	Transcript_483
NC_001134.8	339693	340763	-	sense	YBR053C	Transcript_484
NC_001134.8	341200	341989	-	intergenic	novel	Transcript_485
NC_001134.8	342560	343061	+	intergenic	novel	Transcript_486
NC_001134.8	342786	344495	+	sense	YBR054W	Transcript_487
NC_001134.8	342786	344644	-	sense	YBR055C	Transcript_488
NC_001134.8	344335	347281	-	sense	YBR055C	Transcript_489
NC_001134.8	347047	347443	-	sense	YBR055C	Transcript_490
NC_001134.8	347808	349477	+	sense	YBR056W	Transcript_491
NC_001134.8	347808	349662	-	antisense	YBR056W	Transcript_492
NC_001134.8	350165	350720	+	intergenic	novel	Transcript_493
NC_001134.8	350494	350753	-	intergenic	novel	Transcript_494
NC_001134.8	351073	351922	-	sense	YBR056C-B	Transcript_495
NC_001134.8	351243	351905	+	antisense	YBR056C-B	Transcript_496
NC_001134.8	352254	353396	-	sense	YBR057C	Transcript_497
NC_001134.8	353652	354086	-	sense	YBR058C	Transcript_498
NC_001134.8	355720	356039	-	sense	YBR058C	Transcript_499
NC_001134.8	356132	356393	-	sense	YBR058C-A	Transcript_500
NC_001134.8	356184	359425	+	antisense	YBR059C	Transcript_501
NC_001134.8	356252	356610	-	sense	YBR058C-A	Transcript_502
NC_001134.8	356776	360323	-	sense	YBR059C	Transcript_503
NC_001134.8	360242	360942	+	antisense	YBR060C	Transcript_504
NC_001134.8	361837	362601	-	sense	YBR060C	Transcript_505
NC_001134.8	362848	363237	+	intergenic	novel	Transcript_506
NC_001134.8	362848	364451	+	intergenic	novel	Transcript_507
NC_001134.8	364354	364700	+	intergenic	novel	Transcript_508
NC_001134.8	364623	365726	-	sense	YBR061C	Transcript_509
NC_001134.8	365844	366622	-	sense	YBR062C	Transcript_510
NC_001134.8	365895	367039	+	antisense	YBR063C	Transcript_511
NC_001134.8	366866	369747	-	sense	YBR065C	Transcript_512
NC_001134.8	368280	369750	-	sense	YBR065C	Transcript_513
NC_001134.8	368577	369740	-	sense	YBR065C	Transcript_514
NC_001134.8	369930	370755	-	sense	YBR066C	Transcript_515
NC_001134.8	370529	370701	+	antisense	YBR066C	Transcript_516
NC_001134.8	370547	370904	+	antisense	YBR066C	Transcript_517
NC_001134.8	370768	371041	-	intergenic	novel	Transcript_518
NC_001134.8	372009	372076	+	intergenic	novel	Transcript_519
NC_001134.8	372035	372743	+	antisense	YBR067C	Transcript_520
NC_001134.8	372064	372786	-	sense	YBR067C	Transcript_521
NC_001134.8	373463	375870	+	antisense	YBR068C	Transcript_522
NC_001134.8	373494	374840	+	antisense	YBR068C	Transcript_523
NC_001134.8	373638	375752	-	sense	YBR068C	Transcript_524
NC_001134.8	375652	378538	-	sense	YBR069C	Transcript_525
NC_001134.8	375930	377166	+	antisense	YBR069C	Transcript_526
NC_001134.8	376264	377225	-	sense	YBR069C	Transcript_527
NC_001134.8	376461	378538	-	sense	YBR069C	Transcript_528
NC_001134.8	378767	379385	+	antisense	YBR070C	Transcript_529
NC_001134.8	379175	379941	-	sense	YBR070C	Transcript_530
NC_001134.8	380330	381193	-	antisense	YBR071W	Transcript_531
NC_001134.8	380338	381303	+	sense	YBR071W	Transcript_532
NC_001134.8	381955	382839	-	antisense	YBR072W	Transcript_533
NC_001134.8	381955	382844	+	sense	YBR072W	Transcript_534
NC_001134.8	383136	386070	+	sense	YBR073W	Transcript_535
NC_001134.8	385892	386132	-	antisense	YBR073W	Transcript_536
NC_001134.8	386280	389255	+	sense	YBR074W	Transcript_537
NC_001134.8	390106	390874	-	antisense	YBR076W	Transcript_538
NC_001134.8	390479	391542	-	sense	YBR076C-A	Transcript_539
NC_001134.8	390670	391747	+	antisense	YBR076C-A	Transcript_540
NC_001134.8	390781	391293	+	sense	YBR076W	Transcript_541
NC_001134.8	391137	391670	-	sense	YBR076C-A	Transcript_542
NC_001134.8	391291	391646	-	sense	YBR076C-A	Transcript_543
NC_001134.8	391641	392325	-	sense	YBR077C	Transcript_544
NC_001134.8	392002	392330	+	antisense	YBR077C	Transcript_545
NC_001134.8	392938	395258	-	antisense	YBR078W	Transcript_546
NC_001134.8	392961	394877	+	sense	YBR078W	Transcript_547
NC_001134.8	395293	398302	-	sense	YBR079C	Transcript_548
NC_001134.8	398463	400916	-	sense	YBR080C	Transcript_549
NC_001134.8	401144	405398	-	sense	YBR081C	Transcript_550
NC_001134.8	401150	401702	+	antisense	YBR081C	Transcript_551
NC_001134.8	403293	405397	-	sense	YBR081C	Transcript_552
NC_001134.8	406095	406353	-	intergenic	novel	Transcript_553
NC_001134.8	406115	406573	+	intergenic	novel	Transcript_554
NC_001134.8	406487	407234	-	sense	YBR082C	Transcript_555
NC_001134.8	407649	408038	+	intergenic	novel	Transcript_556
NC_001134.8	407730	408063	-	intergenic	novel	Transcript_557
NC_001134.8	408176	408564	-	intergenic	novel	Transcript_558
NC_001134.8	409075	410701	+	sense	YBR083W	Transcript_559
NC_001134.8	413793	414139	+	sense	YBR084W	Transcript_560
NC_001134.8	414151	415283	-	sense	YBR084C-A	Transcript_561
NC_001134.8	417004	417218	-	intergenic	novel	Transcript_562
NC_001134.8	417399	418256	+	intergenic	novel	Transcript_563
NC_001134.8	417635	418080	-	intergenic	novel	Transcript_564
NC_001134.8	418455	418692	+	intergenic	novel	Transcript_565
NC_001134.8	418545	419173	+	antisense	YBR085C-A	Transcript_566
NC_001134.8	418589	418753	-	intergenic	novel	Transcript_567
NC_001134.8	418695	419193	-	sense	YBR085C-A	Transcript_568
NC_001134.8	419745	420189	+	intergenic	novel	Transcript_569
NC_001134.8	420067	423064	-	sense	YBR086C	Transcript_570
NC_001134.8	423355	423652	+	intergenic	novel	Transcript_571
NC_001134.8	423753	424893	+	sense	YBR087W	Transcript_572
NC_001134.8	424893	425806	-	antisense	YBR089W	Transcript_573
NC_001134.8	426002	426564	+	antisense	YBR090C	Transcript_574
NC_001134.8	426046	426899	-	sense	YBR090C	Transcript_575
NC_001134.8	427053	427522	-	sense	YBR091C	Transcript_576
NC_001134.8	427141	427615	+	antisense	YBR091C	Transcript_577
NC_001134.8	427645	429127	-	sense	YBR092C	Transcript_578
NC_001134.8	429488	430992	-	sense	YBR093C	Transcript_579
NC_001134.8	431325	431821	-	intergenic	novel	Transcript_580
NC_001134.8	431979	434288	+	sense	YBR094W	Transcript_581
NC_001134.8	434313	435738	-	sense	YBR095C	Transcript_582
NC_001134.8	435953	436773	+	sense	YBR096W	Transcript_583
NC_001134.8	436296	436779	-	antisense	YBR096W	Transcript_584
NC_001134.8	436882	439405	+	sense	YBR097W	Transcript_585
NC_001134.8	440448	441372	+	sense	YBR097W	Transcript_586
NC_001134.8	443783	444740	-	sense	YBR101C	Transcript_587
NC_001134.8	444930	447401	-	sense	YBR102C	Transcript_588
NC_001134.8	447538	449365	+	antisense	YBR103C-A	Transcript_589
NC_001134.8	449574	450751	+	sense	YBR104W	Transcript_590
NC_001134.8	450672	451992	-	sense	YBR105C	Transcript_591
NC_001134.8	451548	452123	+	antisense	YBR105C	Transcript_592
NC_001134.8	452618	453363	+	sense	YBR106W	Transcript_593
NC_001134.8	453459	454589	-	sense	YBR107C	Transcript_594
NC_001134.8	454781	457806	+	sense	YBR108W	Transcript_595
NC_001134.8	457672	458089	-	sense	YBR109C	Transcript_596
NC_001134.8	457769	458406	-	sense	YBR109C	Transcript_597
NC_001134.8	458656	460330	+	sense	YBR110W	Transcript_598
NC_001134.8	461104	461865	-	sense	YBR111C	Transcript_599
NC_001134.8	462110	462743	+	sense	YBR111W-A	Transcript_600
NC_001134.8	462636	465960	-	antisense	YBR113W	Transcript_601
NC_001134.8	465779	466032	-	antisense	YBR113W	Transcript_602
NC_001134.8	467156	469678	+	sense	YBR114W	Transcript_603
NC_001134.8	469605	470269	-	sense	YBR115C	Transcript_604
NC_001134.8	469830	474019	-	sense	YBR115C	Transcript_605
NC_001134.8	474387	476478	-	sense	YBR117C	Transcript_606
NC_001134.8	476447	476626	-	intergenic	novel	Transcript_607
NC_001134.8	476895	477185	+	intergenic	novel	Transcript_608
NC_001134.8	477402	477816	+	sense	YBR118W	Transcript_609
NC_001134.8	477558	479129	-	antisense	YBR118W	Transcript_610
NC_001134.8	477648	479135	+	sense	YBR118W	Transcript_611
NC_001134.8	479434	480484	+	antisense	YBR120C	Transcript_612
NC_001134.8	480311	480680	-	sense	YBR120C	Transcript_613
NC_001134.8	480371	480993	-	sense	YBR120C	Transcript_614
NC_001134.8	481357	483507	-	sense	YBR121C-A	Transcript_615
NC_001134.8	482914	483521	-	sense	YBR121C	Transcript_616
NC_001134.8	483502	483884	+	intergenic	novel	Transcript_617
NC_001134.8	483838	484543	-	sense	YBR122C	Transcript_618
NC_001134.8	484672	486721	-	antisense	YBR124W	Transcript_619
NC_001134.8	485927	486721	-	antisense	YBR124W	Transcript_620
NC_001134.8	486838	487168	-	antisense	YBR124W	Transcript_621
NC_001134.8	487048	488565	-	sense	YBR125C	Transcript_622
NC_001134.8	488793	490484	+	antisense	YBR126C	Transcript_623
NC_001134.8	488947	490465	-	sense	YBR126C	Transcript_624
NC_001134.8	490760	491188	-	antisense	YBR126W-B	Transcript_625
NC_001134.8	490826	491197	+	sense	YBR126W-B	Transcript_626
NC_001134.8	491239	492871	-	sense	YBR127C	Transcript_627
NC_001134.8	493050	494079	+	antisense	YBR128C	Transcript_628
NC_001134.8	493262	494180	-	sense	YBR128C	Transcript_629
NC_001134.8	494220	494918	-	sense	YBR129C	Transcript_630
NC_001134.8	494340	495374	-	sense	YBR129C	Transcript_631
NC_001134.8	495594	496907	-	sense	YBR130C	Transcript_632
NC_001134.8	497144	499346	+	antisense	YBR131C-A	Transcript_633
NC_001134.8	499346	501606	-	sense	YBR132C	Transcript_634
NC_001134.8	501578	504416	-	antisense	YBR134W	Transcript_635
NC_001134.8	504790	505520	+	sense	YBR135W	Transcript_636
NC_001134.8	505640	506326	+	sense	YBR136W	Transcript_637
NC_001134.8	506338	507642	+	sense	YBR136W	Transcript_638
NC_001134.8	508455	511840	+	sense	YBR136W	Transcript_639
NC_001134.8	512981	513681	+	sense	YBR137W	Transcript_640
NC_001134.8	513598	515394	-	sense	YBR138C	Transcript_641
NC_001134.8	513981	515395	-	sense	YBR138C	Transcript_642
NC_001134.8	515652	517270	+	sense	YBR139W	Transcript_643
NC_001134.8	517098	517696	-	sense	YBR140C	Transcript_644
NC_001134.8	522385	526933	-	sense	YBR140C	Transcript_645
NC_001134.8	523133	525893	-	sense	YBR140C	Transcript_646
NC_001134.8	523573	526928	-	sense	YBR140C	Transcript_647
NC_001134.8	523587	526935	+	antisense	YBR140C	Transcript_648
NC_001134.8	526924	528058	-	antisense	YBR141W-A	Transcript_649
NC_001134.8	527159	527741	+	sense	YBR141W-A	Transcript_650
NC_001134.8	528258	530414	+	sense	YBR142W	Transcript_651
NC_001134.8	530437	530625	+	sense	YBR142W	Transcript_652
NC_001134.8	530832	532212	-	sense	YBR143C	Transcript_653
NC_001134.8	532504	533066	+	intergenic	novel	Transcript_654
NC_001134.8	533712	534925	+	sense	YBR145W	Transcript_655
NC_001134.8	535187	536297	+	sense	YBR146W	Transcript_656
NC_001134.8	535943	536215	-	antisense	YBR146W	Transcript_657
NC_001134.8	536415	537792	+	sense	YBR147W	Transcript_658
NC_001134.8	536440	537471	+	sense	YBR147W	Transcript_659
NC_001134.8	536581	537511	-	antisense	YBR147W	Transcript_660
NC_001134.8	538742	539793	+	sense	YBR148W	Transcript_661
NC_001134.8	538970	539321	-	antisense	YBR148W	Transcript_662
NC_001134.8	539921	541120	-	antisense	YBR149W	Transcript_663
NC_001134.8	539921	541122	+	sense	YBR149W	Transcript_664
NC_001134.8	540705	541242	+	antisense	YBR150C	Transcript_665
NC_001134.8	540991	541505	-	sense	YBR150C	Transcript_666
NC_001134.8	541772	544512	-	sense	YBR150C	Transcript_667
NC_001134.8	542647	544506	-	sense	YBR150C	Transcript_668
NC_001134.8	544881	546412	-	antisense	YBR152W	Transcript_669
NC_001134.8	544919	546106	+	sense	YBR151W	Transcript_670
NC_001134.8	546377	548248	+	sense	YBR153W	Transcript_671
NC_001134.8	547106	547738	-	antisense	YBR153W	Transcript_672
NC_001134.8	548261	549132	-	sense	YBR154C	Transcript_673
NC_001134.8	549725	550994	+	sense	YBR155W	Transcript_674
NC_001134.8	551909	553260	-	sense	YBR156C	Transcript_675
NC_001134.8	553413	554457	-	sense	YBR157C	Transcript_676
NC_001134.8	554571	555231	-	intergenic	novel	Transcript_677
NC_001134.8	555184	556450	+	intergenic	novel	Transcript_678
NC_001134.8	556285	558331	+	sense	YBR158W	Transcript_679
NC_001134.8	556300	556743	-	antisense	YBR158W	Transcript_680
NC_001134.8	558212	558499	-	intergenic	novel	Transcript_681
NC_001134.8	558650	559797	+	sense	YBR159W	Transcript_682
NC_001134.8	558655	560073	-	antisense	YBR159W	Transcript_683
NC_001134.8	559955	561070	+	sense	YBR160W	Transcript_684
NC_001134.8	561406	561792	+	sense	YBR161W	Transcript_685
NC_001134.8	561568	562911	+	sense	YBR161W	Transcript_686
NC_001134.8	562817	563804	-	sense	YBR162C	Transcript_687
NC_001134.8	562921	563405	+	antisense	YBR162C	Transcript_688
NC_001134.8	563163	564808	-	sense	YBR162C	Transcript_689
NC_001134.8	565213	565531	-	antisense	YBR162W-A	Transcript_690
NC_001134.8	565214	565511	+	sense	YBR162W-A	Transcript_691
NC_001134.8	565643	565687	+	intergenic	novel	Transcript_692
NC_001134.8	565732	567694	+	sense	YBR163W	Transcript_693
NC_001134.8	567440	568561	-	sense	YBR164C	Transcript_694
NC_001134.8	567737	568561	+	antisense	YBR164C	Transcript_695
NC_001134.8	567793	568561	-	sense	YBR164C	Transcript_696
NC_001134.8	568759	569798	+	sense	YBR165W	Transcript_697
NC_001134.8	569722	571243	-	sense	YBR166C	Transcript_698
NC_001134.8	571355	572140	-	sense	YBR167C	Transcript_699
NC_001134.8	572085	572556	+	sense	YBR168W	Transcript_700
NC_001134.8	572339	573774	+	sense	YBR168W	Transcript_701
NC_001134.8	573731	576019	+	antisense	YBR169C	Transcript_702
NC_001134.8	573902	576079	-	sense	YBR169C	Transcript_703
NC_001134.8	576262	578141	-	sense	YBR170C	Transcript_704
NC_001134.8	576335	576594	+	antisense	YBR170C	Transcript_705
NC_001134.8	578337	579112	+	sense	YBR171W	Transcript_706
NC_001134.8	579012	581483	-	sense	YBR172C	Transcript_707
NC_001134.8	580061	581483	-	sense	YBR172C	Transcript_708
NC_001134.8	581543	582215	-	sense	YBR173C	Transcript_709
NC_001134.8	581571	582226	+	antisense	YBR173C	Transcript_710
NC_001134.8	581677	582194	-	sense	YBR173C	Transcript_711
NC_001134.8	582384	583465	+	sense	YBR175W	Transcript_712
NC_001134.8	583698	584796	+	sense	YBR176W	Transcript_713
NC_001134.8	584860	586205	-	antisense	YBR178W	Transcript_714
NC_001134.8	586461	586808	-	sense	YBR179C	Transcript_715
NC_001134.8	586533	589179	-	sense	YBR179C	Transcript_716
NC_001134.8	591661	592799	-	sense	YBR181C	Transcript_717
NC_001134.8	593164	595026	-	sense	YBR182C	Transcript_718
NC_001134.8	595905	596104	+	intergenic	novel	Transcript_719
NC_001134.8	595948	596281	-	antisense	YBR183W	Transcript_720
NC_001134.8	596015	597136	+	sense	YBR183W	Transcript_721
NC_001134.8	596019	596924	+	sense	YBR183W	Transcript_722
NC_001134.8	597234	599035	+	sense	YBR184W	Transcript_723
NC_001134.8	598933	599988	-	sense	YBR185C	Transcript_724
NC_001134.8	601347	602177	-	antisense	YBR186W	Transcript_725
NC_001134.8	602504	603466	+	sense	YBR187W	Transcript_726
NC_001134.8	602505	603637	+	sense	YBR187W	Transcript_727
NC_001134.8	603509	604143	-	sense	YBR188C	Transcript_728
NC_001134.8	604453	605836	-	antisense	YBR189W	Transcript_729
NC_001134.8	604484	605574	+	sense	YBR189W	Transcript_730
NC_001134.8	606247	607238	+	sense	YBR191W-A	Transcript_731
NC_001134.8	607484	608806	+	sense	YBR192W	Transcript_732
NC_001134.8	608622	609794	-	sense	YBR193C	Transcript_733
NC_001134.8	608702	608917	+	sense	YBR192W	Transcript_734
NC_001134.8	609020	609794	-	sense	YBR193C	Transcript_735
NC_001134.8	609968	610570	+	sense	YBR194W	Transcript_736
NC_001134.8	610462	611925	-	sense	YBR195C	Transcript_737
NC_001134.8	612230	613942	-	sense	YBR196C	Transcript_738
NC_001134.8	612659	614271	+	antisense	YBR196C-A	Transcript_739
NC_001134.8	614743	615867	-	sense	YBR197C	Transcript_740
NC_001134.8	615396	616171	+	antisense	YBR198C	Transcript_741
NC_001134.8	616033	618593	-	sense	YBR198C	Transcript_742
NC_001134.8	618827	620439	+	sense	YBR199W	Transcript_743
NC_001134.8	620234	620579	-	antisense	YBR199W	Transcript_744
NC_001134.8	620822	621980	+	sense	YBR200W	Transcript_745
NC_001134.8	620822	622744	+	sense	YBR200W	Transcript_746
NC_001134.8	622669	623233	-	antisense	YBR200W-A	Transcript_747
NC_001134.8	623439	624205	+	sense	YBR201W	Transcript_748
NC_001134.8	624217	624865	-	sense	YBR201C-A	Transcript_749
NC_001134.8	625761	628483	+	sense	YBR202W	Transcript_750
NC_001134.8	628941	629114	+	intergenic	novel	Transcript_751
NC_001134.8	628983	631650	+	sense	YBR203W	Transcript_752
NC_001134.8	628983	632084	+	sense	YBR203W	Transcript_753
NC_001134.8	632077	633422	-	sense	YBR204C	Transcript_754
NC_001134.8	633574	634929	+	sense	YBR206W	Transcript_755
NC_001134.8	635056	636650	+	sense	YBR207W	Transcript_756
NC_001134.8	636551	637285	-	sense	YBR208C	Transcript_757
NC_001134.8	640324	642355	-	sense	YBR208C	Transcript_758
NC_001134.8	642031	642654	-	antisense	YBR209W	Transcript_759
NC_001134.8	642209	642604	-	antisense	YBR209W	Transcript_760
NC_001134.8	642209	642645	+	sense	YBR209W	Transcript_761
NC_001134.8	643287	643725	+	intergenic	novel	Transcript_762
NC_001134.8	643287	643986	+	intergenic	novel	Transcript_763
NC_001134.8	643290	644557	+	intergenic	novel	Transcript_764
NC_001134.8	643513	645002	-	intergenic	novel	Transcript_765
NC_001134.8	645329	646194	+	antisense	YBR211C	Transcript_766
NC_001134.8	646029	647229	-	sense	YBR211C	Transcript_767
NC_001134.8	647479	650113	+	sense	YBR212W	Transcript_768
NC_001134.8	647482	651117	-	antisense	YBR213W	Transcript_769
NC_001134.8	651335	653192	+	sense	YBR214W	Transcript_770
NC_001134.8	651335	653199	-	antisense	YBR214W	Transcript_771
NC_001134.8	653266	655437	+	sense	YBR215W	Transcript_772
NC_001134.8	655285	657633	-	sense	YBR216C	Transcript_773
NC_001134.8	657784	658687	+	sense	YBR217W	Transcript_774
NC_001134.8	658595	662341	+	antisense	YBR218C	Transcript_775
NC_001134.8	658676	662273	-	sense	YBR218C	Transcript_776
NC_001134.8	662759	664744	-	sense	YBR220C	Transcript_777
NC_001134.8	662964	666458	+	antisense	YBR221C	Transcript_778
NC_001134.8	665070	666458	-	sense	YBR221C	Transcript_779
NC_001134.8	666603	668393	-	sense	YBR222C	Transcript_780
NC_001134.8	666620	668291	+	antisense	YBR222C	Transcript_781
NC_001134.8	668401	670317	-	antisense	YBR224W	Transcript_782
NC_001134.8	670454	671945	+	sense	YBR225W	Transcript_783
NC_001134.8	670473	673395	+	antisense	YBR226C	Transcript_784
NC_001134.8	670486	670775	+	sense	YBR225W	Transcript_785
NC_001134.8	672478	673672	+	antisense	YBR227C	Transcript_786
NC_001134.8	673439	675192	-	sense	YBR227C	Transcript_787
NC_001134.8	675374	676340	+	sense	YBR228W	Transcript_788
NC_001134.8	676224	679239	-	sense	YBR229C	Transcript_789
NC_001134.8	679397	680070	+	antisense	YBR230C	Transcript_790
NC_001134.8	679561	680073	-	sense	YBR230C	Transcript_791
NC_001134.8	680313	680672	+	sense	YBR230W-A	Transcript_792
NC_001134.8	680414	681862	-	sense	LSR1	Transcript_793
NC_001134.8	680918	681532	+	antisense	LSR1	Transcript_794
NC_001134.8	680948	681453	-	sense	LSR1	Transcript_795
NC_001134.8	682120	683147	-	sense	YBR231C	Transcript_796
NC_001134.8	683348	684802	+	sense	YBR233W	Transcript_797
NC_001134.8	684946	685389	+	sense	YBR233W-A	Transcript_798
NC_001134.8	684946	685492	+	antisense	YBR234C	Transcript_799
NC_001134.8	685381	686638	+	antisense	YBR234C	Transcript_800
NC_001134.8	685442	686638	-	sense	YBR234C	Transcript_801
NC_001134.8	686819	690354	+	sense	YBR235W	Transcript_802
NC_001134.8	690234	690976	-	sense	YBR236C	Transcript_803
NC_001134.8	690374	691731	-	sense	YBR236C	Transcript_804
NC_001134.8	691924	694624	+	sense	YBR237W	Transcript_805
NC_001134.8	694487	697375	-	sense	YBR238C	Transcript_806
NC_001134.8	694703	695160	+	antisense	YBR238C	Transcript_807
NC_001134.8	698259	698977	-	sense	YBR239C	Transcript_808
NC_001134.8	699266	700168	+	antisense	YBR239C	Transcript_809
NC_001134.8	699840	700092	-	sense	YBR239C	Transcript_810
NC_001134.8	699908	700404	+	antisense	YBR239C	Transcript_811
NC_001134.8	700262	701959	-	sense	YBR240C	Transcript_812
NC_001134.8	701742	702170	-	sense	YBR240C	Transcript_813
NC_001134.8	702579	704084	-	sense	YBR241C	Transcript_814
NC_001134.8	703470	704423	+	antisense	YBR241C	Transcript_815
NC_001134.8	704464	705463	+	antisense	YBR243C	Transcript_816
NC_001134.8	705207	706825	-	sense	YBR243C	Transcript_817
NC_001134.8	707482	708144	+	sense	YBR244W	Transcript_818
NC_001134.8	708039	708252	-	sense	YBR245C	Transcript_819
NC_001134.8	708933	711383	-	sense	YBR245C	Transcript_820
NC_001134.8	711588	712845	+	sense	YBR246W	Transcript_821
NC_001134.8	712757	714488	-	sense	YBR247C	Transcript_822
NC_001134.8	714729	716549	-	sense	YBR248C	Transcript_823
NC_001134.8	716731	716900	+	antisense	YBR249C	Transcript_824
NC_001134.8	716731	718084	-	sense	YBR249C	Transcript_825
NC_001134.8	717893	718219	-	sense	YBR249C	Transcript_826
NC_001134.8	721321	722388	+	sense	YBR251W	Transcript_827
NC_001134.8	722592	723114	+	sense	YBR252W	Transcript_828
NC_001134.8	723208	723725	+	sense	YBR253W	Transcript_829
NC_001134.8	723571	724280	-	sense	YBR254C	Transcript_830
NC_001134.8	724419	724807	+	sense	YBR255W	Transcript_831
NC_001134.8	724429	726598	+	sense	YBR255W	Transcript_832
NC_001134.8	726518	726906	-	sense	YBR255C-A	Transcript_833
NC_001134.8	726672	727105	-	sense	YBR255C-A	Transcript_834
NC_001134.8	727155	727808	+	antisense	YBR256C	Transcript_835
NC_001134.8	727310	727847	-	sense	YBR256C	Transcript_836
NC_001134.8	727392	728110	-	sense	YBR256C	Transcript_837
NC_001134.8	728890	729781	+	antisense	YBR258C	Transcript_838
NC_001134.8	729380	730185	-	sense	YBR258C	Transcript_839
NC_001134.8	729680	730185	-	sense	YBR258C	Transcript_840
NC_001134.8	730338	732638	+	sense	YBR259W	Transcript_841
NC_001134.8	732387	734648	-	sense	YBR260C	Transcript_842
NC_001134.8	734664	735573	-	sense	YBR261C	Transcript_843
NC_001134.8	735452	736084	+	antisense	YBR262C	Transcript_844
NC_001134.8	735592	735808	-	sense	YBR262C	Transcript_845
NC_001134.8	735729	736084	-	sense	YBR262C	Transcript_846
NC_001134.8	736223	737800	+	antisense	YBR264C	Transcript_847
NC_001134.8	737726	738384	-	sense	YBR264C	Transcript_848
NC_001134.8	738540	739665	+	sense	YBR265W	Transcript_849
NC_001134.8	739823	741083	+	antisense	YBR266C	Transcript_850
NC_001134.8	741284	741711	+	sense	YBR268W	Transcript_851
NC_001134.8	741858	742096	+	intergenic	novel	Transcript_852
NC_001134.8	742005	742597	-	sense	YBR269C	Transcript_853
NC_001134.8	742607	743030	+	antisense	YBR270C	Transcript_854
NC_001134.8	742707	744599	-	sense	YBR270C	Transcript_855
NC_001134.8	744816	746110	+	sense	YBR271W	Transcript_856
NC_001134.8	746176	747810	-	sense	YBR272C	Transcript_857
NC_001134.8	747952	749402	-	sense	YBR273C	Transcript_858
NC_001134.8	749543	751339	+	sense	YBR274W	Transcript_859
NC_001134.8	751215	751461	-	sense	YBR275C	Transcript_860
NC_001134.8	755359	757218	-	sense	YBR275C	Transcript_861
NC_001134.8	757545	760138	-	sense	YBR276C	Transcript_862
NC_001134.8	760323	760980	+	sense	YBR278W	Transcript_863
NC_001134.8	761223	762441	+	sense	YBR279W	Transcript_864
NC_001134.8	761228	762714	+	sense	YBR279W	Transcript_865
NC_001134.8	762671	764720	-	sense	YBR280C	Transcript_866
NC_001134.8	764823	768115	+	antisense	YBR281C	Transcript_867
NC_001134.8	764839	767678	-	sense	YBR281C	Transcript_868
NC_001134.8	768194	768782	+	sense	YBR282W	Transcript_869
NC_001134.8	768765	769084	-	sense	YBR283C	Transcript_870
NC_001134.8	768932	770559	-	sense	YBR283C	Transcript_871
NC_001134.8	769848	771782	+	sense	YBR284W	Transcript_872
NC_001134.8	770522	771654	-	antisense	YBR284W	Transcript_873
NC_001134.8	771229	773711	+	sense	YBR284W	Transcript_874
NC_001134.8	773320	773799	+	sense	YBR284W	Transcript_875
NC_001134.8	773845	774502	+	sense	YBR285W	Transcript_876
NC_001134.8	774043	774512	-	antisense	YBR285W	Transcript_877
NC_001134.8	774686	776375	+	sense	YBR286W	Transcript_878
NC_001134.8	774686	776377	-	antisense	YBR286W	Transcript_879
NC_001134.8	776537	778011	+	sense	YBR287W	Transcript_880
NC_001134.8	777893	779508	-	sense	YBR288C	Transcript_881
NC_001134.8	779639	782427	+	sense	YBR289W	Transcript_882
NC_001134.8	781139	782359	-	antisense	YBR289W	Transcript_883
NC_001134.8	782551	783680	+	antisense	YBR291C	Transcript_884
NC_001134.8	783617	784658	-	sense	YBR291C	Transcript_885
NC_001134.8	784411	784713	+	antisense	YBR292C	Transcript_886
NC_001134.8	784804	785335	+	antisense	YBR292C	Transcript_887
NC_001134.8	784956	785768	-	sense	YBR292C	Transcript_888
NC_001134.8	786330	786870	-	intergenic	novel	Transcript_889
NC_001134.8	786343	786716	+	intergenic	novel	Transcript_890
NC_001134.8	786543	786852	-	intergenic	novel	Transcript_891
NC_001134.8	787092	788640	+	sense	YBR293W	Transcript_892
NC_001134.8	788436	788736	-	intergenic	novel	Transcript_893
NC_001134.8	791305	791891	+	sense	YBR294W	Transcript_894
NC_001134.8	792033	792560	-	intergenic	novel	Transcript_895
NC_001134.8	792248	792589	-	intergenic	novel	Transcript_896
NC_001134.8	792697	795404	-	antisense	YBR295W	Transcript_897
NC_001134.8	795608	796649	+	sense	YBR295W	Transcript_898
NC_001134.8	796559	798591	+	antisense	YBR296C	Transcript_899
NC_001134.8	796702	798588	-	sense	YBR296C	Transcript_900
NC_001134.8	799305	799965	-	intergenic	novel	Transcript_901
NC_001134.8	799328	799466	+	intergenic	novel	Transcript_902
NC_001134.8	799417	800549	+	sense	YBR297W	Transcript_903
NC_001134.8	799837	800073	-	intergenic	novel	Transcript_904
NC_001134.8	799847	802056	+	sense	YBR297W	Transcript_905
NC_001134.8	800486	800841	+	sense	YBR297W	Transcript_906
NC_001134.8	801789	802170	+	sense	YBR297W	Transcript_907
NC_001134.8	802537	804899	-	sense	YBR298C	Transcript_908
NC_001134.8	804545	804895	-	intergenic	novel	Transcript_909
NC_001134.8	805147	807233	+	sense	YBR299W	Transcript_910
NC_001134.8	808818	809482	+	sense	YBR301W	Transcript_911
NC_001135.5	0	361	+	intergenic	novel	Transcript_912
NC_001135.5	21	363	-	intergenic	novel	Transcript_913
NC_001135.5	12292	12887	-	sense	YCL067C	Transcript_914
NC_001135.5	12304	12813	+	antisense	YCL067C	Transcript_915
NC_001135.5	12473	13030	-	sense	YCL067C	Transcript_916
NC_001135.5	13764	14022	+	sense	YCL065W	Transcript_917
NC_001135.5	15225	16944	-	sense	YCL064C	Transcript_918
NC_001135.5	15622	16553	-	sense	YCL064C	Transcript_919
NC_001135.5	15821	16890	-	sense	YCL064C	Transcript_920
NC_001135.5	17273	18682	+	sense	YCL063W	Transcript_921
NC_001135.5	18641	22172	-	sense	YCL061C	Transcript_922
NC_001135.5	22317	23404	-	sense	YCL059C	Transcript_923
NC_001135.5	22519	23384	-	sense	YCL059C	Transcript_924
NC_001135.5	23561	23991	+	sense	YCL058W-A	Transcript_925
NC_001135.5	23868	24173	-	sense	YCL057C-A	Transcript_926
NC_001135.5	24048	24351	-	sense	YCL057C-A	Transcript_927
NC_001135.5	24763	26998	+	antisense	YCL056C	Transcript_928
NC_001135.5	26846	27543	-	sense	YCL056C	Transcript_929
NC_001135.5	26914	27673	+	antisense	YCL056C	Transcript_930
NC_001135.5	27892	29015	+	sense	YCL055W	Transcript_931
NC_001135.5	29528	30164	+	intergenic	novel	Transcript_932
NC_001135.5	30797	31197	-	antisense	YCL054W-A	Transcript_933
NC_001135.5	30838	31225	+	sense	YCL054W-A	Transcript_934
NC_001135.5	31389	33378	+	sense	YCL054W	Transcript_935
NC_001135.5	31401	32975	+	sense	YCL054W	Transcript_936
NC_001135.5	31428	32559	+	sense	YCL054W	Transcript_937
NC_001135.5	33599	34090	+	sense	YCL054W	Transcript_938
NC_001135.5	34046	35436	-	sense	YCL052C	Transcript_939
NC_001135.5	35584	37658	+	sense	YCL051W	Transcript_940
NC_001135.5	37718	38863	-	sense	YCL050C	Transcript_941
NC_001135.5	39635	40860	+	antisense	YCL049C	Transcript_942
NC_001135.5	39701	40779	-	sense	YCL049C	Transcript_943
NC_001135.5	40614	41079	-	sense	YCL049C	Transcript_944
NC_001135.5	40941	41386	+	intergenic	novel	Transcript_945
NC_001135.5	41319	41959	-	antisense	YCL048W-A	Transcript_946
NC_001135.5	41434	41961	+	sense	YCL048W-A	Transcript_947
NC_001135.5	41733	43352	-	antisense	YCL048W	Transcript_948
NC_001135.5	43315	43664	+	antisense	YCL047C	Transcript_949
NC_001135.5	43547	44460	-	sense	YCL047C	Transcript_950
NC_001135.5	43916	44649	+	antisense	YCL045C	Transcript_951
NC_001135.5	44562	46945	-	antisense	YCL046W	Transcript_952
NC_001135.5	46933	48408	-	sense	YCL044C	Transcript_953
NC_001135.5	48553	50034	-	sense	YCL043C	Transcript_954
NC_001135.5	48582	49969	+	antisense	YCL043C	Transcript_955
NC_001135.5	49250	50258	-	sense	YCL041C	Transcript_956
NC_001135.5	50238	50680	-	antisense	YCL042W	Transcript_957
NC_001135.5	50795	52521	+	sense	YCL040W	Transcript_958
NC_001135.5	50802	52521	-	antisense	YCL040W	Transcript_959
NC_001135.5	52624	54949	+	antisense	YCL038C	Transcript_960
NC_001135.5	54861	56554	-	sense	YCL038C	Transcript_961
NC_001135.5	56798	58761	-	sense	YCL037C	Transcript_962
NC_001135.5	56886	57225	+	intergenic	novel	Transcript_963
NC_001135.5	56886	57357	+	intergenic	novel	Transcript_964
NC_001135.5	58973	60828	+	sense	YCL036W	Transcript_965
NC_001135.5	60769	61244	+	antisense	YCL035C	Transcript_966
NC_001135.5	60798	61202	-	sense	YCL035C	Transcript_967
NC_001135.5	61636	62794	+	antisense	YCL033C	Transcript_968
NC_001135.5	62703	63247	-	sense	YCL033C	Transcript_969
NC_001135.5	63410	64584	+	sense	YCL032W	Transcript_970
NC_001135.5	64608	65610	-	sense	YCL031C	Transcript_971
NC_001135.5	65895	68393	-	sense	YCL030C	Transcript_972
NC_001135.5	68420	69971	-	sense	YCL029C	Transcript_973
NC_001135.5	68882	69205	+	antisense	YCL029C	Transcript_974
NC_001135.5	70111	71433	+	sense	YCL028W	Transcript_975
NC_001135.5	71156	71642	-	antisense	YCL028W	Transcript_976
NC_001135.5	73257	73431	+	antisense	YCL026C-B	Transcript_977
NC_001135.5	73341	74021	-	sense	YCL026C-B	Transcript_978
NC_001135.5	76009	77950	-	sense	YCL025C	Transcript_979
NC_001135.5	77804	78206	-	sense	YCL025C	Transcript_980
NC_001135.5	79061	82222	+	antisense	YCL022C	Transcript_981
NC_001135.5	79099	80111	+	sense	YCL024W	Transcript_982
NC_001135.5	82004	82408	+	antisense	YCL022C	Transcript_983
NC_001135.5	82665	82996	+	intergenic	novel	Transcript_984
NC_001135.5	82833	83545	-	intergenic	novel	Transcript_985
NC_001135.5	83806	84295	+	sense	YCL021W-A	Transcript_986
NC_001135.5	83884	84723	+	sense	YCL021W-A	Transcript_987
NC_001135.5	84520	84723	-	intergenic	novel	Transcript_988
NC_001135.5	89438	90765	+	sense	YCL019W	Transcript_989
NC_001135.5	90915	91328	+	sense	YCL018W	Transcript_990
NC_001135.5	90915	91334	-	antisense	YCL018W	Transcript_991
NC_001135.5	90915	92476	+	sense	YCL018W	Transcript_992
NC_001135.5	92398	94342	-	sense	YCL017C	Transcript_993
NC_001135.5	92521	92771	+	intergenic	novel	Transcript_994
NC_001135.5	92752	94361	-	sense	YCL017C	Transcript_995
NC_001135.5	94481	95795	-	sense	YCL016C	Transcript_996
NC_001135.5	96172	98404	+	sense	YCL014W	Transcript_997
NC_001135.5	99787	101287	+	sense	YCL014W	Transcript_998
NC_001135.5	101182	101541	-	sense	YCL012C	Transcript_999
NC_001135.5	101297	101798	-	sense	YCL012C	Transcript_1000
NC_001135.5	101958	104366	-	sense	YCL010C	Transcript_1001
NC_001135.5	103455	104366	-	sense	YCL010C	Transcript_1002
NC_001135.5	104470	105572	+	antisense	YCL009C	Transcript_1003
NC_001135.5	104579	105581	-	sense	YCL009C	Transcript_1004
NC_001135.5	105561	106864	-	sense	YCL008C	Transcript_1005
NC_001135.5	106997	107544	+	antisense	snR43	Transcript_1006
NC_001135.5	107454	107822	-	sense	snR43	Transcript_1007
NC_001135.5	108011	108921	+	sense	YCL005W	Transcript_1008
NC_001135.5	108711	109156	-	antisense	YCL004W	Transcript_1009
NC_001135.5	109026	110739	+	sense	YCL004W	Transcript_1010
NC_001135.5	110650	111700	-	sense	YCL002C	Transcript_1011
NC_001135.5	111845	114271	+	sense	YCL001W-B	Transcript_1012
NC_001135.5	111906	112558	+	sense	YCL001W	Transcript_1013
NC_001135.5	112500	112911	-	intergenic	novel	Transcript_1014
NC_001135.5	113850	114248	-	antisense	YCL001W-B	Transcript_1015
NC_001135.5	114613	116600	-	antisense	YCR001W	Transcript_1016
NC_001135.5	115855	116704	-	antisense	YCR001W	Transcript_1017
NC_001135.5	116403	116839	+	intergenic	novel	Transcript_1018
NC_001135.5	116810	117172	+	intergenic	novel	Transcript_1019
NC_001135.5	117052	117475	+	antisense	YCR002C	Transcript_1020
NC_001135.5	117172	117556	-	sense	YCR002C	Transcript_1021
NC_001135.5	117336	118403	-	sense	YCR002C	Transcript_1022
NC_001135.5	118597	119283	+	sense	YCR003W	Transcript_1023
NC_001135.5	119096	119615	+	antisense	YCR004C	Transcript_1024
NC_001135.5	119373	120243	-	sense	YCR004C	Transcript_1025
NC_001135.5	119507	120356	-	sense	YCR004C	Transcript_1026
NC_001135.5	119713	120513	-	sense	YCR004C	Transcript_1027
NC_001135.5	120464	120908	+	intergenic	novel	Transcript_1028
NC_001135.5	120724	122989	-	sense	YCR006C	Transcript_1029
NC_001135.5	120843	122383	+	antisense	YCR005C	Transcript_1030
NC_001135.5	121093	122385	-	sense	YCR005C	Transcript_1031
NC_001135.5	121468	122388	-	sense	YCR005C	Transcript_1032
NC_001135.5	121673	122385	-	sense	YCR005C	Transcript_1033
NC_001135.5	121900	122388	-	sense	YCR005C	Transcript_1034
NC_001135.5	122257	122388	-	sense	YCR005C	Transcript_1035
NC_001135.5	122308	123449	-	sense	YCR006C	Transcript_1036
NC_001135.5	123356	123552	+	intergenic	novel	Transcript_1037
NC_001135.5	124082	124301	+	intergenic	novel	Transcript_1038
NC_001135.5	124586	125024	-	intergenic	novel	Transcript_1039
NC_001135.5	125209	125773	+	intergenic	novel	Transcript_1040
NC_001135.5	125605	126018	+	antisense	YCR007C	Transcript_1041
NC_001135.5	125729	126926	+	antisense	YCR007C	Transcript_1042
NC_001135.5	125842	126370	-	sense	YCR007C	Transcript_1043
NC_001135.5	126824	127554	-	intergenic	novel	Transcript_1044
NC_001135.5	128014	129374	-	antisense	YCR008W	Transcript_1045
NC_001135.5	128026	128337	+	intergenic	novel	Transcript_1046
NC_001135.5	128036	130460	+	sense	YCR008W	Transcript_1047
NC_001135.5	130443	130891	-	sense	YCR009C	Transcript_1048
NC_001135.5	130591	131595	+	antisense	YCR009C	Transcript_1049
NC_001135.5	130644	131598	-	sense	YCR009C	Transcript_1050
NC_001135.5	132057	133280	-	sense	YCR010C	Transcript_1051
NC_001135.5	132092	132232	+	intergenic	novel	Transcript_1052
NC_001135.5	132145	133232	+	antisense	YCR010C	Transcript_1053
NC_001135.5	132256	133239	-	sense	YCR010C	Transcript_1054
NC_001135.5	133631	137017	-	sense	YCR011C	Transcript_1055
NC_001135.5	133781	134011	+	antisense	YCR011C	Transcript_1056
NC_001135.5	134640	137013	+	antisense	YCR011C	Transcript_1057
NC_001135.5	137702	139163	-	sense	YCR013C	Transcript_1058
NC_001135.5	137705	139163	+	antisense	YCR013C	Transcript_1059
NC_001135.5	139023	140832	-	sense	YCR014C	Transcript_1060
NC_001135.5	139493	142140	-	sense	YCR015C	Transcript_1061
NC_001135.5	140732	141469	+	antisense	YCR015C	Transcript_1062
NC_001135.5	141030	142184	-	sense	YCR015C	Transcript_1063
NC_001135.5	142247	142679	+	antisense	snR33	Transcript_1064
NC_001135.5	142361	142546	-	sense	snR33	Transcript_1065
NC_001135.5	143603	144682	+	sense	YCR016W	Transcript_1066
NC_001135.5	143605	143919	+	sense	YCR016W	Transcript_1067
NC_001135.5	144570	145120	-	sense	YCR017C	Transcript_1068
NC_001135.5	144718	147663	-	sense	YCR017C	Transcript_1069
NC_001135.5	147927	148165	+	intergenic	novel	Transcript_1070
NC_001135.5	148069	148618	-	sense	YCR018C	Transcript_1071
NC_001135.5	151669	152019	-	sense	YCR018C-A	Transcript_1072
NC_001135.5	151933	152457	+	intergenic	novel	Transcript_1073
NC_001135.5	152368	152581	-	intergenic	novel	Transcript_1074
NC_001135.5	152712	154040	+	antisense	YCR020C	Transcript_1075
NC_001135.5	153917	154278	-	sense	YCR020C	Transcript_1076
NC_001135.5	154436	155096	-	sense	YCR020C-A	Transcript_1077
NC_001135.5	154677	155104	-	sense	YCR020C-A	Transcript_1078
NC_001135.5	154680	155114	+	antisense	YCR020C-A	Transcript_1079
NC_001135.5	155309	156022	+	sense	YCR020W-B	Transcript_1080
NC_001135.5	155987	157181	+	antisense	YCR021C	Transcript_1081
NC_001135.5	156085	157046	-	sense	YCR021C	Transcript_1082
NC_001135.5	156290	157207	-	sense	YCR021C	Transcript_1083
NC_001135.5	156677	157207	-	sense	YCR021C	Transcript_1084
NC_001135.5	156916	157210	-	sense	YCR021C	Transcript_1085
NC_001135.5	157877	158374	+	intergenic	novel	Transcript_1086
NC_001135.5	158293	160450	-	sense	YCR023C	Transcript_1087
NC_001135.5	158381	159348	+	antisense	YCR023C	Transcript_1088
NC_001135.5	159735	161403	+	antisense	YCR024C	Transcript_1089
NC_001135.5	160586	162241	-	sense	YCR024C	Transcript_1090
NC_001135.5	162409	163145	+	antisense	YCR024C-A	Transcript_1091
NC_001135.5	162581	163218	-	sense	YCR024C-A	Transcript_1092
NC_001135.5	163990	166407	-	sense	YCR026C	Transcript_1093
NC_001135.5	166231	166614	-	sense	YCR026C	Transcript_1094
NC_001135.5	166536	166837	+	intergenic	novel	Transcript_1095
NC_001135.5	166707	168208	-	sense	YCR027C	Transcript_1096
NC_001135.5	167109	168190	-	sense	YCR027C	Transcript_1097
NC_001135.5	168512	168789	+	intergenic	novel	Transcript_1098
NC_001135.5	168846	169278	-	intergenic	novel	Transcript_1099
NC_001135.5	169031	169501	+	intergenic	novel	Transcript_1100
NC_001135.5	169386	169876	-	intergenic	novel	Transcript_1101
NC_001135.5	170145	172523	-	sense	YCR028C	Transcript_1102
NC_001135.5	172623	172955	+	antisense	YCR028C-A	Transcript_1103
NC_001135.5	172753	173285	-	sense	YCR028C-A	Transcript_1104
NC_001135.5	172893	173480	-	sense	YCR028C-A	Transcript_1105
NC_001135.5	173649	176504	+	antisense	YCR030C	Transcript_1106
NC_001135.5	173710	176523	-	sense	YCR030C	Transcript_1107
NC_001135.5	176529	176869	-	intergenic	novel	Transcript_1108
NC_001135.5	176584	176927	+	intergenic	novel	Transcript_1109
NC_001135.5	176668	176915	-	intergenic	novel	Transcript_1110
NC_001135.5	177074	177281	+	sense	snR65	Transcript_1111
NC_001135.5	177363	177718	-	sense	YCR031C	Transcript_1112
NC_001135.5	177538	178248	-	sense	YCR031C	Transcript_1113
NC_001135.5	179393	180387	+	sense	YCR032W	Transcript_1114
NC_001135.5	179432	179971	+	sense	YCR032W	Transcript_1115
NC_001135.5	185017	186109	+	sense	YCR032W	Transcript_1116
NC_001135.5	185128	186126	-	antisense	YCR032W	Transcript_1117
NC_001135.5	186292	187895	+	sense	YCR033W	Transcript_1118
NC_001135.5	186653	190347	+	sense	YCR033W	Transcript_1119
NC_001135.5	190551	191800	+	sense	YCR034W	Transcript_1120
NC_001135.5	191682	193036	-	sense	YCR035C	Transcript_1121
NC_001135.5	193296	194389	+	sense	YCR036W	Transcript_1122
NC_001135.5	194293	197227	-	sense	YCR037C	Transcript_1123
NC_001135.5	197453	198850	-	sense	YCR038C	Transcript_1124
NC_001135.5	199459	199808	-	sense	YCR039C	Transcript_1125
NC_001135.5	199477	200031	+	antisense	YCR039C	Transcript_1126
NC_001135.5	199636	200190	-	sense	YCR039C	Transcript_1127
NC_001135.5	200924	201186	+	antisense	YCR042C	Transcript_1128
NC_001135.5	201058	205431	-	sense	YCR042C	Transcript_1129
NC_001135.5	205769	206169	+	intergenic	novel	Transcript_1130
NC_001135.5	205789	206082	+	intergenic	novel	Transcript_1131
NC_001135.5	206074	206692	-	sense	YCR043C	Transcript_1132
NC_001135.5	206783	207962	-	sense	YCR044C	Transcript_1133
NC_001135.5	209809	210429	-	sense	YCR046C	Transcript_1134
NC_001135.5	210514	211634	-	antisense	YCR047W-A	Transcript_1135
NC_001135.5	210562	210699	+	intergenic	novel	Transcript_1136
NC_001135.5	211887	213961	+	antisense	YCR050C	Transcript_1137
NC_001135.5	214061	214862	+	sense	YCR051W	Transcript_1138
NC_001135.5	214061	214868	-	antisense	YCR051W	Transcript_1139
NC_001135.5	214960	216626	+	sense	YCR052W	Transcript_1140
NC_001135.5	216655	218309	+	sense	YCR053W	Transcript_1141
NC_001135.5	218193	218417	-	sense	YCR054C	Transcript_1142
NC_001135.5	220335	223305	-	sense	YCR057C	Transcript_1143
NC_001135.5	223365	224247	-	sense	YCR059C	Transcript_1144
NC_001135.5	224373	224858	+	sense	YCR060W	Transcript_1145
NC_001135.5	224990	227361	-	antisense	YCR061W	Transcript_1146
NC_001135.5	225537	227815	+	sense	YCR061W	Transcript_1147
NC_001135.5	227470	227812	-	intergenic	novel	Transcript_1148
NC_001135.5	228339	229296	+	sense	YCR063W	Transcript_1149
NC_001135.5	228948	229769	-	antisense	YCR065W	Transcript_1150
NC_001135.5	229096	231160	+	sense	YCR065W	Transcript_1151
NC_001135.5	232824	233137	+	antisense	YCR067C	Transcript_1152
NC_001135.5	232987	236424	-	sense	YCR067C	Transcript_1153
NC_001135.5	236721	237081	+	intergenic	novel	Transcript_1154
NC_001135.5	237082	240115	+	antisense	YCR071C	Transcript_1155
NC_001135.5	238826	240113	-	sense	YCR071C	Transcript_1156
NC_001135.5	240030	240592	-	sense	YCR071C	Transcript_1157
NC_001135.5	240668	242377	-	sense	YCR072C	Transcript_1158
NC_001135.5	242513	243731	-	sense	YCR073C	Transcript_1159
NC_001135.5	242565	244158	+	antisense	YCR073C	Transcript_1160
NC_001135.5	245526	246660	-	sense	YCR073C	Transcript_1161
NC_001135.5	246949	248022	+	sense	YCR073W-A	Transcript_1162
NC_001135.5	247885	248825	-	sense	YCR075C	Transcript_1163
NC_001135.5	248940	249285	+	sense	YCR075W-A	Transcript_1164
NC_001135.5	249187	249556	-	sense	YCR076C	Transcript_1165
NC_001135.5	249258	250067	-	sense	YCR076C	Transcript_1166
NC_001135.5	249997	251564	+	antisense	YCR077C	Transcript_1167
NC_001135.5	250093	252651	-	sense	YCR077C	Transcript_1168
NC_001135.5	252821	254295	+	sense	YCR079W	Transcript_1169
NC_001135.5	254356	257395	+	sense	YCR081W	Transcript_1170
NC_001135.5	258858	259356	+	sense	YCR082W	Transcript_1171
NC_001135.5	259126	259548	-	antisense	YCR082W	Transcript_1172
NC_001135.5	259542	260076	+	sense	YCR083W	Transcript_1173
NC_001135.5	259986	262684	-	sense	YCR084C	Transcript_1174
NC_001135.5	262989	263225	+	sense	YCR085W	Transcript_1175
NC_001135.5	263341	264013	+	antisense	YCR087C-A	Transcript_1176
NC_001135.5	263930	264489	-	sense	YCR087C-A	Transcript_1177
NC_001135.5	265025	266893	+	sense	YCR088W	Transcript_1178
NC_001135.5	267137	267404	+	intergenic	novel	Transcript_1179
NC_001135.5	269974	272328	+	antisense	YCR090C	Transcript_1180
NC_001135.5	272242	272878	-	sense	YCR090C	Transcript_1181
NC_001135.5	273097	273953	+	intergenic	novel	Transcript_1182
NC_001135.5	274344	276684	+	sense	YCR091W	Transcript_1183
NC_001135.5	276534	277781	-	sense	YCR092C	Transcript_1184
NC_001135.5	277999	279856	-	sense	YCR092C	Transcript_1185
NC_001135.5	280035	280642	+	sense	YCR093W	Transcript_1186
NC_001135.5	280082	285135	+	sense	YCR093W	Transcript_1187
NC_001135.5	280086	280390	+	sense	YCR093W	Transcript_1188
NC_001135.5	280086	281938	+	sense	YCR093W	Transcript_1189
NC_001135.5	280086	282610	+	sense	YCR093W	Transcript_1190
NC_001135.5	284343	286541	+	sense	YCR093W	Transcript_1191
NC_001135.5	286698	288196	+	antisense	YCR095C	Transcript_1192
NC_001135.5	288111	289299	-	sense	YCR095C	Transcript_1193
NC_001135.5	289363	291788	+	sense	YCR095W-A	Transcript_1194
NC_001135.5	289475	290919	+	sense	YCR095W-A	Transcript_1195
NC_001135.5	289500	291204	+	sense	YCR095W-A	Transcript_1196
NC_001135.5	293086	293680	-	sense	YCR096C	Transcript_1197
NC_001135.5	293822	294417	+	sense	YCR097W	Transcript_1198
NC_001135.5	293825	294342	-	antisense	YCR097W	Transcript_1199
NC_001135.5	293831	294182	+	sense	YCR097W	Transcript_1200
NC_001135.5	293831	294597	+	sense	YCR097W-A	Transcript_1201
NC_001135.5	296797	298664	-	sense	YCR098C	Transcript_1202
NC_001135.5	299522	299808	-	intergenic	novel	Transcript_1203
NC_001135.5	299640	300662	+	intergenic	novel	Transcript_1204
NC_001135.5	300566	303613	-	sense	YCR101C	Transcript_1205
NC_001135.5	304102	305687	-	sense	YCR102C	Transcript_1206
NC_001135.5	306039	308313	+	sense	YCR104W	Transcript_1207
NC_001135.5	308232	309594	-	antisense	YCR105W	Transcript_1208
NC_001135.5	309795	310190	+	sense	YCR105W	Transcript_1209
NC_001135.5	310193	310612	+	intergenic	novel	Transcript_1210
NC_001135.5	310373	310783	+	intergenic	novel	Transcript_1211
NC_001135.5	314728	315041	+	sense	YCR107W	Transcript_1212
NC_001136.10	1778	4972	+	sense	YDL247W-A	Transcript_1213
NC_001136.10	1794	3569	+	sense	YDL248W	Transcript_1214
NC_001136.10	3438	3992	-	antisense	YDL247W-A	Transcript_1215
NC_001136.10	7059	8381	+	sense	YDL247W	Transcript_1216
NC_001136.10	7712	8262	-	antisense	YDL247W	Transcript_1217
NC_001136.10	9847	10660	+	intergenic	novel	Transcript_1218
NC_001136.10	10585	11080	-	intergenic	novel	Transcript_1219
NC_001136.10	11219	11546	-	intergenic	novel	Transcript_1220
NC_001136.10	11645	14957	+	antisense	YDL245C	Transcript_1221
NC_001136.10	14949	15787	-	intergenic	novel	Transcript_1222
NC_001136.10	15150	15782	-	intergenic	novel	Transcript_1223
NC_001136.10	15358	15745	-	intergenic	novel	Transcript_1224
NC_001136.10	15900	16198	+	intergenic	novel	Transcript_1225
NC_001136.10	15914	16470	-	antisense	YDL244W	Transcript_1226
NC_001136.10	16350	17344	+	sense	YDL244W	Transcript_1227
NC_001136.10	17492	19273	-	antisense	YDL242W	Transcript_1228
NC_001136.10	19053	19881	+	sense	YDL242W	Transcript_1229
NC_001136.10	21349	21778	+	intergenic	novel	Transcript_1230
NC_001136.10	21545	22014	-	intergenic	novel	Transcript_1231
NC_001136.10	22058	22443	-	intergenic	novel	Transcript_1232
NC_001136.10	22636	24225	+	sense	YDL240W	Transcript_1233
NC_001136.10	23325	26151	+	sense	YDL240W	Transcript_1234
NC_001136.10	26338	26881	-	sense	YDL239C	Transcript_1235
NC_001136.10	27805	30503	-	sense	YDL238C	Transcript_1236
NC_001136.10	28841	30474	-	sense	YDL238C	Transcript_1237
NC_001136.10	30637	31910	+	sense	YDL237W	Transcript_1238
NC_001136.10	32234	33369	+	sense	YDL236W	Transcript_1239
NC_001136.10	33312	34041	-	sense	YDL235C	Transcript_1240
NC_001136.10	34143	36560	+	antisense	YDL234C	Transcript_1241
NC_001136.10	34240	36560	-	sense	YDL234C	Transcript_1242
NC_001136.10	36760	38157	+	sense	YDL233W	Transcript_1243
NC_001136.10	36768	38431	+	sense	YDL233W	Transcript_1244
NC_001136.10	38467	38878	+	antisense	YDL231C	Transcript_1245
NC_001136.10	38713	42355	-	sense	YDL231C	Transcript_1246
NC_001136.10	42663	43741	+	sense	YDL230W	Transcript_1247
NC_001136.10	44034	46016	+	antisense	YDL228C	Transcript_1248
NC_001136.10	50896	52187	-	sense	YDL226C	Transcript_1249
NC_001136.10	52403	54149	+	sense	YDL225W	Transcript_1250
NC_001136.10	54149	56710	-	sense	YDL224C	Transcript_1251
NC_001136.10	56196	57117	+	antisense	YDL224C	Transcript_1252
NC_001136.10	57095	61903	-	sense	YDL222C	Transcript_1253
NC_001136.10	60546	61907	+	antisense	YDL222C	Transcript_1254
NC_001136.10	60621	61903	-	sense	YDL222C	Transcript_1255
NC_001136.10	61151	63277	+	antisense	YDL220C	Transcript_1256
NC_001136.10	61667	62118	-	antisense	YDL221W	Transcript_1257
NC_001136.10	61878	62096	-	antisense	YDL221W	Transcript_1258
NC_001136.10	65195	65817	+	sense	YDL219W	Transcript_1259
NC_001136.10	65215	66051	+	sense	YDL219W	Transcript_1260
NC_001136.10	67128	67660	+	sense	YDL218W	Transcript_1261
NC_001136.10	67485	68770	-	sense	YDL217C	Transcript_1262
NC_001136.10	67849	68770	-	sense	YDL217C	Transcript_1263
NC_001136.10	68863	70314	-	sense	YDL216C	Transcript_1264
NC_001136.10	70486	74130	+	antisense	YDL215C	Transcript_1265
NC_001136.10	70659	73964	-	sense	YDL215C	Transcript_1266
NC_001136.10	73894	74159	-	sense	YDL215C	Transcript_1267
NC_001136.10	74308	76650	-	sense	YDL214C	Transcript_1268
NC_001136.10	76419	77242	+	antisense	YDL214C	Transcript_1269
NC_001136.10	77171	77985	-	sense	YDL213C	Transcript_1270
NC_001136.10	77785	78252	-	sense	YDL213C	Transcript_1271
NC_001136.10	78381	79203	+	sense	YDL212W	Transcript_1272
NC_001136.10	78391	79200	-	antisense	YDL212W	Transcript_1273
NC_001136.10	79136	79538	-	sense	YDL211C	Transcript_1274
NC_001136.10	80677	83369	+	intergenic	novel	Transcript_1275
NC_001136.10	82833	83810	-	antisense	tG%28GCC%29D1	Transcript_1276
NC_001136.10	84461	86081	+	sense	YDL210W	Transcript_1277
NC_001136.10	85974	87248	-	sense	YDL209C	Transcript_1278
NC_001136.10	87455	88108	+	sense	YDL208W	Transcript_1279
NC_001136.10	88209	88861	+	sense	YDL207W	Transcript_1280
NC_001136.10	88223	89937	+	sense	YDL207W	Transcript_1281
NC_001136.10	92165	92489	+	sense	YDL206W	Transcript_1282
NC_001136.10	92464	93897	-	sense	YDL205C	Transcript_1283
NC_001136.10	93669	94335	-	sense	YDL205C	Transcript_1284
NC_001136.10	94106	94577	+	intergenic	novel	Transcript_1285
NC_001136.10	94595	95771	+	sense	YDL204W	Transcript_1286
NC_001136.10	94595	95956	-	antisense	YDL204W	Transcript_1287
NC_001136.10	94598	95971	+	sense	YDL204W	Transcript_1288
NC_001136.10	95791	98134	-	sense	YDL203C	Transcript_1289
NC_001136.10	98440	99313	+	sense	YDL202W	Transcript_1290
NC_001136.10	99489	100474	+	sense	YDL201W	Transcript_1291
NC_001136.10	100431	101103	-	sense	YDL200C	Transcript_1292
NC_001136.10	101226	103422	-	sense	YDL199C	Transcript_1293
NC_001136.10	103524	104668	-	sense	YDL198C	Transcript_1294
NC_001136.10	104134	104753	+	antisense	YDL198C	Transcript_1295
NC_001136.10	104756	106746	-	antisense	YDL196W	Transcript_1296
NC_001136.10	107083	111141	+	sense	YDL195W	Transcript_1297
NC_001136.10	107091	111169	-	antisense	YDL195W	Transcript_1298
NC_001136.10	111361	114302	+	sense	YDL194W	Transcript_1299
NC_001136.10	111383	114555	-	antisense	YDL194W	Transcript_1300
NC_001136.10	114564	115928	+	sense	YDL193W	Transcript_1301
NC_001136.10	115669	115979	-	antisense	YDL193W	Transcript_1302
NC_001136.10	116189	116523	+	sense	YDL192W	Transcript_1303
NC_001136.10	116236	116929	-	antisense	YDL192W	Transcript_1304
NC_001136.10	116277	117056	+	sense	YDL192W	Transcript_1305
NC_001136.10	116277	117458	+	sense	YDL192W	Transcript_1306
NC_001136.10	116945	117265	-	intergenic	novel	Transcript_1307
NC_001136.10	117641	118659	+	sense	YDL191W	Transcript_1308
NC_001136.10	118483	121785	-	sense	YDL190C	Transcript_1309
NC_001136.10	121986	123674	+	sense	YDL189W	Transcript_1310
NC_001136.10	123840	125154	-	sense	YDL188C	Transcript_1311
NC_001136.10	126688	130097	+	sense	YDL185W	Transcript_1312
NC_001136.10	130187	130506	-	sense	YDL184C	Transcript_1313
NC_001136.10	130187	130520	+	antisense	YDL184C	Transcript_1314
NC_001136.10	130816	131911	-	sense	YDL183C	Transcript_1315
NC_001136.10	132119	132428	+	intergenic	novel	Transcript_1316
NC_001136.10	132472	133216	-	intergenic	novel	Transcript_1317
NC_001136.10	133405	134805	+	sense	YDL182W	Transcript_1318
NC_001136.10	134396	134730	-	antisense	YDL182W	Transcript_1319
NC_001136.10	134609	135532	-	antisense	YDL181W	Transcript_1320
NC_001136.10	135106	135721	+	sense	YDL181W	Transcript_1321
NC_001136.10	135126	135543	+	sense	YDL181W	Transcript_1322
NC_001136.10	135150	135542	-	antisense	YDL181W	Transcript_1323
NC_001136.10	135456	137564	-	antisense	YDL180W	Transcript_1324
NC_001136.10	135777	137588	+	sense	YDL180W	Transcript_1325
NC_001136.10	137564	137873	-	intergenic	novel	Transcript_1326
NC_001136.10	138195	139357	+	sense	YDL179W	Transcript_1327
NC_001136.10	139499	141183	+	sense	YDL178W	Transcript_1328
NC_001136.10	141116	141761	-	sense	YDL177C	Transcript_1329
NC_001136.10	141941	144232	+	sense	YDL176W	Transcript_1330
NC_001136.10	144441	145551	-	sense	YDL175C	Transcript_1331
NC_001136.10	144826	145928	+	antisense	YDL174C	Transcript_1332
NC_001136.10	145729	147617	-	sense	YDL174C	Transcript_1333
NC_001136.10	145729	147632	+	antisense	YDL174C	Transcript_1334
NC_001136.10	148150	149167	+	antisense	YDL172C	Transcript_1335
NC_001136.10	149056	149771	-	sense	YDL171C	Transcript_1336
NC_001136.10	150827	155896	-	sense	YDL171C	Transcript_1337
NC_001136.10	155208	155896	-	sense	YDL171C	Transcript_1338
NC_001136.10	155717	155937	-	intergenic	novel	Transcript_1339
NC_001136.10	156293	157981	+	sense	YDL170W	Transcript_1340
NC_001136.10	157405	157997	-	antisense	YDL170W	Transcript_1341
NC_001136.10	157978	158735	-	sense	YDL169C	Transcript_1342
NC_001136.10	158923	159332	-	intergenic	novel	Transcript_1343
NC_001136.10	159000	159311	+	intergenic	novel	Transcript_1344
NC_001136.10	159570	160802	+	sense	YDL168W	Transcript_1345
NC_001136.10	160812	163210	-	sense	YDL167C	Transcript_1346
NC_001136.10	163352	164087	-	sense	YDL166C	Transcript_1347
NC_001136.10	164240	164901	+	sense	YDL165W	Transcript_1348
NC_001136.10	164817	167305	-	antisense	YDL163W	Transcript_1349
NC_001136.10	167691	169174	+	sense	YDL161W	Transcript_1350
NC_001136.10	167929	169910	+	antisense	YDL160C-A	Transcript_1351
NC_001136.10	169100	169408	-	sense	YDL160C-A	Transcript_1352
NC_001136.10	169194	169634	-	sense	YDL160C-A	Transcript_1353
NC_001136.10	169771	170949	-	sense	YDL160C	Transcript_1354
NC_001136.10	169965	172218	-	antisense	YDL159W-A	Transcript_1355
NC_001136.10	172437	173950	+	antisense	YDL158C	Transcript_1356
NC_001136.10	172473	174208	+	antisense	YDL158C	Transcript_1357
NC_001136.10	174027	174541	-	sense	YDL157C	Transcript_1358
NC_001136.10	174139	174634	-	sense	YDL157C	Transcript_1359
NC_001136.10	175235	176683	+	sense	YDL156W	Transcript_1360
NC_001136.10	176414	177489	+	sense	YDL155W	Transcript_1361
NC_001136.10	176632	178186	+	sense	YDL155W	Transcript_1362
NC_001136.10	178881	181198	+	antisense	YDL153C	Transcript_1363
NC_001136.10	181041	183059	-	antisense	YDL152W	Transcript_1364
NC_001136.10	181942	183056	-	antisense	YDL152W	Transcript_1365
NC_001136.10	183231	184680	+	sense	YDL150W	Transcript_1366
NC_001136.10	184879	187621	+	sense	YDL149W	Transcript_1367
NC_001136.10	184883	188064	+	sense	YDL149W	Transcript_1368
NC_001136.10	187950	190646	-	sense	YDL148C	Transcript_1369
NC_001136.10	190880	192402	+	sense	YDL147W	Transcript_1370
NC_001136.10	192593	193884	+	sense	YDL146W	Transcript_1371
NC_001136.10	194390	198437	-	sense	YDL145C	Transcript_1372
NC_001136.10	198571	199752	-	sense	YDL144C	Transcript_1373
NC_001136.10	199955	201678	+	sense	YDL143W	Transcript_1374
NC_001136.10	201588	202630	-	sense	YDL142C	Transcript_1375
NC_001136.10	202799	205367	+	antisense	YDL140C	Transcript_1376
NC_001136.10	204821	205213	-	antisense	YDL141W	Transcript_1377
NC_001136.10	205242	211104	-	sense	YDL140C	Transcript_1378
NC_001136.10	209729	211104	-	sense	YDL140C	Transcript_1379
NC_001136.10	210573	211165	-	intergenic	novel	Transcript_1380
NC_001136.10	210686	211104	-	intergenic	novel	Transcript_1381
NC_001136.10	211275	212084	-	sense	YDL139C	Transcript_1382
NC_001136.10	212192	212842	-	intergenic	novel	Transcript_1383
NC_001136.10	212256	212515	+	intergenic	novel	Transcript_1384
NC_001136.10	213174	215659	+	sense	YDL138W	Transcript_1385
NC_001136.10	215314	215711	-	antisense	YDL138W	Transcript_1386
NC_001136.10	216036	217208	-	antisense	YDL137W	Transcript_1387
NC_001136.10	216050	217180	+	sense	YDL137W	Transcript_1388
NC_001136.10	217558	218447	+	sense	YDL136W	Transcript_1389
NC_001136.10	218420	219333	-	sense	YDL135C	Transcript_1390
NC_001136.10	219367	219606	+	intergenic	novel	Transcript_1391
NC_001136.10	219704	221255	-	sense	YDL134C	Transcript_1392
NC_001136.10	221478	221939	-	sense	YDL133C-A	Transcript_1393
NC_001136.10	221517	221816	+	antisense	YDL133C-A	Transcript_1394
NC_001136.10	222291	223839	+	sense	YDL133W	Transcript_1395
NC_001136.10	224051	224593	+	sense	YDL132W	Transcript_1396
NC_001136.10	227356	228766	+	sense	YDL131W	Transcript_1397
NC_001136.10	228470	228817	-	antisense	YDL131W	Transcript_1398
NC_001136.10	228722	228880	-	intergenic	novel	Transcript_1399
NC_001136.10	228808	229583	+	sense	YDL130W-A	Transcript_1400
NC_001136.10	229147	229587	-	antisense	YDL130W-A	Transcript_1401
NC_001136.10	229846	231942	-	antisense	YDL129W	Transcript_1402
NC_001136.10	229888	230625	+	sense	YDL130W	Transcript_1403
NC_001136.10	230897	232335	+	sense	YDL129W	Transcript_1404
NC_001136.10	232213	232517	-	intergenic	novel	Transcript_1405
NC_001136.10	232590	234067	+	sense	YDL128W	Transcript_1406
NC_001136.10	233963	234308	-	intergenic	novel	Transcript_1407
NC_001136.10	234877	236021	+	sense	YDL127W	Transcript_1408
NC_001136.10	234893	236021	-	antisense	YDL127W	Transcript_1409
NC_001136.10	236096	237842	+	antisense	YDL126C	Transcript_1410
NC_001136.10	236096	238705	+	antisense	YDL126C	Transcript_1411
NC_001136.10	236236	238714	-	sense	YDL126C	Transcript_1412
NC_001136.10	238880	239398	-	sense	YDL125C	Transcript_1413
NC_001136.10	238908	239543	+	antisense	YDL125C	Transcript_1414
NC_001136.10	238920	239176	+	antisense	YDL125C	Transcript_1415
NC_001136.10	239028	239816	-	sense	YDL125C	Transcript_1416
NC_001136.10	240231	241270	+	sense	YDL124W	Transcript_1417
NC_001136.10	241112	241911	-	antisense	YDL123W	Transcript_1418
NC_001136.10	241390	242288	+	sense	YDL123W	Transcript_1419
NC_001136.10	242311	245048	+	sense	YDL122W	Transcript_1420
NC_001136.10	244935	245373	-	sense	YDL121C	Transcript_1421
NC_001136.10	245065	245608	-	sense	YDL121C	Transcript_1422
NC_001136.10	245832	246592	+	sense	YDL120W	Transcript_1423
NC_001136.10	246516	247660	-	antisense	YDL118W	Transcript_1424
NC_001136.10	247826	248016	-	intergenic	novel	Transcript_1425
NC_001136.10	248194	248478	+	intergenic	novel	Transcript_1426
NC_001136.10	248278	251367	+	sense	YDL117W	Transcript_1427
NC_001136.10	251524	253818	+	sense	YDL116W	Transcript_1428
NC_001136.10	253904	255168	-	antisense	YDL114W-A	Transcript_1429
NC_001136.10	254172	254952	+	sense	YDL114W-A	Transcript_1430
NC_001136.10	256676	258622	-	sense	YDL113C	Transcript_1431
NC_001136.10	258834	263335	+	antisense	YDL111C	Transcript_1432
NC_001136.10	263245	264176	-	sense	YDL111C	Transcript_1433
NC_001136.10	264312	264812	-	sense	YDL110C	Transcript_1434
NC_001136.10	264408	265025	-	sense	YDL110C	Transcript_1435
NC_001136.10	264963	266700	-	sense	YDL109C	Transcript_1436
NC_001136.10	267686	268754	+	sense	YDL108W	Transcript_1437
NC_001136.10	268680	269066	-	antisense	YDL107W	Transcript_1438
NC_001136.10	269057	270114	+	sense	YDL107W	Transcript_1439
NC_001136.10	269977	271965	-	sense	YDL106C	Transcript_1440
NC_001136.10	270981	272171	-	sense	YDL106C	Transcript_1441
NC_001136.10	272344	273719	+	antisense	YDL104C	Transcript_1442
NC_001136.10	273501	274895	-	sense	YDL104C	Transcript_1443
NC_001136.10	275024	276404	+	antisense	YDL103C	Transcript_1444
NC_001136.10	275025	276618	-	sense	YDL103C	Transcript_1445
NC_001136.10	276779	280322	+	antisense	YDL101C	Transcript_1446
NC_001136.10	280195	281880	-	sense	YDL101C	Transcript_1447
NC_001136.10	282023	282586	-	sense	YDL100C	Transcript_1448
NC_001136.10	282182	283212	-	sense	YDL100C	Transcript_1449
NC_001136.10	283339	284506	+	sense	YDL099W	Transcript_1450
NC_001136.10	284436	285140	-	sense	YDL098C	Transcript_1451
NC_001136.10	285293	285666	-	sense	YDL097C	Transcript_1452
NC_001136.10	285389	286737	-	sense	YDL097C	Transcript_1453
NC_001136.10	287025	289614	+	antisense	YDL094C	Transcript_1454
NC_001136.10	289824	292276	+	sense	YDL093W	Transcript_1455
NC_001136.10	292327	292764	-	intergenic	novel	Transcript_1456
NC_001136.10	292554	293078	-	antisense	YDL092W	Transcript_1457
NC_001136.10	292782	293360	+	sense	YDL092W	Transcript_1458
NC_001136.10	293298	294847	-	sense	YDL091C	Transcript_1459
NC_001136.10	294892	296358	-	sense	YDL090C	Transcript_1460
NC_001136.10	296496	297206	+	sense	YDL089W	Transcript_1461
NC_001136.10	296688	298371	+	sense	YDL089W	Transcript_1462
NC_001136.10	298259	300119	-	sense	YDL088C	Transcript_1463
NC_001136.10	299556	300051	+	antisense	YDL088C	Transcript_1464
NC_001136.10	299961	301005	-	sense	YDL087C	Transcript_1465
NC_001136.10	301402	302463	+	antisense	YDL086C-A	Transcript_1466
NC_001136.10	301407	302286	+	antisense	YDL086C-A	Transcript_1467
NC_001136.10	302196	302931	-	sense	YDL085C-A	Transcript_1468
NC_001136.10	302384	302729	-	sense	YDL085C-A	Transcript_1469
NC_001136.10	303159	305015	+	sense	YDL085W	Transcript_1470
NC_001136.10	303179	304921	-	antisense	YDL085W	Transcript_1471
NC_001136.10	305054	306653	-	antisense	YDL084W	Transcript_1472
NC_001136.10	305076	306679	+	sense	YDL084W	Transcript_1473
NC_001136.10	306786	307333	-	sense	YDL083C	Transcript_1474
NC_001136.10	306909	307807	-	sense	YDL083C	Transcript_1475
NC_001136.10	308385	309508	-	antisense	YDL082W	Transcript_1476
NC_001136.10	308394	309521	+	sense	YDL082W	Transcript_1477
NC_001136.10	309691	310188	-	sense	YDL081C	Transcript_1478
NC_001136.10	309695	310188	+	antisense	YDL081C	Transcript_1479
NC_001136.10	310469	312654	-	sense	YDL080C	Transcript_1480
NC_001136.10	312821	314796	-	sense	YDL079C	Transcript_1481
NC_001136.10	313865	314811	-	sense	YDL079C	Transcript_1482
NC_001136.10	314375	314796	-	sense	YDL079C	Transcript_1483
NC_001136.10	315274	316460	+	antisense	YDL078C	Transcript_1484
NC_001136.10	315357	316460	-	sense	YDL078C	Transcript_1485
NC_001136.10	316642	316890	+	intergenic	novel	Transcript_1486
NC_001136.10	317588	320299	-	sense	YDL077C	Transcript_1487
NC_001136.10	319593	320254	-	sense	YDL077C	Transcript_1488
NC_001136.10	320416	320876	+	antisense	YDL076C	Transcript_1489
NC_001136.10	320440	321693	-	sense	YDL076C	Transcript_1490
NC_001136.10	322197	323052	+	sense	YDL075W	Transcript_1491
NC_001136.10	323246	323642	-	sense	snR63	Transcript_1492
NC_001136.10	323933	326219	-	sense	YDL074C	Transcript_1493
NC_001136.10	324429	326221	-	sense	YDL074C	Transcript_1494
NC_001136.10	326432	329617	+	sense	YDL073W	Transcript_1495
NC_001136.10	329619	330278	-	sense	YDL072C	Transcript_1496
NC_001136.10	329748	330510	+	antisense	YDL072C	Transcript_1497
NC_001136.10	329749	330510	-	sense	YDL072C	Transcript_1498
NC_001136.10	330727	331351	+	sense	YDL070W	Transcript_1499
NC_001136.10	331000	332995	+	sense	YDL070W	Transcript_1500
NC_001136.10	332775	333203	+	antisense	YDL069C	Transcript_1501
NC_001136.10	333005	333970	-	antisense	YDL068W	Transcript_1502
NC_001136.10	333938	334606	-	sense	YDL067C	Transcript_1503
NC_001136.10	333989	334438	+	antisense	YDL067C	Transcript_1504
NC_001136.10	334809	336282	+	antisense	YDL065C	Transcript_1505
NC_001136.10	336226	337296	-	sense	YDL065C	Transcript_1506
NC_001136.10	337457	338175	+	sense	YDL064W	Transcript_1507
NC_001136.10	338130	338398	-	sense	YDL063C	Transcript_1508
NC_001136.10	340458	341251	-	sense	YDL061C	Transcript_1509
NC_001136.10	341563	344056	+	sense	YDL060W	Transcript_1510
NC_001136.10	343969	344385	-	sense	YDL059C	Transcript_1511
NC_001136.10	345591	349263	+	sense	YDL058W	Transcript_1512
NC_001136.10	345616	350540	+	sense	YDL058W	Transcript_1513
NC_001136.10	347261	349723	+	sense	YDL058W	Transcript_1514
NC_001136.10	350403	351192	+	sense	YDL058W	Transcript_1515
NC_001136.10	350722	351007	+	sense	YDL058W	Transcript_1516
NC_001136.10	351398	352463	+	sense	YDL057W	Transcript_1517
NC_001136.10	351425	352845	+	sense	YDL057W	Transcript_1518
NC_001136.10	352428	352610	-	intergenic	novel	Transcript_1519
NC_001136.10	352778	355451	+	sense	YDL056W	Transcript_1520
NC_001136.10	355386	356369	-	sense	YDL055C	Transcript_1521
NC_001136.10	355529	356900	+	antisense	YDL055C	Transcript_1522
NC_001136.10	355575	356908	-	sense	YDL055C	Transcript_1523
NC_001136.10	357714	358001	+	intergenic	novel	Transcript_1524
NC_001136.10	359566	361225	+	antisense	YDL054C	Transcript_1525
NC_001136.10	359740	361374	-	sense	YDL054C	Transcript_1526
NC_001136.10	361507	362248	-	sense	YDL053C	Transcript_1527
NC_001136.10	361610	362360	+	antisense	YDL053C	Transcript_1528
NC_001136.10	361632	361805	-	sense	YDL053C	Transcript_1529
NC_001136.10	361664	362454	-	sense	YDL053C	Transcript_1530
NC_001136.10	362580	363619	-	sense	YDL052C	Transcript_1531
NC_001136.10	363874	365039	+	antisense	YDL050C	Transcript_1532
NC_001136.10	363928	364712	+	antisense	YDL050C	Transcript_1533
NC_001136.10	364802	365889	-	sense	YDL049C	Transcript_1534
NC_001136.10	365821	366048	-	sense	YDL049C	Transcript_1535
NC_001136.10	366621	368261	-	sense	YDL048C	Transcript_1536
NC_001136.10	367380	368258	-	sense	YDL048C	Transcript_1537
NC_001136.10	367540	368461	+	antisense	YDL048C	Transcript_1538
NC_001136.10	368144	368786	-	sense	YDL048C	Transcript_1539
NC_001136.10	369547	370985	+	sense	YDL047W	Transcript_1540
NC_001136.10	370964	371986	-	antisense	YDL046W	Transcript_1541
NC_001136.10	371178	372002	-	antisense	YDL046W	Transcript_1542
NC_001136.10	371227	372032	+	sense	YDL046W	Transcript_1543
NC_001136.10	372203	372660	+	sense	YDL045W-A	Transcript_1544
NC_001136.10	372640	373744	-	sense	YDL045C	Transcript_1545
NC_001136.10	373884	375328	-	sense	YDL044C	Transcript_1546
NC_001136.10	375370	376532	-	sense	YDL043C	Transcript_1547
NC_001136.10	375584	376531	-	sense	YDL043C	Transcript_1548
NC_001136.10	376641	378490	-	antisense	YDL041W	Transcript_1549
NC_001136.10	378762	381465	-	sense	YDL040C	Transcript_1550
NC_001136.10	379887	381465	-	sense	YDL040C	Transcript_1551
NC_001136.10	381809	381939	+	intergenic	novel	Transcript_1552
NC_001136.10	382435	385908	-	sense	YDL037C	Transcript_1553
NC_001136.10	387323	388910	-	sense	YDL036C	Transcript_1554
NC_001136.10	388640	389641	-	sense	YDL035C	Transcript_1555
NC_001136.10	389017	392341	-	antisense	YDL034W	Transcript_1556
NC_001136.10	392486	393910	-	antisense	YDL032W	Transcript_1557
NC_001136.10	394155	396553	+	sense	YDL031W	Transcript_1558
NC_001136.10	394161	395856	+	sense	YDL031W	Transcript_1559
NC_001136.10	397077	397278	+	sense	YDL031W	Transcript_1560
NC_001136.10	397457	399214	+	sense	YDL030W	Transcript_1561
NC_001136.10	398459	398803	-	antisense	YDL030W	Transcript_1562
NC_001136.10	399319	400767	+	sense	YDL029W	Transcript_1563
NC_001136.10	400840	403426	-	sense	YDL028C	Transcript_1564
NC_001136.10	403507	404330	-	sense	YDL027C	Transcript_1565
NC_001136.10	403511	405331	+	sense	YDL026W	Transcript_1566
NC_001136.10	403700	404990	-	antisense	YDL026W	Transcript_1567
NC_001136.10	405306	407409	-	antisense	YDL025W-A	Transcript_1568
NC_001136.10	407719	408183	+	intergenic	novel	Transcript_1569
NC_001136.10	408106	410105	-	sense	YDL022C-A	Transcript_1570
NC_001136.10	409863	410200	-	sense	YDL022C-A	Transcript_1571
NC_001136.10	410903	411587	-	intergenic	novel	Transcript_1572
NC_001136.10	411762	413198	+	sense	YDL022W	Transcript_1573
NC_001136.10	413087	413419	-	intergenic	novel	Transcript_1574
NC_001136.10	413280	413653	+	intergenic	novel	Transcript_1575
NC_001136.10	413554	414096	+	sense	YDL021W	Transcript_1576
NC_001136.10	413939	414963	+	sense	YDL021W	Transcript_1577
NC_001136.10	414993	415128	+	antisense	YDL020C	Transcript_1578
NC_001136.10	415009	416848	+	antisense	YDL020C	Transcript_1579
NC_001136.10	415089	416803	-	sense	YDL020C	Transcript_1580
NC_001136.10	416738	416943	-	intergenic	novel	Transcript_1581
NC_001136.10	417251	417642	+	intergenic	novel	Transcript_1582
NC_001136.10	417508	418776	-	sense	YDL019C	Transcript_1583
NC_001136.10	418915	421593	-	sense	YDL019C	Transcript_1584
NC_001136.10	422113	422384	+	intergenic	novel	Transcript_1585
NC_001136.10	422638	423008	-	sense	YDL018C	Transcript_1586
NC_001136.10	422771	423574	-	sense	YDL018C	Transcript_1587
NC_001136.10	425632	425858	+	antisense	YDL016C	Transcript_1588
NC_001136.10	425769	426987	-	sense	YDL015C	Transcript_1589
NC_001136.10	427214	428394	+	sense	YDL014W	Transcript_1590
NC_001136.10	428475	428732	-	intergenic	novel	Transcript_1591
NC_001136.10	428884	431033	+	sense	YDL013W	Transcript_1592
NC_001136.10	430923	432024	-	sense	YDL012C	Transcript_1593
NC_001136.10	432285	433026	+	antisense	YDL009C	Transcript_1594
NC_001136.10	432285	433314	+	antisense	YDL009C	Transcript_1595
NC_001136.10	433021	433322	-	sense	YDL009C	Transcript_1596
NC_001136.10	433475	433998	+	sense	YDL008W	Transcript_1597
NC_001136.10	433478	434295	+	antisense	tT%28AGU%29D	Transcript_1598
NC_001136.10	434418	435083	-	intergenic	novel	Transcript_1599
NC_001136.10	434453	435087	+	intergenic	novel	Transcript_1600
NC_001136.10	438008	439430	+	sense	YDL007W	Transcript_1601
NC_001136.10	438013	439418	-	antisense	YDL007W	Transcript_1602
NC_001136.10	439595	440849	+	sense	YDL006W	Transcript_1603
NC_001136.10	440742	442371	-	sense	YDL005C	Transcript_1604
NC_001136.10	442513	442713	-	intergenic	novel	Transcript_1605
NC_001136.10	442562	442820	+	intergenic	novel	Transcript_1606
NC_001136.10	442985	443714	-	antisense	YDL004W	Transcript_1607
NC_001136.10	442985	443734	+	sense	YDL004W	Transcript_1608
NC_001136.10	443679	444009	-	intergenic	novel	Transcript_1609
NC_001136.10	444027	445865	+	sense	YDL003W	Transcript_1610
NC_001136.10	445683	446113	-	antisense	YDL003W	Transcript_1611
NC_001136.10	446213	446487	+	sense	YDL003W	Transcript_1612
NC_001136.10	446683	447663	-	sense	YDL002C	Transcript_1613
NC_001136.10	447929	449378	+	sense	YDL001W	Transcript_1614
NC_001136.10	449295	449570	-	intergenic	novel	Transcript_1615
NC_001136.10	450204	452705	-	sense	YDR001C	Transcript_1616
NC_001136.10	452572	452682	-	intergenic	novel	Transcript_1617
NC_001136.10	453015	453820	+	sense	YDR002W	Transcript_1618
NC_001136.10	453555	453856	-	antisense	YDR002W	Transcript_1619
NC_001136.10	454076	455056	+	sense	YDR003W-A	Transcript_1620
NC_001136.10	455239	456748	+	sense	YDR004W	Transcript_1621
NC_001136.10	456531	458225	-	sense	YDR005C	Transcript_1622
NC_001136.10	458452	461340	-	sense	YDR006C	Transcript_1623
NC_001136.10	461557	462375	-	sense	YDR008C	Transcript_1624
NC_001136.10	461610	462405	+	antisense	YDR008C	Transcript_1625
NC_001136.10	461642	462606	+	antisense	YDR008C	Transcript_1626
NC_001136.10	462491	462995	-	sense	YDR008C	Transcript_1627
NC_001136.10	462701	463008	-	intergenic	novel	Transcript_1628
NC_001136.10	463362	465085	+	antisense	YDR010C	Transcript_1629
NC_001136.10	465597	465840	+	intergenic	novel	Transcript_1630
NC_001136.10	465597	468649	-	antisense	YDR011W	Transcript_1631
NC_001136.10	465606	470597	+	sense	YDR011W	Transcript_1632
NC_001136.10	470767	471865	-	antisense	YDR012W	Transcript_1633
NC_001136.10	471003	471713	+	intergenic	novel	Transcript_1634
NC_001136.10	471003	471867	+	sense	YDR012W	Transcript_1635
NC_001136.10	471220	471580	-	intergenic	novel	Transcript_1636
NC_001136.10	471820	473021	+	sense	YDR012W	Transcript_1637
NC_001136.10	473146	473872	+	sense	YDR013W	Transcript_1638
NC_001136.10	473284	474078	-	antisense	YDR014W	Transcript_1639
NC_001136.10	473994	474695	+	sense	YDR014W	Transcript_1640
NC_001136.10	475873	476644	+	sense	YDR014W	Transcript_1641
NC_001136.10	475905	476370	-	antisense	YDR014W	Transcript_1642
NC_001136.10	475985	476210	+	sense	YDR014W	Transcript_1643
NC_001136.10	476596	477234	+	intergenic	novel	Transcript_1644
NC_001136.10	478122	478444	+	antisense	YDR015C	Transcript_1645
NC_001136.10	478325	478698	-	sense	YDR016C	Transcript_1646
NC_001136.10	478433	478774	-	sense	YDR016C	Transcript_1647
NC_001136.10	478942	482281	-	sense	YDR017C	Transcript_1648
NC_001136.10	480241	482267	-	sense	YDR017C	Transcript_1649
NC_001136.10	481980	483095	+	antisense	YDR018C	Transcript_1650
NC_001136.10	482594	483885	-	sense	YDR018C	Transcript_1651
NC_001136.10	483321	484076	+	antisense	YDR018C	Transcript_1652
NC_001136.10	483984	485382	-	sense	YDR019C	Transcript_1653
NC_001136.10	484460	486250	+	antisense	YDR020C	Transcript_1654
NC_001136.10	485327	486562	-	sense	YDR020C	Transcript_1655
NC_001136.10	487984	488719	-	sense	YDR022C	Transcript_1656
NC_001136.10	489485	491052	+	sense	YDR024W	Transcript_1657
NC_001136.10	491500	492394	+	sense	YDR025W	Transcript_1658
NC_001136.10	492302	494360	-	sense	YDR026C	Transcript_1659
NC_001136.10	493239	494398	-	sense	YDR026C	Transcript_1660
NC_001136.10	494560	496473	-	sense	YDR027C	Transcript_1661
NC_001136.10	495262	497440	-	sense	YDR027C	Transcript_1662
NC_001136.10	497531	501347	-	antisense	YDR029W	Transcript_1663
NC_001136.10	500703	501478	-	antisense	YDR029W	Transcript_1664
NC_001136.10	501507	501701	+	intergenic	novel	Transcript_1665
NC_001136.10	501614	503281	-	sense	YDR030C	Transcript_1666
NC_001136.10	502529	503250	+	antisense	YDR030C	Transcript_1667
NC_001136.10	503464	504012	+	sense	YDR031W	Transcript_1668
NC_001136.10	503848	504628	-	sense	YDR032C	Transcript_1669
NC_001136.10	503980	504149	-	sense	YDR032C	Transcript_1670
NC_001136.10	504041	504754	-	sense	YDR032C	Transcript_1671
NC_001136.10	504454	504816	-	sense	YDR032C	Transcript_1672
NC_001136.10	504985	505431	+	intergenic	novel	Transcript_1673
NC_001136.10	505187	505508	-	intergenic	novel	Transcript_1674
NC_001136.10	505635	506510	+	intergenic	novel	Transcript_1675
NC_001136.10	506409	506698	-	intergenic	novel	Transcript_1676
NC_001136.10	506516	508002	+	intergenic	novel	Transcript_1677
NC_001136.10	507874	509589	-	antisense	YDR033W	Transcript_1678
NC_001136.10	507900	509326	+	sense	YDR033W	Transcript_1679
NC_001136.10	507900	509550	+	sense	YDR033W	Transcript_1680
NC_001136.10	509127	509559	-	intergenic	novel	Transcript_1681
NC_001136.10	509385	512248	-	sense	YDR034C	Transcript_1682
NC_001136.10	510852	512752	-	sense	YDR034C	Transcript_1683
NC_001136.10	511516	512252	-	sense	YDR034C	Transcript_1684
NC_001136.10	512558	513000	+	intergenic	novel	Transcript_1685
NC_001136.10	512572	513420	+	intergenic	novel	Transcript_1686
NC_001136.10	513095	513684	+	intergenic	novel	Transcript_1687
NC_001136.10	513609	516943	-	sense	YDR034C-D	Transcript_1688
NC_001136.10	519313	519681	-	sense	YDR034C-C	Transcript_1689
NC_001136.10	519900	520841	-	sense	YDR034C-A	Transcript_1690
NC_001136.10	519985	520290	+	intergenic	novel	Transcript_1691
NC_001136.10	520195	520919	-	sense	YDR034C-A	Transcript_1692
NC_001136.10	520533	520891	+	antisense	YDR034C-A	Transcript_1693
NC_001136.10	521263	521695	-	antisense	YDR034W-B	Transcript_1694
NC_001136.10	521296	521700	+	sense	YDR034W-B	Transcript_1695
NC_001136.10	521304	521597	+	sense	YDR034W-B	Transcript_1696
NC_001136.10	521730	523152	+	sense	YDR035W	Transcript_1697
NC_001136.10	521739	522931	+	sense	YDR035W	Transcript_1698
NC_001136.10	523133	524723	-	sense	YDR036C	Transcript_1699
NC_001136.10	524989	525387	+	intergenic	novel	Transcript_1700
NC_001136.10	525418	527211	+	sense	YDR037W	Transcript_1701
NC_001136.10	527213	530793	-	sense	YDR038C	Transcript_1702
NC_001136.10	527422	529934	+	antisense	YDR038C	Transcript_1703
NC_001136.10	530864	531254	+	intergenic	novel	Transcript_1704
NC_001136.10	530974	531366	-	sense	YDR039C	Transcript_1705
NC_001136.10	530977	531320	+	antisense	YDR039C	Transcript_1706
NC_001136.10	531167	534695	-	sense	YDR039C	Transcript_1707
NC_001136.10	534659	535166	+	intergenic	novel	Transcript_1708
NC_001136.10	534993	538614	-	sense	YDR040C	Transcript_1709
NC_001136.10	535380	536051	+	antisense	YDR040C	Transcript_1710
NC_001136.10	538386	538614	-	sense	YDR040C	Transcript_1711
NC_001136.10	539601	540547	+	sense	YDR041W	Transcript_1712
NC_001136.10	540509	541388	-	sense	YDR042C	Transcript_1713
NC_001136.10	542050	543853	+	antisense	YDR043C	Transcript_1714
NC_001136.10	542564	543571	-	sense	YDR043C	Transcript_1715
NC_001136.10	544538	544711	+	intergenic	novel	Transcript_1716
NC_001136.10	544757	545122	-	intergenic	novel	Transcript_1717
NC_001136.10	544759	545083	+	intergenic	novel	Transcript_1718
NC_001136.10	544803	545793	+	intergenic	novel	Transcript_1719
NC_001136.10	545678	546459	-	intergenic	novel	Transcript_1720
NC_001136.10	546413	547770	+	sense	YDR044W	Transcript_1721
NC_001136.10	547695	548465	-	sense	YDR045C	Transcript_1722
NC_001136.10	548571	550670	-	sense	YDR046C	Transcript_1723
NC_001136.10	551714	553028	+	sense	YDR047W	Transcript_1724
NC_001136.10	553071	553929	-	antisense	YDR049W	Transcript_1725
NC_001136.10	553188	554924	+	sense	YDR049W	Transcript_1726
NC_001136.10	553216	555261	+	sense	YDR049W	Transcript_1727
NC_001136.10	555627	556300	-	sense	YDR050C	Transcript_1728
NC_001136.10	555652	556458	+	antisense	YDR050C	Transcript_1729
NC_001136.10	555817	556502	-	sense	YDR050C	Transcript_1730
NC_001136.10	556736	558098	+	antisense	YDR051C	Transcript_1731
NC_001136.10	557159	558106	-	sense	YDR051C	Transcript_1732
NC_001136.10	558269	560762	-	antisense	YDR053W	Transcript_1733
NC_001136.10	559311	560959	-	antisense	YDR053W	Transcript_1734
NC_001136.10	560951	561401	-	intergenic	novel	Transcript_1735
NC_001136.10	561134	562501	-	sense	YDR054C	Transcript_1736
NC_001136.10	561201	562442	+	antisense	YDR054C	Transcript_1737
NC_001136.10	563345	565008	-	antisense	YDR055W	Transcript_1738
NC_001136.10	563465	565006	+	sense	YDR055W	Transcript_1739
NC_001136.10	564998	565698	-	sense	YDR056C	Transcript_1740
NC_001136.10	565889	567631	+	sense	YDR057W	Transcript_1741
NC_001136.10	567539	568769	-	sense	YDR058C	Transcript_1742
NC_001136.10	569086	569635	-	sense	YDR059C	Transcript_1743
NC_001136.10	569099	570439	+	antisense	YDR059C	Transcript_1744
NC_001136.10	569238	569823	-	sense	YDR059C	Transcript_1745
NC_001136.10	570557	573817	+	sense	YDR060W	Transcript_1746
NC_001136.10	571740	573827	-	antisense	YDR060W	Transcript_1747
NC_001136.10	574108	575897	+	sense	YDR061W	Transcript_1748
NC_001136.10	575799	578421	-	antisense	YDR062W	Transcript_1749
NC_001136.10	576068	578229	+	sense	YDR062W	Transcript_1750
NC_001136.10	577878	578565	+	sense	YDR062W	Transcript_1751
NC_001136.10	578594	579145	+	sense	YDR063W	Transcript_1752
NC_001136.10	579436	580533	+	sense	YDR064W	Transcript_1753
NC_001136.10	580456	580717	-	antisense	YDR065W	Transcript_1754
NC_001136.10	580641	582079	+	antisense	YDR066C	Transcript_1755
NC_001136.10	581775	582496	-	sense	YDR066C	Transcript_1756
NC_001136.10	582084	582639	-	sense	YDR066C	Transcript_1757
NC_001136.10	582707	583096	-	sense	YDR067C	Transcript_1758
NC_001136.10	582801	583508	-	sense	YDR067C	Transcript_1759
NC_001136.10	583681	584705	+	sense	YDR068W	Transcript_1760
NC_001136.10	584629	587766	-	sense	YDR069C	Transcript_1761
NC_001136.10	586819	587776	-	sense	YDR069C	Transcript_1762
NC_001136.10	587943	588439	+	antisense	YDR070C	Transcript_1763
NC_001136.10	587945	588346	-	sense	YDR070C	Transcript_1764
NC_001136.10	588037	588439	-	sense	YDR070C	Transcript_1765
NC_001136.10	588737	589193	-	sense	YDR071C	Transcript_1766
NC_001136.10	588737	589642	+	antisense	YDR071C	Transcript_1767
NC_001136.10	588849	589469	-	sense	YDR071C	Transcript_1768
NC_001136.10	589608	591470	-	sense	YDR072C	Transcript_1769
NC_001136.10	592177	592743	+	sense	YDR073W	Transcript_1770
NC_001136.10	592177	593167	+	sense	YDR073W	Transcript_1771
NC_001136.10	592586	593046	-	antisense	YDR073W	Transcript_1772
NC_001136.10	592976	593317	-	intergenic	novel	Transcript_1773
NC_001136.10	593798	596827	+	sense	YDR074W	Transcript_1774
NC_001136.10	596981	598117	+	sense	YDR075W	Transcript_1775
NC_001136.10	597039	598239	-	antisense	YDR075W	Transcript_1776
NC_001136.10	598412	599108	+	sense	YDR076W	Transcript_1777
NC_001136.10	598421	599328	-	antisense	YDR076W	Transcript_1778
NC_001136.10	598829	599073	-	antisense	YDR076W	Transcript_1779
NC_001136.10	598891	600884	+	sense	YDR077W	Transcript_1780
NC_001136.10	598937	599610	-	antisense	YDR076W	Transcript_1781
NC_001136.10	599215	600010	-	antisense	YDR076W	Transcript_1782
NC_001136.10	600749	602121	+	sense	YDR077W	Transcript_1783
NC_001136.10	600911	602121	-	antisense	YDR077W	Transcript_1784
NC_001136.10	601958	602886	-	sense	YDR078C	Transcript_1785
NC_001136.10	602270	602753	+	antisense	YDR078C	Transcript_1786
NC_001136.10	602447	602881	-	sense	YDR078C	Transcript_1787
NC_001136.10	602641	602886	-	sense	YDR078C	Transcript_1788
NC_001136.10	603029	603509	+	sense	YDR079W	Transcript_1789
NC_001136.10	603377	603632	-	sense	YDR079C-A	Transcript_1790
NC_001136.10	603379	603728	+	antisense	YDR079C-A	Transcript_1791
NC_001136.10	603553	603838	-	sense	YDR079C-A	Transcript_1792
NC_001136.10	603904	604665	-	antisense	YDR080W	Transcript_1793
NC_001136.10	603975	604732	+	sense	YDR080W	Transcript_1794
NC_001136.10	604657	605716	+	sense	YDR080W	Transcript_1795
NC_001136.10	606688	607032	+	sense	YDR080W	Transcript_1796
NC_001136.10	607268	610154	-	sense	YDR081C	Transcript_1797
NC_001136.10	610411	612056	+	sense	YDR082W	Transcript_1798
NC_001136.10	612050	612293	+	sense	YDR083W	Transcript_1799
NC_001136.10	612050	613192	+	sense	YDR083W	Transcript_1800
NC_001136.10	613071	614027	-	sense	YDR084C	Transcript_1801
NC_001136.10	613272	614027	-	sense	YDR084C	Transcript_1802
NC_001136.10	614309	616209	-	sense	YDR085C	Transcript_1803
NC_001136.10	616323	616877	+	intergenic	novel	Transcript_1804
NC_001136.10	616733	616920	-	intergenic	novel	Transcript_1805
NC_001136.10	616869	617275	-	sense	YDR086C	Transcript_1806
NC_001136.10	618308	619808	-	sense	YDR088C	Transcript_1807
NC_001136.10	619050	619866	-	sense	YDR088C	Transcript_1808
NC_001136.10	619408	619817	-	sense	YDR088C	Transcript_1809
NC_001136.10	620166	620919	-	intergenic	novel	Transcript_1810
NC_001136.10	620201	620843	+	intergenic	novel	Transcript_1811
NC_001136.10	620785	621718	-	intergenic	novel	Transcript_1812
NC_001136.10	621545	622045	+	intergenic	novel	Transcript_1813
NC_001136.10	621616	621893	+	intergenic	novel	Transcript_1814
NC_001136.10	621993	624814	+	sense	YDR089W	Transcript_1815
NC_001136.10	624516	626112	-	sense	YDR090C	Transcript_1816
NC_001136.10	626325	626473	+	intergenic	novel	Transcript_1817
NC_001136.10	626366	628591	-	sense	YDR091C	Transcript_1818
NC_001136.10	629801	630704	-	antisense	YDR092W	Transcript_1819
NC_001136.10	629851	630696	+	sense	YDR092W	Transcript_1820
NC_001136.10	631015	636181	+	antisense	YDR095C	Transcript_1821
NC_001136.10	635365	635567	-	antisense	YDR093W	Transcript_1822
NC_001136.10	635884	636103	-	antisense	YDR094W	Transcript_1823
NC_001136.10	636569	638007	+	sense	YDR096W	Transcript_1824
NC_001136.10	636710	639958	+	sense	YDR096W	Transcript_1825
NC_001136.10	636727	639995	-	antisense	YDR096W	Transcript_1826
NC_001136.10	639751	640059	+	sense	YDR096W	Transcript_1827
NC_001136.10	640042	643939	-	sense	YDR097C	Transcript_1828
NC_001136.10	644075	644649	-	sense	YDR098C	Transcript_1829
NC_001136.10	644209	644968	-	sense	YDR098C	Transcript_1830
NC_001136.10	645344	645702	+	intergenic	novel	Transcript_1831
NC_001136.10	645536	650440	-	sense	YDR098C-A	Transcript_1832
NC_001136.10	650435	651277	+	antisense	YDR098C-A	Transcript_1833
NC_001136.10	651796	652586	-	intergenic	novel	Transcript_1834
NC_001136.10	652514	653135	-	antisense	YDR099W	Transcript_1835
NC_001136.10	652648	652886	+	sense	YDR099W	Transcript_1836
NC_001136.10	652717	654646	+	sense	YDR099W	Transcript_1837
NC_001136.10	654513	655213	-	antisense	YDR100W	Transcript_1838
NC_001136.10	654626	654790	-	intergenic	novel	Transcript_1839
NC_001136.10	654992	655573	+	sense	YDR100W	Transcript_1840
NC_001136.10	655552	657494	-	sense	YDR101C	Transcript_1841
NC_001136.10	657763	659077	+	sense	YDR103W	Transcript_1842
NC_001136.10	658115	658990	-	antisense	YDR103W	Transcript_1843
NC_001136.10	660543	661256	+	antisense	YDR104C	Transcript_1844
NC_001136.10	661129	661366	-	sense	YDR104C	Transcript_1845
NC_001136.10	665255	666829	-	sense	YDR105C	Transcript_1846
NC_001136.10	667584	667902	+	sense	YDR106W	Transcript_1847
NC_001136.10	668416	668823	+	intergenic	novel	Transcript_1848
NC_001136.10	668671	669114	-	sense	YDR107C	Transcript_1849
NC_001136.10	668891	671064	-	sense	YDR107C	Transcript_1850
NC_001136.10	670074	671061	-	sense	YDR107C	Transcript_1851
NC_001136.10	671221	673467	+	sense	YDR108W	Transcript_1852
NC_001136.10	673366	675658	-	sense	YDR109C	Transcript_1853
NC_001136.10	676049	678009	+	sense	YDR110W	Transcript_1854
NC_001136.10	678148	679772	-	antisense	YDR112W	Transcript_1855
NC_001136.10	679982	680497	+	antisense	YDR113C	Transcript_1856
NC_001136.10	680415	681706	-	sense	YDR113C	Transcript_1857
NC_001136.10	681872	682065	+	antisense	YDR114C	Transcript_1858
NC_001136.10	682134	682575	+	sense	YDR115W	Transcript_1859
NC_001136.10	682779	683606	-	sense	YDR116C	Transcript_1860
NC_001136.10	683572	684421	+	antisense	YDR117C	Transcript_1861
NC_001136.10	683858	685665	-	sense	YDR117C	Transcript_1862
NC_001136.10	685864	686662	+	sense	YDR118W	Transcript_1863
NC_001136.10	688131	689443	+	sense	YDR119W	Transcript_1864
NC_001136.10	688142	689036	+	sense	YDR119W	Transcript_1865
NC_001136.10	690155	690585	+	sense	YDR119W	Transcript_1866
NC_001136.10	690290	690495	-	antisense	YDR119W	Transcript_1867
NC_001136.10	690965	691478	+	sense	YDR119W-A	Transcript_1868
NC_001136.10	691128	691463	-	antisense	YDR119W-A	Transcript_1869
NC_001136.10	691383	693217	-	sense	YDR120C	Transcript_1870
NC_001136.10	692639	693477	-	sense	YDR120C	Transcript_1871
NC_001136.10	692959	693234	-	sense	YDR120C	Transcript_1872
NC_001136.10	693451	694282	+	sense	YDR121W	Transcript_1873
NC_001136.10	694411	695363	+	sense	YDR122W	Transcript_1874
NC_001136.10	694411	698014	+	sense	YDR122W	Transcript_1875
NC_001136.10	697849	699576	-	sense	YDR123C	Transcript_1876
NC_001136.10	699854	700298	+	intergenic	novel	Transcript_1877
NC_001136.10	700000	700214	+	intergenic	novel	Transcript_1878
NC_001136.10	700159	702683	-	sense	YDR125C	Transcript_1879
NC_001136.10	701883	702904	-	sense	YDR125C	Transcript_1880
NC_001136.10	702844	703177	+	intergenic	novel	Transcript_1881
NC_001136.10	703224	704493	+	sense	YDR127W	Transcript_1882
NC_001136.10	703875	704217	-	antisense	YDR126W	Transcript_1883
NC_001136.10	704410	709301	+	sense	YDR127W	Transcript_1884
NC_001136.10	708461	709303	-	antisense	YDR127W	Transcript_1885
NC_001136.10	709504	713117	+	sense	YDR128W	Transcript_1886
NC_001136.10	709514	711012	+	sense	YDR128W	Transcript_1887
NC_001136.10	713194	715425	-	sense	YDR129C	Transcript_1888
NC_001136.10	713194	715439	+	antisense	YDR129C	Transcript_1889
NC_001136.10	714110	716650	-	sense	YDR130C	Transcript_1890
NC_001136.10	715445	716642	-	sense	YDR130C	Transcript_1891
NC_001136.10	715646	716640	-	sense	YDR130C	Transcript_1892
NC_001136.10	716702	718515	-	sense	YDR131C	Transcript_1893
NC_001136.10	718599	720378	-	sense	YDR132C	Transcript_1894
NC_001136.10	718643	719896	+	antisense	YDR132C	Transcript_1895
NC_001136.10	720222	720833	+	antisense	YDR132C	Transcript_1896
NC_001136.10	720782	721416	+	antisense	YDR133C	Transcript_1897
NC_001136.10	720933	721533	-	sense	YDR133C	Transcript_1898
NC_001136.10	721521	722729	-	intergenic	novel	Transcript_1899
NC_001136.10	722280	723000	+	intergenic	novel	Transcript_1900
NC_001136.10	722898	727594	-	sense	YDR135C	Transcript_1901
NC_001136.10	723031	723354	+	antisense	YDR135C	Transcript_1902
NC_001136.10	723031	723942	+	antisense	YDR135C	Transcript_1903
NC_001136.10	727745	728231	-	sense	YDR136C	Transcript_1904
NC_001136.10	728153	730382	+	sense	YDR137W	Transcript_1905
NC_001136.10	728154	729849	+	sense	YDR137W	Transcript_1906
NC_001136.10	730561	730970	+	sense	YDR138W	Transcript_1907
NC_001136.10	730576	733467	+	sense	YDR138W	Transcript_1908
NC_001136.10	730750	731035	-	antisense	YDR138W	Transcript_1909
NC_001136.10	733391	734109	+	antisense	YDR139C	Transcript_1910
NC_001136.10	733407	733673	-	sense	YDR139C	Transcript_1911
NC_001136.10	733511	733957	-	sense	YDR139C	Transcript_1912
NC_001136.10	734116	734900	+	sense	YDR140W	Transcript_1913
NC_001136.10	734691	737722	-	sense	YDR141C	Transcript_1914
NC_001136.10	738383	740051	-	sense	YDR141C	Transcript_1915
NC_001136.10	739220	740048	-	sense	YDR141C	Transcript_1916
NC_001136.10	740344	741769	-	sense	YDR142C	Transcript_1917
NC_001136.10	741851	744002	-	sense	YDR143C	Transcript_1918
NC_001136.10	743424	744027	+	antisense	YDR143C	Transcript_1919
NC_001136.10	743797	744044	-	sense	YDR143C	Transcript_1920
NC_001136.10	744232	745073	+	antisense	YDR144C	Transcript_1921
NC_001136.10	746671	748538	+	sense	YDR145W	Transcript_1922
NC_001136.10	748444	750898	-	sense	YDR146C	Transcript_1923
NC_001136.10	749460	750906	-	sense	YDR146C	Transcript_1924
NC_001136.10	751564	753158	+	sense	YDR147W	Transcript_1925
NC_001136.10	753389	755249	+	antisense	YDR148C	Transcript_1926
NC_001136.10	753696	755173	-	sense	YDR148C	Transcript_1927
NC_001136.10	755098	755310	-	intergenic	novel	Transcript_1928
NC_001136.10	755567	756161	+	sense	YDR150W	Transcript_1929
NC_001136.10	755567	756429	+	sense	YDR150W	Transcript_1930
NC_001136.10	755567	758396	-	antisense	YDR150W	Transcript_1931
NC_001136.10	755567	760693	+	sense	YDR150W	Transcript_1932
NC_001136.10	755642	757242	+	sense	YDR150W	Transcript_1933
NC_001136.10	761079	762760	+	sense	YDR150W	Transcript_1934
NC_001136.10	762745	763921	+	sense	YDR150W	Transcript_1935
NC_001136.10	763839	765271	-	sense	YDR151C	Transcript_1936
NC_001136.10	764769	765162	+	antisense	YDR151C	Transcript_1937
NC_001136.10	765679	766570	+	sense	YDR152W	Transcript_1938
NC_001136.10	766491	768109	-	sense	YDR153C	Transcript_1939
NC_001136.10	768395	769032	+	antisense	YDR155C	Transcript_1940
NC_001136.10	768405	769032	-	sense	YDR155C	Transcript_1941
NC_001136.10	769480	770033	+	sense	YDR157W	Transcript_1942
NC_001136.10	769858	770253	-	antisense	YDR157W	Transcript_1943
NC_001136.10	770317	771516	+	sense	YDR158W	Transcript_1944
NC_001136.10	771794	775845	+	sense	YDR159W	Transcript_1945
NC_001136.10	771810	772128	+	sense	YDR159W	Transcript_1946
NC_001136.10	775975	776419	+	sense	YDR160W	Transcript_1947
NC_001136.10	776033	778782	+	sense	YDR160W	Transcript_1948
NC_001136.10	778969	780266	+	sense	YDR161W	Transcript_1949
NC_001136.10	780196	781232	-	sense	YDR162C	Transcript_1950
NC_001136.10	781349	782053	+	antisense	YDR164C	Transcript_1951
NC_001136.10	781916	784257	-	sense	YDR164C	Transcript_1952
NC_001136.10	784833	786274	+	sense	YDR165W	Transcript_1953
NC_001136.10	786038	787374	-	sense	YDR166C	Transcript_1954
NC_001136.10	786780	789284	-	sense	YDR166C	Transcript_1955
NC_001136.10	787695	789236	-	sense	YDR166C	Transcript_1956
NC_001136.10	789419	790159	+	sense	YDR167W	Transcript_1957
NC_001136.10	790287	791930	+	sense	YDR168W	Transcript_1958
NC_001136.10	791885	794255	-	sense	YDR169C	Transcript_1959
NC_001136.10	792284	794255	-	sense	YDR169C	Transcript_1960
NC_001136.10	795077	796078	+	intergenic	novel	Transcript_1961
NC_001136.10	795183	795882	-	intergenic	novel	Transcript_1962
NC_001136.10	795980	796407	-	sense	YDR170C	Transcript_1963
NC_001136.10	799003	802440	-	sense	YDR170C	Transcript_1964
NC_001136.10	800498	802409	-	sense	YDR170C	Transcript_1965
NC_001136.10	801674	802409	-	sense	YDR170C	Transcript_1966
NC_001136.10	801712	802487	+	antisense	YDR170C	Transcript_1967
NC_001136.10	803039	803259	-	antisense	YDR170W-A	Transcript_1968
NC_001136.10	804880	805902	+	intergenic	novel	Transcript_1969
NC_001136.10	806534	807812	+	sense	YDR171W	Transcript_1970
NC_001136.10	806554	807862	-	antisense	YDR171W	Transcript_1971
NC_001136.10	808258	810403	+	sense	YDR172W	Transcript_1972
NC_001136.10	810417	811678	-	sense	YDR173C	Transcript_1973
NC_001136.10	812086	812863	+	sense	YDR174W	Transcript_1974
NC_001136.10	812086	813004	+	sense	YDR174W	Transcript_1975
NC_001136.10	813068	814190	-	sense	YDR175C	Transcript_1976
NC_001136.10	814464	816295	+	sense	YDR176W	Transcript_1977
NC_001136.10	816083	816592	+	sense	YDR176W	Transcript_1978
NC_001136.10	816779	817591	+	sense	YDR177W	Transcript_1979
NC_001136.10	817384	817728	-	antisense	YDR177W	Transcript_1980
NC_001136.10	817839	818695	-	antisense	YDR178W	Transcript_1981
NC_001136.10	817847	818696	+	sense	YDR178W	Transcript_1982
NC_001136.10	818568	819225	-	sense	YDR179C	Transcript_1983
NC_001136.10	818718	819204	-	sense	YDR179C	Transcript_1984
NC_001136.10	819331	819873	+	sense	YDR179W-A	Transcript_1985
NC_001136.10	819366	820915	+	sense	YDR179W-A	Transcript_1986
NC_001136.10	819655	820965	-	antisense	YDR179W-A	Transcript_1987
NC_001136.10	824043	825860	+	sense	YDR180W	Transcript_1988
NC_001136.10	825726	827414	-	sense	YDR181C	Transcript_1989
NC_001136.10	826571	827414	-	sense	YDR181C	Transcript_1990
NC_001136.10	827528	829076	+	sense	YDR182W	Transcript_1991
NC_001136.10	829576	830315	+	sense	YDR183W	Transcript_1992
NC_001136.10	830413	831542	-	sense	YDR184C	Transcript_1993
NC_001136.10	831722	832464	-	sense	YDR185C	Transcript_1994
NC_001136.10	832722	835553	-	sense	YDR186C	Transcript_1995
NC_001136.10	832741	836110	+	antisense	YDR186C	Transcript_1996
NC_001136.10	836374	838221	+	sense	YDR188W	Transcript_1997
NC_001136.10	838349	840491	+	sense	YDR189W	Transcript_1998
NC_001136.10	840522	842019	-	sense	YDR190C	Transcript_1999
[truncated: 8,998 more rows]
