# Supplementary material for: UNAGI: an automated pipeline for nanopore full-length cDNA sequencing uncovers novel transcripts and isoforms in yeast
Source: Funct Integr Genomics. 2020 Jan 18;20(4):523–36. doi: 10.1007/s10142-020-00732-1 (PMC7283198; doi:10.1007/s10142-020-00732-1)
Supplement: Supplementary file 3 — (CSV 6 kb). [file 10142_2020_732_MOESM3_ESM.csv]

The closest annoatated genes to the intergenic transcripts
YAL067W-A
TDA8
YAL063C-A
FLO9
CDC24
CYC3
SEN34
YAR023C
MST28
SWH1
YBL100W-B
ECM13
ACH1
HTA2
ECM15
DSF2
FUR4
TCM62
YBR053C
YBR056W
ORC2
SPT7
UBC4
AAC3
ICS2
AMN1
YBR209W
MRPL37
YBR292C
SUL1
PHO89
YCL049C
ATG22
KCC4
YCR001W
YCR006C
YCR007C
CWH43
SRD1
RHB1
TAF2
YCR061W
SED4
ABP1
ADH7
SOR2
HXT15
YDL241W
HEM3
ARF1
YDL183C
YDL180W
UGX2
SCM3
VCX1
HEM25
PMT5
PSA1
NAT1
RTK1
YDL022C-A
GPD1
RPN4
OSH2
NOP1
MED2
YDR010C
SNQ2
PST2
LYS14
ENA5
NRG1
SNF11
AFR1
SLU7
YDR090C
GRX3
YDR098C-A
ARP10
INO2
YDR132C
YDR210W-B
YDR222W
PCF11
RTN1
EXG2
YDR278C
GIC2
YDR316W-B
HXT3
YPS7
RPL12B
PEX29
SAM2
snR84
KRE28
FDC1
IRC4
YDR541C
YEL073C
RMD6
MAK10
BUD16
EAF5
YEL009C-A
IRC22
MNN1
FAA2
ACA1
CAJ1
YER053C-A
GIP2
RRT13
VTC1
PTP3
YER079W
SHC1
GLE2
RSP5
snR52
GLC7
SCR1
COG3
BUR6
FAU1
YER186C
YER187W
COS4
THI5
AGP3
DAK2
ACT1
EPL1
GAT1
YFL002W-A
YFR006W
FAR7
CSS2
YFR054C
YGL260W
YGL258W-A
MTC3
CLG1
POX1
KEX1
MCM6
GTS1
TOS3
AIM14
YGL159W
COQ8
USE1
TOS8
OLE1
ERV14
MST27
ALG13
HEM2
BRP1
RPS25A
NAG1
CAX4
YGR038C-A
KSS1
PDC6
NNF2
VOA1
YGR109W-B
YGR122W
PPT1
SKN1
RPL24B
CCM1
NSR1
YGR161W-C
RBG2
BUB1
CRH1
CCH1
PHO81
RIE1
PUP2
RAD2
BIO2
COS6
ARN2
YHL041W
YAP3
LAG1
QCR10
SPO13
YHR020W
SRB2
AAP1
PCL5
NOP10
NMD2
YHR112C
CIA2
SPL2
OYE2
YHR180W
MNL1
SCH9
YHR210C
FLO5
YHR214C-C
IMA3
CSS1
NIT1
SLN1
TMA108
YIL089W
CAB2
SNP1
MMF1
BAR1
EST3
YIR018C-A
GTT1
REE1
ACO2
SWE1
RFA3
JJJ2
TRK1
PBS2
ASF1
YJL113W
YJL107C
GSH1
DPB11
PEP8
AIM22
IRC18
APS3
RPC17
CCT8
CTK2
SAG1
POL32
TAH11
KCH1
HIT1
CDC11
VPS25
YJR151W-A
PGU1
HXT16
SOR1
MPH3
FRE2
SRY1
MNN4
FAT3
MTR2
TPK3
MCD4
KDX1
SRP102
SDH1
MYO3
PMU1
KTI12
YKL102C
YKL091C
STB6
YKL069W
NUP100
YET1
YKL063C
PRI2
PHD1
URB1
FOX2
YKR011C
YPT52
GCN3
KAE1
GAP1
YKR075C
VBA5
MMP1
HSP104
DPS1
EMC6
YLR035C-A
YLR036C
RIC1
REX3
HOG1
PDC5
PUT1
YLR152C
RNH203
ASP3-1
ASP3-2
RRT15
ADY4
ECM22
YLR256W-A
YPT6
DCS1
YLR287C
MID2
GAS2
GRX8
ART10
SFP1
YLR419W
SPP382
ATG23
FMP27
COS3
ERO1
NDI1
FPR3
COG8
YML054C-A
YML039W
PSP2
PPZ1
GIS4
PLB1
HXT2
MSS1
MIH1
MCM1
ERB1
YMR051C
YMR082C
YTA12
ATP25
YMR099C
YMR102C
YKU80
MED11
SHH3
YMR122W-A
NDE1
TIF34
PAH1
ALD2
CIK1
PFK2
URA10
LCB1
GLC8
FET4
COS1
NRD1
ZWF1
POP1
CBK1
YNL144C
YNL115C
DBP2
LEU4
YNL058C
YNL054W-A
YIP3
COG6
NCE103
PUB1
RPC34
SWM2
ACC1
SOL1
ESF2
BIO3
FRE4
YNR062C
BSC5
PDR18
AIF1
AAD15
BDS1
YOL159C-A
CSS3
YOL155W-A
HPF1
ZPS1
SPT20
YOL131W
YOL103W-B
MPD2
ATG34
THI20
NOP12
TSR4
TIR2
AUS1
ROD1
HSP10
DFG16
CKB2
ASE1
GYP1
TMA46
VAM3
RIO1
ORT1
LSC1
ATG40
YRM1
HEM15
GAC1
DCI1
MSB1
IES4
THI72
DED1
WTM2
MCH5
YOR316C-A
RPA190
YOR343C
TYE7
MSC6
RDR1
FRE5
YPL277C
DIM1
THI21
YPL257W-B
YAH1
ATG41
VMA11
NEW1
MRN1
PPQ1
CUP9
PEP4
PRP46
FRK1
YPL109C
NOG1
RLM1
MFM1
YPL060C-A
GRX5
NOP4
EGD1
SWI1
TFC8
PDH1
AIM45
RPA135
CMR3
YPR014C
SDD4
YPR027C
MRI1
CLB5
THI22
YLH47
RRP9
YPR148C
TPO3
TDA6
YPR158C-C
YPR159C-A
JIP5
YPR195C
YPR196W
SGE1
ARR3
SEO1
YAL064W
GDH3
CLN3
CDC19
YAR009C
UIP3
YAT1
FLO1
ATP1
FUI1
RRN6
HTB2
NTH2
FLR1
POA1
GIP1
YRO2
YBR056W-A
TRM7
TEC1
YBR085C-A
IFA38
ERV15
SDH8
VBA2
PCA1
YBR296C-A
YCL048W-A
SRO9
YCL021W-A
CDC10
SAT4
MAK32
FEN2
YCR043C
BUD31
ATG15
FIG2
RDS1
THI13
LRG1
RTN2
RPL35A
LYS20
PCL9
SFA1
RGT2
PCL2
CYK3
SRP14
MCH1
PRM7
DIA3
GPM2
ERP3
SLX5
ATP16
RPL4B
MRH1
YDR034C-D
ENA2
HEM13
TPS2
SSS1
VTC5
RLI1
YDR098C-B
BMH2
TMN2
YDR124W
YCF1
YDR210C-D
CRF1
IVY1
LYS4
YDR261W-A
RNH202
SUM1
HIM1
SVF1
ATP22
RAD30
DIG2
LPP1
HLR1
HSP31
PAU10
DLD3
AFG1
YEL028W
PMP2
GCN4
NOP16
BIM1
SPO73
ISD11
HIS1
RGI1
ALD5
YER076C
AIM9
UBP9
KAP123
NSA2
YER134C
YER138C
YER158C
YER160C
TOG1
YER188W
DDI2
AQY3
ZNF1
YPT1
BUD27
PAU5
SPB4
YFH7
GCN20
ATG18
IRC7
YPS5
VEL1
VRG4
SKI8
YGL204C
ARO8
EMP24
ATG1
MPT5
RCK1
YGL118C
SRM1
VPS45
PRM8
TYW3
RIM8
YGL039W
YGL006W-A
YGR027W-A
GSC2
ACB1
YGR039W
BUD9
CTT1
UTP22
CLB1
CLD1
ASN2
THI4
GPC1
RSR1
RTS3
YGR161W-A
CBP4
HIP1
CRM1
YHB1
NOP19
ENO1
TNA1
IMA1
YRF1-3
PAU13
ARN1
YHL009W-A
HSE1
LEU5
MIP6
RPS27B
NCP1
YHK8
ERG7
OSH3
YHR078W
APE4
EPT1
ARO9
SVP26
SKN7
YHR212W-A
YHR214C-D
YIL166C
YIL163C
ATG32
OM45
AVT7
YIL082W-A
YIL060W
PCL7
YIL014C-A
FAA3
FLO11
YPS6
IMA5
MBB1
MNN5
CPS1
FMP33
YJL127C-B
YJL114W
MDV1
IME2
LSB6
SIP4
YJL052C-A
YJL045W
SNX4
PET130
NOP9
YJL007C
CYR1
APL1
VPS55
ANB1
YJR056C
MIR1
URA8
DAL5
YJR154W
COS5
COS9
JEN1
PTK1
ASH1
PIR1
ELF1
GPM1
AVT3
PGM1
HAP4
HSL1
CUE2
YKL071W
YKL068W-A
YNK1
MNR2
MSN4
MMO1
SPC42
ARC19
TOF2
PRY2
YKR015C
BCH2
YKR041W
ECM4
GEX2
GTT2
PAU17
BPT1
PUF3
PAU23
AFB1
snR6
AVL9
SLX4
DPH6
ACS2
ETS2-1
YLR156W
YLR157W-D
MAS1
YLR227W-A
CDC42
YLR257W
TMA7
CMG1
RPS30A
snR61
RPL26A
YLR365W
ATP10
SEI1
URA4
TUS1
IMD3
PDP3
YML131W
COX14
YML119W
RPL6A
DAK1
YML053C
YMD8
TAF11
TRM12
ADI1
CLU1
MRPL3
MSN2
IOC4
YMR050C
FAR3
ADH3
YMR090W
MUB1
YMR103C
SPG4
FOL3
ASI1
PKR1
YMR147W
MME1
EAR1
CLN1
YMR206W
SCS7
PRC1
ELP6
YMR320W
DDI3
RAD50
NAR1
ADE12
YGP1
YNL143C
RPC19
CYB5
MET4
OCA2
VAC7
YNL042W-B
YNL040W
YNL035C
PBI2
VPS27
TIM23
EGO4
HOL1
MNT4
YNR061C
YNR063W
YNR071C
COS10
YOL164W-A
YOL163W
ENB1
FRE7
PEX11
ALR1
ITR2
DUF1
ATG19
PSH1
RPS15
DIS3
YOR011W-A
YOR019W
YOR020W-A
HMS1
GLO4
LPL1
NRT1
ECM3
RGS2
GCY1
YOR131C
YOR142W-A
PDR5
DCS2
MPC54
SYC1
LAS17
SPR1
YOR192C-C
GEP3
WTM1
SLY41
FAA1
YOR342C
YOR343W-A
REV1
GDS1
FRE3
YOR385W
SAM3
DIP5
YPL257W-A
YPL257W
RPL36B
NSL1
YPL225W
RTC6
CBC2
TRE1
RAD53
YPL150W
MKK2
YPL108W
SSU1
YPL088W
PDR12
SSN3
PMA2
HST2
NCR1
YPR003C
HAL1
YPR010C-A
YPR015C
EAF3
YOP1
CLB2
AXL1
YPR127W
YPR137C-B
NCE102
CUR1
KRE6
GPH1
YPR170W-B
ARR1
YPR202W
