# Supplementary material for: UNAGI: an automated pipeline for nanopore full-length cDNA sequencing uncovers novel transcripts and isoforms in yeast
Source: Funct Integr Genomics. 2020 Jan 18;20(4):523–36. doi: 10.1007/s10142-020-00732-1 (PMC7283198; doi:10.1007/s10142-020-00732-1)
Supplement: Supplementary file 4 — (XLSX 27 kb). [file 10142_2020_732_MOESM4_ESM.xlsx]

## Sheet: additional file4
chromosome	start	end	supporting reads	intron boundaries	isoform id
NC_001133.9	142136	143318	117	142253, 142619	isoform1
NC_001133.9	148845	151190	20	151006, 151096	isoform2
NC_001133.9	87264	87859	89	87387, 87500	isoform3
NC_001134.8	109985	110558	142	110420, 110505	isoform4
NC_001134.8	110696	111252	3	110879, 110948	isoform5
NC_001134.8	125047	126121	109	125154, 125270	isoform6
NC_001134.8	142077	142934	97	142749, 142846	isoform7
NC_001134.8	168397	169458	85	168424, 168808	isoform8
NC_001134.8	170568	171159	133	170676, 170804	isoform9
NC_001134.8	185944	186512	54	186352, 186427	isoform10
NC_001134.8	208	3532	2	1645, 2147	isoform11
NC_001134.8	270841	273782	2	271901, 272032	isoform12
NC_001134.8	332797	334011	77	332875, 333386	isoform13
NC_001134.8	342634	343065	2	342698, 342789	isoform14
NC_001134.8	365890	366614	39	366502, 366584	isoform15
NC_001134.8	392955	394949	284	393180, 393510	isoform16
NC_001134.8	406495	407232	64	407027, 407122	isoform17
NC_001134.8	414095	415295	81	414753, 415259	isoform18
NC_001134.8	426016	426900	160	426516, 426873	isoform19
NC_001134.8	45606	46442	131	45644, 45977	isoform20
NC_001134.8	462118	462728	86	462209, 462289, 462429, 462499	isoform21
NC_001134.8	462211	462714	14	462429, 462499	isoform22
NC_001134.8	46487	47191	12	47058, 47146	isoform23
NC_001134.8	479294	480363	6	479345, 479434	isoform24
NC_001134.8	591623	592804	42	592416, 592768	isoform25
NC_001134.8	59728	60769	40	60193, 60697	isoform26
NC_001134.8	601336	602848	2	602103, 602216	isoform27
NC_001134.8	604476	605568	64	604514, 604927	isoform28
NC_001134.8	606242	607224	124	606280, 606668	isoform29
NC_001134.8	653302	654683	8	653368, 653452	isoform30
NC_001134.8	679459	680078	646	679942, 680039	isoform31
NC_001134.8	691923	693650	3	691966, 692133	isoform32
NC_001134.8	726546	727098	58	726917, 727011	isoform33
NC_001134.8	88420	89466	83	89132, 89440	isoform34
NC_001135.5	101220	101808	42	101633, 101700	isoform35
NC_001135.5	106999	107516	42	107033, 107110, 107191, 107287	isoform36
NC_001135.5	107111	107523	15	107191, 107287	isoform37
NC_001135.5	110679	111700	2	111557, 111633	isoform38
NC_001135.5	172804	173485	152	173115, 173198	isoform39
NC_001135.5	177395	178255	62	177906, 178213	isoform40
NC_001135.5	293833	294344	385	293939, 293993, 294239, 294291	isoform41
NC_001135.5	84457	86047	2	84562, 85078	isoform42
NC_001136.10	1072740	1073497	9	1073312, 1073401	isoform43
NC_001136.10	1103726	1104949	14	1103809, 1103892	isoform44
NC_001136.10	117637	118609	164	117666, 118157	isoform45
NC_001136.10	1210204	1212578	2	1211789, 1212215	isoform46
NC_001136.10	1212790	1213639	33	1212877, 1212978	isoform47
NC_001136.10	122004	123674	5	122077, 122176	isoform48
NC_001136.10	1236481	1238136	121	1236842, 1237608	isoform49
NC_001136.10	1238212	1238860	54	1238630, 1238824	isoform50
NC_001136.10	1266256	1266966	71	1266769, 1266861	isoform51
NC_001136.10	1306355	1310471	5	1307881, 1308049	isoform52
NC_001136.10	1319347	1319875	101	1319617, 1319787	isoform53
NC_001136.10	1354711	1355583	207	1355236, 1355550	isoform54
NC_001136.10	1359898	1360900	171	1359969, 1360404	isoform55
NC_001136.10	1401742	1402664	129	1401800, 1402184	isoform56
NC_001136.10	1450111	1450871	47	1450457, 1450846	isoform57
NC_001136.10	1525936	1528947	14	1526004, 1526210	isoform58
NC_001136.10	216072	217205	280	216157, 216489	isoform59
NC_001136.10	217565	218455	54	217602, 218007	isoform60
NC_001136.10	229866	230611	118	230019, 230320	isoform61
NC_001136.10	238908	239600	301	239398, 239509	isoform62
NC_001136.10	254156	255161	43	254974, 255044	isoform63
NC_001136.10	267596	268748	3	267725, 267806	isoform64
NC_001136.10	306804	307813	74	307333, 307765	isoform65
NC_001136.10	308386	309514	59	308427, 308792	isoform66
NC_001136.10	313285	314801	37	314044, 314336	isoform67
NC_001136.10	322194	323037	100	322282, 322703	isoform68
NC_001136.10	337455	338177	25	337524, 337634	isoform69
NC_001136.10	340463	341246	98	340810, 341219	isoform70
NC_001136.10	399311	400706	24	399361, 399484	isoform71
NC_001136.10	430951	431577	28	431386, 431472	isoform72
NC_001136.10	456780	458221	22	458017, 458097	isoform73
NC_001136.10	491491	492410	90	491559, 491898	isoform74
NC_001136.10	513300	514390	5	513341, 513769	isoform75
NC_001136.10	520066	520855	3	520309, 520737	isoform76
NC_001136.10	569116	569807	167	569633, 569723	isoform77
NC_001136.10	57360	61903	64	60478, 61787	isoform78
NC_001136.10	579428	580529	104	579478, 580017	isoform79
NC_001136.10	629825	630680	35	629905, 630173	isoform80
NC_001136.10	650355	651803	14	651150, 651733	isoform81
NC_001136.10	650509	651805	4	651138, 651720	isoform82
NC_001136.10	65204	65904	20	65306, 65377	isoform83
NC_001136.10	652707	654570	257	652780, 653523	isoform84
NC_001136.10	713298	715439	120	715247, 715358	isoform85
NC_001136.10	733451	733952	109	733702, 733775	isoform86
NC_001136.10	984571	987037	2	986078, 986594	isoform87
NC_001137.3	131700	132568	124	131776, 131899	isoform88
NC_001137.3	148151	148703	123	148194, 148282	isoform89
NC_001137.3	157709	159151	21	158994, 159087	isoform90
NC_001137.3	166139	166909	30	166771, 166874	isoform91
NC_001137.3	269344	270201	72	269751, 270148	isoform92
NC_001137.3	306289	307284	78	306325, 306791	isoform93
NC_001137.3	307624	308198	188	307746, 307848, 307956, 308067	isoform94
NC_001137.3	347792	348406	14	348201, 348276	isoform95
NC_001137.3	362709	363820	68	362732, 363092	isoform96
NC_001137.3	396740	397720	247	396810, 397281	isoform97
NC_001137.3	423560	424428	53	423590, 423951	isoform98
NC_001137.3	432434	434206	342	432671, 433196	isoform99
NC_001137.3	487600	488124	3	487820, 487884	isoform100
NC_001137.3	548398	549526	38	548552, 548644	isoform101
NC_001137.3	563505	563961	6	563629, 563685	isoform102
NC_001137.3	570786	576597	3	570857, 571044	isoform103
NC_001138.5	123355	125382	3	123404, 123550	isoform104
NC_001138.5	137711	138214	7	137840, 137963	isoform105
NC_001138.5	2862	4216	6	3956, 4167	isoform106
NC_001138.5	19199	20525	2	19371, 19757	isoform107
NC_001138.5	201825	203447	22	203292, 203386	isoform108
NC_001138.5	220432	221449	79	221267, 221414	isoform109
NC_001138.5	223165	223796	460	223440, 223771	isoform110
NC_001138.5	241979	242922	5	242009, 242081	isoform111
NC_001138.5	53165	54824	590	54377, 54686	isoform112
NC_001138.5	62925	64032	9	63859, 63973	isoform113
NC_001138.5	64199	64973	5	64599, 64920	isoform114
NC_001139.9	1084816	1089326	8	1084882, 1085093	isoform115
NC_001139.9	148161	148990	31	148598, 148966	isoform116
NC_001139.9	149450	150626	707	150183, 150525	isoform117
NC_001139.9	166947	168955	3	167354, 167994	isoform118
NC_001139.9	249841	252393	28	249886, 250086	isoform119
NC_001139.9	252814	253882	9	253185, 253248	isoform120
NC_001139.9	310943	312003	238	311015, 311526	isoform121
NC_001139.9	346293	346946	72	346808, 346893	isoform122
NC_001139.9	347160	348395	6	347603, 347893	isoform123
NC_001139.9	364245	366026	72	364964, 365432, 365526, 365985	isoform124
NC_001139.9	436115	436550	4	436312, 436374	isoform125
NC_001139.9	437386	438425	97	437941, 438397	isoform126
NC_001139.9	439027	439733	180	439093, 439323	isoform127
NC_001139.9	497060	498049	24	497365, 497458, 497937, 497999	isoform128
NC_001139.9	497740	498046	4	497937, 497999	isoform129
NC_001139.9	534065	534819	161	534473, 534785	isoform130
NC_001139.9	535363	536615	9	535437, 535992	isoform131
NC_001139.9	535362	536520	16	535450, 536005	isoform132
NC_001139.9	535376	536546	7	535439, 535994	isoform133
NC_001139.9	543556	544305	29	543638, 543721	isoform134
NC_001139.9	555779	556772	100	555830, 556307	isoform135
NC_001139.9	566854	568893	19	567436, 568745	isoform136
NC_001139.9	567426	569555	7	567712, 569024	isoform137
NC_001139.9	567497	570531	4	567579, 568891	isoform138
NC_001139.9	567483	569444	3	567731, 569044	isoform139
NC_001139.9	568831	571298	2	569275, 569791	isoform140
NC_001139.9	62057	62970	12	62131, 62189	isoform141
NC_001139.9	72607	73198	46	72988, 73137	isoform142
NC_001139.9	726952	727875	335	727038, 727357	isoform143
NC_001139.9	787232	788215	56	787786, 788178	isoform144
NC_001139.9	858757	859505	489	859260, 859473	isoform145
NC_001139.9	920550	921852	75	920664, 921119	isoform146
NC_001140.6	104254	105186	63	104405, 104803	isoform147
NC_001140.6	107767	108334	1034	107831, 107894	isoform148
NC_001140.6	126483	127601	203	126551, 127112	isoform149
NC_001140.6	129458	130510	13	129528, 129647	isoform150
NC_001140.6	136756	138498	21	138240, 138408	isoform151
NC_001140.6	147789	148712	213	148116, 148666	isoform152
NC_001140.6	187101	187697	122	187514, 187676	isoform153
NC_001140.6	3615	4922	3	4651, 4853	isoform154
NC_001140.6	251070	252310	10	251155, 251248	isoform155
NC_001140.6	254396	255811	2	255637, 255750	isoform156
NC_001140.6	262042	262570	3	262354, 262440	isoform157
NC_001140.6	297366	298634	108	298360, 298484	isoform158
NC_001140.6	314738	315997	10	315771, 315858	isoform159
NC_001140.6	381902	382780	387	382306, 382747	isoform160
NC_001140.6	406186	406808	2	406527, 406749	isoform161
NC_001140.6	497418	498871	10	498719, 498786	isoform162
NC_001140.6	504375	505576	127	505247, 505516	isoform163
NC_001140.6	546414	549375	28	548700, 548814	isoform164
NC_001140.6	546157	549393	15	548622, 548737	isoform165
NC_001141.2	127420	129859	125	127661, 128148	isoform166
NC_001141.2	155075	155826	19	155226, 155310	isoform167
NC_001141.2	166343	167529	19	166434, 166519	isoform168
NC_001141.2	205388	207297	2	207012, 207086	isoform169
NC_001141.2	205549	207322	2	207043, 207122	isoform170
NC_001141.2	231395	232410	48	231957, 232366	isoform171
NC_001141.2	256152	257106	135	256554, 257026	isoform172
NC_001141.2	4520	6539	4	6257, 6468	isoform173
NC_001141.2	316739	318013	84	316771, 317171	isoform174
NC_001141.2	347831	348527	22	348363, 348494	isoform175
NC_001141.2	47670	48050	159	47698, 47760	isoform176
NC_001141.2	68686	69596	229	68715, 69149	isoform177
NC_001141.2	98448	99440	82	99095, 99385	isoform178
NC_001142.9	156409	157320	72	156789, 157249	isoform179
NC_001142.9	170217	172934	19	172432, 172752	isoform180
NC_001142.9	365731	368170	31	365784, 365902	isoform181
NC_001142.9	386290	387500	8	387348, 387435	isoform182
NC_001142.9	395754	396617	27	396493, 396570	isoform183
NC_001142.9	5209	6523	4	6240, 6451	isoform184
NC_001142.9	431350	432613	2	431608, 432470	isoform185
NC_001142.9	435125	436008	115	435227, 435343	isoform186
NC_001142.9	50029	50461	78	50268, 50411	isoform187
NC_001142.9	608279	608982	253	608306, 608581	isoform188
NC_001142.9	701970	703096	73	702798, 703054	isoform189
NC_001142.9	73754	74716	20	73796, 74204	isoform190
NC_001142.9	75906	76617	902	75938, 76324	isoform191
NC_001142.9	90748	91737	32	91094, 91411	isoform192
NC_001143.9	109242	110212	79	109577, 109883	isoform193
NC_001143.9	154976	158222	15	155271, 155654	isoform194
NC_001143.9	158593	159425	40	158615, 158966	isoform195
NC_001143.9	166296	167070	10	166399, 166487	isoform196
NC_001143.9	191632	193104	2	192930, 193072	isoform197
NC_001143.9	282867	284533	50	283095, 283421	isoform198
NC_001143.9	430135	430667	94	430455, 430596	isoform199
NC_001143.9	431874	432783	50	432034, 432432	isoform200
NC_001143.9	437710	438598	87	437837, 437905	isoform201
NC_001143.9	446722	448032	8	447706, 447810	isoform202
NC_001143.9	551626	552418	137	551680, 552002	isoform203
NC_001143.9	617850	618780	21	618374, 618742	isoform204
NC_001143.9	625827	626312	9	625901, 625976	isoform205
NC_001143.9	82910	83673	30	82998, 83074	isoform206
NC_001143.9	92695	93588	34	93366, 93465	isoform207
NC_001143.9	93957	94403	9	94059, 94149	isoform208
NC_001144.5	1028823	1029991	48	1028868, 1029252	isoform209
NC_001144.5	8081	10730	3	10453, 10658	isoform210
NC_001144.5	1072123	1075311	15	1072191, 1072397	isoform211
NC_001144.5	242192	243564	95	242321, 242680	isoform212
NC_001144.5	2820	5190	4	4918, 5123	isoform213
NC_001144.5	263166	264037	31	263205, 263594	isoform214
NC_001144.5	285679	286621	41	286467, 286556	isoform215
NC_001144.5	326416	327482	110	327258, 327399	isoform216
NC_001144.5	39687	40433	97	40221, 40400	isoform217
NC_001144.5	398500	399657	5	398532, 398626	isoform218
NC_001144.5	431	4362	5	1743, 1852	isoform219
NC_001144.5	522635	523380	50	522669, 523028	isoform220
NC_001144.5	547734	548826	26	548677, 548763	isoform221
NC_001144.5	563607	564583	26	564454, 564513	isoform222
NC_001144.5	655900	657666	2	656550, 657588	isoform223
NC_001144.5	694333	695035	37	694382, 694472	isoform224
NC_001144.5	712347	713178	281	712725, 713155	isoform225
NC_001144.5	765205	766418	3	766073, 766129, 766181, 766249	isoform226
NC_001144.5	795469	796365	36	795912, 796335	isoform227
NC_001144.5	819280	820239	44	819330, 819777	isoform228
NC_001144.5	855835	857370	62	855877, 856434, 856574, 857057	isoform229
NC_001144.5	856439	857368	26	856574, 857057	isoform230
NC_001144.5	898118	898896	64	898157, 898645	isoform231
NC_001144.5	930914	931788	38	931349, 931698	isoform232
NC_001144.5	987038	987889	2	987141, 987212	isoform233
NC_001145.3	123174	124203	101	123742, 124157	isoform234
NC_001145.3	139041	140234	37	140090, 140183	isoform235
NC_001145.3	205648	206322	10	206097, 206203	isoform236
NC_001145.3	209988	212308	34	211444, 211570	isoform237
NC_001145.3	21916	23707	6	23360, 23658	isoform238
NC_001145.3	222813	223862	195	223380, 223781	isoform239
NC_001145.3	224309	225407	17	225239, 225338	isoform240
NC_001145.3	225861	226779	90	225891, 226289	isoform241
NC_001145.3	2421	5069	3	4794, 4999	isoform242
NC_001145.3	236523	238135	5	236591, 236953	isoform243
NC_001145.3	337745	339225	13	337817, 337903	isoform244
NC_001145.3	424946	426190	47	424997, 425153	isoform245
NC_001145.3	499365	500820	68	499878, 500151	isoform246
NC_001145.3	517462	520134	8	517563, 517885	isoform247
NC_001145.3	537311	538002	9	537448, 537564	isoform248
NC_001145.3	550110	551230	121	550801, 551203	isoform249
NC_001145.3	551897	552989	139	551951, 552495	isoform250
NC_001145.3	559157	560910	27	559782, 560157	isoform251
NC_001145.3	610752	611363	10	610807, 611036	isoform252
NC_001145.3	611013	612121	8	611369, 612109	isoform253
NC_001145.3	651122	651992	41	651160, 651623	isoform254
NC_001145.3	652373	652914	58	652775, 652847	isoform255
NC_001145.3	720819	721418	25	721198, 721345	isoform256
NC_001145.3	732377	733225	377	732465, 732875	isoform257
NC_001145.3	753119	754250	48	753742, 754219	isoform258
NC_001145.3	82256	82942	8	82290, 82373	isoform259
NC_001145.3	854771	855344	9	854816, 854898	isoform260
NC_001145.3	97805	99446	116	99259, 99375	isoform261
NC_001146.8	144245	145309	37	145149, 145254	isoform262
NC_001146.8	185448	186386	27	185491, 185586	isoform263
NC_001146.8	271440	273696	170	272387, 273601	isoform264
NC_001146.8	1152	6152	3	5868, 6079	isoform265
NC_001146.8	331296	332239	33	331325, 331837	isoform266
NC_001146.8	350866	351420	50	350957, 351053	isoform267
NC_001146.8	365986	366497	2	366035, 366157	isoform268
NC_001146.8	379528	380866	32	380689, 380781	isoform269
NC_001146.8	413604	416390	2	414911, 415913	isoform270
NC_001146.8	443270	444346	89	443826, 444171	isoform271
NC_001146.8	48251	49295	11	48293, 48401	isoform272
NC_001146.8	493805	495019	103	494524, 494973	isoform273
NC_001146.8	500936	502935	95	501156, 501502	isoform274
NC_001146.8	534037	535004	5	534874, 534965	isoform275
NC_001146.8	545203	545975	24	545291, 545370	isoform276
NC_001146.8	557172	557872	14	557610, 557684	isoform277
NC_001146.8	611320	611813	4	611501, 611598	isoform278
NC_001146.8	61841	62967	116	62372, 62923	isoform279
NC_001146.8	622887	624623	24	622944, 623286	isoform280
NC_001146.8	63437	64606	16	64018, 64450	isoform281
NC_001146.8	721060	723145	18	721770, 722302	isoform282
NC_001147.6	1074666	1076328	6	1075573, 1075634	isoform283
NC_001147.6	1085092	1087595	15	1085156, 1085362	isoform284
NC_001147.6	240147	241188	35	240947, 241025	isoform285
NC_001147.6	438193	438565	5	438407, 438487	isoform286
NC_001147.6	505758	506850	194	505937, 506338	isoform287
NC_001147.6	552118	552912	368	552665, 552874	isoform288
NC_001147.6	594686	595582	2	594737, 595046	isoform289
NC_001147.6	624685	626632	3	624767, 626320	isoform290
NC_001147.6	678116	678818	90	678379, 678790	isoform291
NC_001147.6	721928	722669	12	722252, 722442	isoform292
NC_001147.6	778492	779430	50	778859, 779386	isoform293
NC_001147.6	80322	81264	254	80360, 80774	isoform294
NC_001147.6	867061	867969	227	867149, 867586	isoform295
NC_001147.6	900164	901228	56	900767, 901193	isoform296
NC_001147.6	91966	92875	92	92440, 92830	isoform297
NC_001147.6	93303	94423	83	93843, 94290	isoform298
NC_001147.6	973687	976153	2	975194, 975710	isoform299
NC_001148.4	115167	116509	31	115218, 115298	isoform300
NC_001148.4	138635	139473	80	138725, 138864	isoform301
NC_001148.4	173117	174795	23	173162, 173571, 173665, 174072	isoform302
NC_001148.4	173212	174783	4	173665, 174072	isoform303
NC_001148.4	1523	6052	8	5777, 5988	isoform304
NC_001148.4	218570	220039	2	218646, 218746	isoform305
NC_001148.4	282087	283057	78	282140, 282665	isoform306
NC_001148.4	305248	306127	13	305306, 305411	isoform307
NC_001148.4	345211	346997	22	345444, 345596	isoform308
NC_001148.4	377179	378429	168	377995, 378389	isoform309
NC_001148.4	404914	406224	18	404956, 405457	isoform310
NC_001148.4	406606	407640	83	406646, 407067	isoform311
NC_001148.4	412168	414150	4	412256, 412995	isoform312
NC_001148.4	491953	493072	35	492918, 493020	isoform313
NC_001148.4	60666	62959	4	62202, 62833	isoform314
NC_001148.4	59622	62672	2	62073, 62424	isoform315
NC_001148.4	582228	582776	2690	582558, 582701	isoform316
NC_001148.4	600569	602815	2	602267, 602341	isoform317
NC_001148.4	623467	624332	212	623577, 623710	isoform318
NC_001148.4	654138	654913	119	654167, 654570	isoform319
NC_001148.4	677640	678376	49	678193, 678279	isoform320
NC_001148.4	728903	729546	151	729385, 729481	isoform321
NC_001148.4	75561	76268	221	75985, 76223	isoform322
NC_001148.4	794940	795855	356	795029, 795394	isoform323
NC_001148.4	883215	883773	126	883387, 883486	isoform324
NC_001148.4	911232	911897	27	911276, 911352	isoform325
NC_001148.4	942977	944883	8	943050, 943261	isoform326
NC_001148.4	944756	947754	2	946328, 946437	isoform327
NC_001148.4	95276	96266	3	96153, 96233	isoform328
