# Supplementary material for: UNAGI: an automated pipeline for nanopore full-length cDNA sequencing uncovers novel transcripts and isoforms in yeast
Source: Funct Integr Genomics. 2020 Jan 18;20(4):523–36. doi: 10.1007/s10142-020-00732-1 (PMC7283198; doi:10.1007/s10142-020-00732-1)
Supplement: Supplementary file 5 — (XLSX 272 kb). [file 10142_2020_732_MOESM5_ESM.xlsx]

## Sheet: alternative sites
chromosome	gene	gene start	alternative start sites	start codon	strand
NC_001133.9	NM_001178197.1	45101	[45057, 45058, 45059, 45060, 45061, 45062, 45063, 45064, 45065, 45067, 45068, 45069, 45070, 45071, 45072, 45073, 45074, 45075, 45079, 45094, 45101, 45044, 45045, 45053, 45054]	45022	-
NC_001133.9	NM_001178194.1	52661	[52651, 52653, 52661]	52595	-
NC_001133.9	NM_001184453.1	57505	[57505, 57516]	57517	+
NC_001133.9	NM_001178189.1	58476	[58466, 58469, 58470, 58471, 58472, 58473, 58476, 58463]	58462	-
NC_001133.9	NM_001178184.1	69581	[69581, 69567]	69525	-
NC_001133.9	NM_001180035.1	82007	[81978, 82007, 81994, 81982, 81991]	81951	-
NC_001133.9	NM_001178168.1	108668	[108666, 108668]	108551	-
NC_001133.9	NM_001178153.1	136865	[136865, 136867, 136877]	136913	+
NC_001133.9	NM_001178151.1	141502	[141473, 141477, 141483, 141484, 141487, 141488, 141489, 141491, 141492, 141493, 141494, 141496, 141497, 141500, 141469, 141502]	141431	-
NC_001133.9	NM_001180033.1	154767	[154740, 154750, 154767]	154724	-
NC_001133.9	NM_001178216.1	169271	[169285, 169271]	169374	+
NC_001133.9	NM_001178221.1	183687	[183689, 183693, 183687]	183769	+
NC_001134.8	NM_001178345.2	17965	[17962, 17965]	17696	-
NC_001134.8	NM_001178342.1	23979	[23979, 24019, 23991]	24097	+
NC_001134.8	NM_001178318.1	80778	[80736, 80737, 80769, 80744, 80778, 80775, 80749, 80752, 80754, 80760, 80761, 80763]	80731	-
NC_001134.8	NM_001178315.1	86481	[86465, 86468, 86470, 86471, 86472, 86476, 86477, 86481]	86448	-
NC_001134.8	NM_001178312.1	89132	[89132, 89127]	89125	-
NC_001134.8	NM_001178307.2	96112	[96112, 96109]	95882	-
NC_001134.8	NM_001178304.1	101188	[101186, 101188, 101157, 101161, 101167, 101168, 101176]	101156	-
NC_001134.8	NM_001178291.1	124844	[124824, 124844, 124822]	124759	-
NC_001134.8	NM_001348869.1	126605	[126605, 126670, 126612, 126614, 126618, 126622]	127298	+
NC_001134.8	NM_001178285.1	135733	[135687, 135720, 135733, 135699, 135701, 135702, 135707, 135708, 135613, 135711]	135516	-
NC_001134.8	NM_001178282.1	140316	[140314, 140316]	140260	-
NC_001134.8	NM_001178273.1	159725	[159721, 159709, 159725]	159693	-
NC_001134.8	NM_001178270.1	164146	[164102, 164108, 164109, 164110, 164111, 164113, 164114, 164115, 164118, 164120, 164121, 164122, 164123, 164125, 164127, 164129, 164130, 164131, 164132, 164133, 164134, 164135, 164137, 164139, 164141, 164143, 164017, 164146, 164145, 164094]	163997	-
NC_001134.8	NM_001184457.1	164869	[164832, 164869, 164807, 164841, 164811, 164815, 164821, 164826, 164831, 164828, 164799]	164772	-
NC_001134.8	NM_001178268.1	167890	[167890, 167885]	167838	-
NC_001134.8	NM_001178262.1	181402	[181394, 181402]	181275	-
NC_001134.8	NM_001178246.1	217160	[217136, 217144, 217155, 217133, 217160]	217129	-
NC_001134.8	NM_001180048.2	220947	[220976, 220947]	221329	+
NC_001134.8	NM_001180047.1	220947	[220976, 220947]	221329	+
NC_001134.8	NM_001178243.1	235827	[235812, 235816, 235818, 235819, 235824, 235827]	235792	-
NC_001134.8	NM_001178242.1	236457	[236457, 236468, 236463]	236491	+
NC_001134.8	NM_001178241.1	237537	[237537, 237475, 237476, 237477, 237478, 237480, 237532, 237485, 237487, 237488, 237489, 237494, 237496, 237500, 237469, 237471]	237467	-
NC_001134.8	NM_001178349.1	241431	[241339, 241431]	241283	-
NC_001134.8	NM_001178353.1	245858	[245858, 245870]	245905	+
NC_001134.8	NM_001178357.1	255746	[255714, 255719, 255720, 255723, 255746, 255727, 255728, 255734, 255710]	255684	-
NC_001134.8	NM_001178358.1	256302	[256302, 256305, 256306, 256309, 256311, 256319]	256330	+
NC_001134.8	NM_001178359.1	258014	[257996, 258000, 258001, 258004, 258006, 258014]	257975	-
NC_001134.8	NM_001178362.1	267419	[267361, 267354, 267419, 267350]	267336	-
NC_001134.8	NM_001178364.1	270197	[270213, 270216, 270197, 270200, 270233, 270235, 270205]	270246	+
NC_001134.8	NM_001178373.1	291943	[291902, 291943]	291865	-
NC_001134.8	NM_001178374.1	294102	[294080, 294102, 294022, 294087, 294030, 294070, 294040, 294078]	294019	-
NC_001134.8	NM_001178383.1	306990	[306977, 306972, 306990, 306982, 306985]	306955	-
NC_001134.8	NM_001178384.1	310387	[310361, 310355, 310357, 310387]	310313	-
NC_001134.8	NM_001178394.1	331584	[331520, 331584, 331523, 331526, 331527, 331529, 331533, 331535, 331541, 331542, 331561, 331549]	331511	-
NC_001134.8	NM_001178398.1	338279	[338240, 338243, 338276, 338245, 338279, 338256, 338263]	338199	-
NC_001134.8	NM_001178400.1	339423	[339416, 339413, 339423, 339389, 339397]	339352	-
NC_001134.8	NM_001178401.1	340782	[340771, 340775, 340782, 340760, 340761, 340763, 340767]	340751	-
NC_001134.8	NM_001270739.1	351234	[351234, 351243]	351254	+
NC_001134.8	NM_001184442.3	356625	[356608, 356609, 356610, 356579, 356612, 356584, 356589, 356624, 356592, 356625, 356595, 356599, 356603]	356566	-
NC_001134.8	NM_001178415.1	372823	[372743, 372747, 372750, 372752, 372754, 372755, 372757, 372759, 372760, 372763, 372764, 372765, 372766, 372767, 372768, 372769, 372770, 372771, 372772, 372773, 372774, 372777, 372778, 372780, 372781, 372782, 372783, 372784, 372785, 372786, 372787, 372790, 372791, 372792, 372794, 372796, 372797, 372798, 372799, 372800, 372802, 372807, 372808, 372809, 372813, 372817, 372823]	372735	-
NC_001134.8	NM_001178416.4	375760	[375752, 375760]	375690	-
NC_001134.8	NM_001178417.1	378540	[378537, 378538, 378540]	378433	-
NC_001134.8	NM_001184443.1	419228	[419201, 419208, 419209, 419212, 419214, 419215, 419216, 419220, 419221, 419222, 419223, 419225, 419228, 419169, 419173, 419174, 419175, 419177, 419178, 419179, 419180, 419182, 419183, 419184, 419185, 419187, 419188, 419189, 419190, 419191, 419192, 419193, 419194, 419196, 419197, 419199]	419164	-
NC_001134.8	NM_001180058.2	426899	[426899, 426516, 426493, 426846]	426489	-
NC_001134.8	NM_001178440.1	429130	[429130, 429127]	429101	-
NC_001134.8	NM_001178441.3	430998	[430992, 430986, 430998, 430990, 430983]	430951	-
NC_001134.8	NM_001178449.3	444765	[444712, 444705, 444740, 444765]	444693	-
NC_001134.8	NM_001178457.1	458426	[458400, 458401, 458403, 458406, 458409, 458416, 458426, 458395, 458399]	458362	-
NC_001134.8	NM_001178465.3	476503	[476472, 476503, 476494, 476478, 476487]	476437	-
NC_001134.8	NM_001178469.2	483521	[483521, 483507, 483503]	483367	-
NC_001134.8	NM_001178470.1	484543	[484536, 484543]	484503	-
NC_001134.8	NM_001178474.1	490499	[490465, 490499, 490469, 490473, 490484, 490453, 490495, 490461, 490463]	490392	-
NC_001134.8	NM_001270740.1	490816	[490816, 490821, 490822, 490826, 490829, 490835]	490849	+
NC_001134.8	NM_001178475.3	492890	[492869, 492871, 492841, 492845, 492877, 492880, 492850, 492851, 492852, 492853, 492886, 492890, 492863]	492822	-
NC_001134.8	NM_001178477.1	495388	[495388, 495374]	495339	-
NC_001134.8	NM_001178480.1	501606	[501600, 501606, 501580, 501591, 501593, 501594, 501598]	501442	-
NC_001134.8	NM_001178487.3	515649	[515649, 515652]	515663	+
NC_001134.8	NM_001178495.1	536440	[536440, 536473]	536574	+
NC_001134.8	NM_001178497.3	539921	[539921, 539931, 539948, 539942]	539986	+
NC_001134.8	NM_001178499.1	544881	[544881, 544914, 544919]	545027	+
NC_001134.8	NM_001178510.1	564808	[564706, 564805, 564776, 564779, 564808, 564786, 564795]	564570	-
NC_001134.8	NM_001180059.1	565191	[565220, 565191, 565195, 565204, 565213, 565214]	565230	+
NC_001134.8	NM_001178512.3	568561	[568537, 568561, 568535]	568426	-
NC_001134.8	NM_001178517.1	576112	[576112, 576026, 576011, 576079]	575996	-
NC_001134.8	NM_001178521.1	582215	[582200, 582194, 582204, 582215]	582172	-
NC_001134.8	NM_001178527.1	589184	[589184, 589179]	589114	-
NC_001134.8	NM_001178544.1	613964	[613964, 613942]	613900	-
NC_001134.8	NM_001184676.3	624778	[624707, 624778, 624755, 624760, 624763, 624765]	624696	-
NC_001134.8	NM_001178552.2	633425	[633425, 633422]	633381	-
NC_001134.8	NM_001178556.1	642433	[642353, 642433]	642210	-
NC_001134.8	NM_001178569.1	666471	[666467, 666439, 666443, 666444, 666448, 666450, 666471, 666453, 666456, 666458]	666253	-
NC_001134.8	NM_001178570.3	668393	[668384, 668385, 668386, 668387, 668388, 668391, 668393, 668376, 668378]	668351	-
NC_001134.8	NM_001178577.3	679245	[679245, 679230, 679239]	679221	-
NC_001134.8	NM_001178582.1	686638	[686624, 686629, 686634, 686635, 686638, 686619]	686592	-
NC_001134.8	NM_001178589.1	704089	[704065, 704070, 704075, 704081, 704082, 704083, 704084, 704089]	704055	-
NC_001134.8	NM_001178597.1	718084	[718080, 718084]	717994	-
NC_001134.8	NM_001178604.1	728143	[728129, 728134, 728137, 728110, 728143, 728125]	728102	-
NC_001134.8	NM_001178610.3	736084	[736072, 736075, 736084, 736079]	736040	-
NC_001134.8	NM_001178616.3	741284	[741284, 741294]	741298	+
NC_001134.8	NM_001178617.1	742597	[742577, 742597, 742589, 742590, 742593]	742576	-
NC_001134.8	NM_001178621.1	749402	[749392, 749402, 749387]	749371	-
NC_001134.8	NM_001178628.3	764720	[764704, 764720, 764702]	764697	-
NC_001134.8	NM_001178631.1	770568	[770568, 770553, 770559]	770415	-
NC_001134.8	NM_001178635.1	776502	[776537, 776540, 776502]	776570	+
NC_001134.8	NM_001178644.1	798600	[798595, 798566, 798600, 798575, 798577, 798580, 798581, 798585, 798586, 798588, 798590, 798591]	798522	-
NC_001134.8	NM_001178645.3	800483	[800483, 800501, 800486]	800522	+
NC_001134.8	NM_001178650.1	811489	[811489, 811482, 811483, 811486]	811479	-
NC_001135.5	NM_001178708.1	13052	[13052, 13030]	13018	-
NC_001135.5	NM_001178706.1	16944	[16896, 16898, 16899, 16902, 16904, 16906, 16910, 16944, 16881, 16914, 16886, 16890]	16880	-
NC_001135.5	NM_001178702.1	24366	[24325, 24359, 24361, 24363, 24366, 24341, 24357, 24345, 24347, 24351]	23981	-
NC_001135.5	NM_001184448.1	24366	[24357, 24359, 24361, 24330, 24363, 24366, 24335, 24341, 24342, 24345, 24347, 24350, 24351]	24325	-
NC_001135.5	NM_001178697.1	35436	[35425, 35436]	35393	-
NC_001135.5	NM_001178695.1	38868	[38868, 38863]	38801	-
NC_001135.5	NM_001184678.1	41431	[41434, 41431]	41487	+
NC_001135.5	NM_001178688.1	50286	[50276, 50249, 50250, 50253, 50286, 50255, 50257, 50258]	50221	-
NC_001135.5	NM_001178685.1	50777	[50777, 50786, 50795, 50793]	50837	+
NC_001135.5	NM_001178680.1	61237	[61186, 61219, 61220, 61222, 61194, 61218, 61198, 61233, 61202, 61235, 61204, 61237, 61206, 61210, 61214]	61173	-
NC_001135.5	NM_001178676.1	65619	[65610, 65619, 65605]	65568	-
NC_001135.5	NM_001178675.1	68412	[68393, 68412, 68391]	68333	-
NC_001135.5	NM_001178671.1	77950	[77945, 77946, 77940, 77950, 77942]	77919	-
NC_001135.5	NM_001178659.1	104380	[104370, 104380, 104366]	104350	-
NC_001135.5	NM_001178658.1	105596	[105570, 105572, 105580, 105581, 105558, 105563, 105596, 105566]	105548	-
NC_001135.5	NM_001178715.1	118403	[118393, 118403]	118348	-
NC_001135.5	NM_001178716.1	118597	[118597, 118599]	118619	+
NC_001135.5	NM_001178717.1	120513	[120513, 120356, 120492, 120497, 120500, 120503, 120508, 120413]	120318	-
NC_001135.5	NM_001178718.1	122401	[122369, 122371, 122372, 122373, 122374, 122376, 122377, 122378, 122380, 122381, 122382, 122383, 122384, 122385, 122386, 122387, 122388, 122389, 122391, 122392, 122393, 122394, 122397, 122399, 122400, 122401, 122338, 122364, 122365]	122328	-
NC_001135.5	NM_001178722.1	131609	[131585, 131561, 131598, 131600, 131603, 131609]	131542	-
NC_001135.5	NM_001178723.1	133280	[133249, 133252, 133254, 133129, 133280, 133198, 133208, 133215, 133218, 133220, 133223, 133224, 133225, 133226, 133227, 133228, 133229, 133230, 133231, 133232, 133233, 133234, 133235, 133236, 133237, 133238, 133239, 133240, 133241, 133242, 133244, 133245, 133246]	133124	-
NC_001135.5	NM_001178725.1	137663	[137672, 137663]	137745	+
NC_001135.5	NM_001178730.1	147678	[147667, 147678, 147663]	147634	-
NC_001135.5	NM_001178735.1	157222	[157217, 157218, 157220, 157222, 157192, 157197, 157200, 157169, 157204, 157205, 157207, 157208, 157209, 157210, 157212, 157213, 157214, 157215]	157107	-
NC_001135.5	NM_001184645.1	163275	[163202, 163203, 163206, 163208, 163209, 163210, 163211, 163213, 163214, 163215, 163216, 163218, 163221, 163223, 163224, 163225, 163228, 163235, 163137, 163138, 163141, 163142, 163144, 163145, 163275, 163149, 163154, 163183, 163191, 163195, 163199]	162865	-
NC_001135.5	NM_001178739.1	163275	[163202, 163203, 163206, 163208, 163209, 163210, 163211, 163213, 163214, 163215, 163216, 163218, 163221, 163223, 163224, 163225, 163227, 163228, 163235, 163137, 163138, 163141, 163142, 163144, 163145, 163275, 163149, 163154, 163183, 163191, 163195, 163199]	163067	-
NC_001135.5	NM_001178741.1	166413	[166413, 166407]	166339	-
NC_001135.5	NM_001178744.1	176537	[176537, 176523, 176477]	176438	-
NC_001135.5	NM_001178749.1	193036	[193036, 193028]	193018	-
NC_001135.5	NM_001178752.1	200190	[200026, 200047, 200190, 200059, 200031]	199549	-
NC_001135.5	NM_001178760.1	210436	[210436, 210429]	210423	-
NC_001135.5	NM_001178785.1	250067	[250067, 250062, 250046]	250045	-
NC_001135.5	NM_001178788.1	258843	[258858, 258843, 258860]	258882	+
NC_001135.5	NM_001178789.1	259542	[259552, 259568, 259542]	259577	+
NC_001135.5	NM_001178796.1	272900	[272891, 272900, 272878]	272863	-
NC_001136.10	NM_001180295.1	34041	[34032, 34041]	33918	-
NC_001136.10	NM_001180294.1	36620	[36560, 36579, 36620]	36477	-
NC_001136.10	NM_001180292.1	38457	[38457, 38467, 38470]	38486	+
NC_001136.10	NM_001180282.1	61928	[61921, 61892, 61893, 61895, 61928, 61897, 61925, 61900, 61901, 61903, 61906, 61908, 61911, 61912, 61924, 61919, 61916, 61886, 61887]	61801	-
NC_001136.10	NM_001180275.1	73980	[73959, 73960, 73963, 73964, 73968, 73969, 73972, 73973, 73974, 73978, 73980]	73918	-
NC_001136.10	NM_001180269.1	87249	[87248, 87249]	87226	-
NC_001136.10	NM_001180264.1	94563	[94585, 94563, 94588, 94575]	94604	+
NC_001136.10	NM_001180260.1	101110	[101097, 101103, 101110, 101102, 101071]	101067	-
NC_001136.10	NM_001180258.1	104668	[104665, 104668]	104551	-
NC_001136.10	NM_001180253.1	114555	[114555, 114564]	114671	+
NC_001136.10	NM_001180252.1	116262	[116270, 116262]	116320	+
NC_001136.10	NM_001180248.1	125180	[125154, 125180]	124998	-
NC_001136.10	NM_001180244.1	130552	[130485, 130486, 130487, 130488, 130489, 130490, 130491, 130492, 130493, 130494, 130495, 130496, 130497, 130498, 130499, 130500, 130501, 130502, 130503, 130504, 130505, 130506, 130507, 130509, 130510, 130511, 130512, 130514, 130515, 130516, 130517, 130518, 130519, 130520, 130524, 130525, 130527, 130530, 130536, 130541, 130552]	130484	-
NC_001136.10	NM_001180243.1	131911	[131899, 131911]	131833	-
NC_001136.10	NM_001180242.1	133398	[133405, 133398]	133436	+
NC_001136.10	NM_001180241.1	135092	[135168, 135137, 135147, 135118, 135121, 135155, 135092, 135150, 135126, 135130, 135098, 135135]	135178	+
NC_001136.10	NM_001180234.1	147632	[147608, 147617, 147632, 147612, 147613]	147589	-
NC_001136.10	NM_001180229.1	158761	[158761, 158746, 158741, 158743]	158735	-
NC_001136.10	NM_001180220.1	172218	[172218, 172214]	171930	-
NC_001136.10	NM_001180217.1	174635	[174634, 174635]	174588	-
NC_001136.10	NM_001180197.1	216489	[216504, 216489]	216528	+
NC_001136.10	NM_001180195.1	219333	[219324, 219333]	219288	-
NC_001136.10	NM_001180193.1	221272	[221272, 221242, 221259, 221255]	220771	-
NC_001136.10	NM_001180194.1	221924	[221824, 221825, 221826, 221827, 221828, 221829, 221830, 221831, 221834, 221835, 221836, 221839, 221842, 221843, 221844, 221845, 221846, 221847, 221848, 221849, 221850, 221851, 221853, 221854, 221855, 221856, 221857, 221862, 221864, 221868, 221876, 221883, 221888, 221893, 221896, 221899, 221906, 221924, 221803, 221804, 221805, 221806, 221807, 221808, 221809, 221810, 221811, 221812, 221813, 221814…	221801	-
NC_001136.10	NM_001184325.1	229105	[229133, 229105, 229139, 229143, 229147, 229150, 229151]	229170	+
NC_001136.10	NM_001180185.1	238744	[238726, 238700, 238735, 238705, 238708, 238711, 238744, 238714, 238715]	238664	-
NC_001136.10	NM_001180184.1	239816	[239816, 239757]	239606	-
NC_001136.10	NM_001180182.1	241385	[241385, 241387]	241417	+
NC_001136.10	NM_001180180.1	245627	[245605, 245608, 245617, 245587, 245593, 245627]	245582	-
NC_001136.10	NM_001180169.1	265026	[265025, 265026, 265003, 265021, 264998]	264964	-
NC_001136.10	NM_001180159.1	283232	[283208, 283232, 283212, 283205]	283176	-
NC_001136.10	NM_001180156.1	286753	[286705, 286737, 286753, 286740, 286727]	286695	-
NC_001136.10	NM_001180150.1	294853	[294853, 294847]	294759	-
NC_001136.10	NM_001180145.1	301402	[301402, 301407]	301412	+
NC_001136.10	NM_001180143.1	305064	[305064, 305076, 305069]	305236	+
NC_001136.10	NM_001180140.1	310200	[310180, 310184, 310185, 310188, 310192, 310195, 310196, 310200, 310175]	310122	-
NC_001136.10	NM_001180138.1	314844	[314844, 314809, 314811, 314796, 314775]	314748	-
NC_001136.10	NM_001180137.1	316460	[316449, 316451, 316453, 316459, 316460, 316430, 316441, 316442, 316444]	316388	-
NC_001136.10	NM_001180131.1	330518	[330500, 330510, 330485, 330518, 330491, 330495]	330447	-
NC_001136.10	NM_001180126.1	334606	[334606, 334400, 334401, 334403, 334406, 334409, 334413, 334414, 334415, 334416, 334419, 334424, 334426, 334427, 334428, 334429, 334431, 334432, 334433, 334435, 334436, 334437, 334438, 334439, 334440, 334441, 334442, 334443, 334444, 334445, 334446, 334447, 334451, 334452, 334454]	334396	-
NC_001136.10	NM_001180124.1	337299	[337288, 337296, 337299, 337292]	337277	-
NC_001136.10	NM_001180114.1	356908	[356904, 356905, 356906, 356835, 356908]	356759	-
NC_001136.10	NM_001180112.1	362458	[362458, 362444, 362454, 362430]	362256	-
NC_001136.10	NM_001180105.1	371154	[371227, 371172, 371177, 371180, 371218, 371204, 371154, 371193, 371195, 371229, 371199]	371239	+
NC_001136.10	NM_001180094.1	392341	[392338, 392341]	392057	-
NC_001136.10	NM_001180086.1	405008	[405000, 405008, 405003, 404990]	404957	-
NC_001136.10	NM_001180084.1	407409	[407409, 407388]	407206	-
NC_001136.10	NM_001180079.3	416957	[416832, 416801, 416803, 416943, 416952, 416957]	416708	-
NC_001136.10	NM_001180077.1	423583	[423570, 423574, 423583]	423510	-
NC_001136.10	NM_001180074.1	426987	[426976, 426987]	426934	-
NC_001136.10	NM_001180063.1	442974	[442985, 442974]	443028	+
NC_001136.10	NM_001180061.3	447663	[447660, 447663]	447578	-
NC_001136.10	NM_001180309.1	452712	[452712, 452705, 452682, 452675]	452475	-
NC_001136.10	NM_001180320.3	471812	[471820, 471812]	471852	+
NC_001136.10	NM_001180324.3	478794	[478778, 478794, 478782, 478774, 478791]	478758	-
NC_001136.10	NM_001180330.1	488719	[488670, 488719]	488662	-
NC_001136.10	NM_001180338.3	503327	[503281, 503327]	503273	-
NC_001136.10	NM_001180339.3	503460	[503490, 503460, 503464, 503467, 503472, 503475, 503480]	503497	+
NC_001136.10	NM_001180340.1	504827	[504808, 504747, 504748, 504750, 504754, 504757, 504760, 504761, 504827, 504764, 504799]	504695	-
NC_001136.10	NM_001184327.3	521296	[521296, 521304]	521313	+
NC_001136.10	NM_001180351.3	543571	[543571, 543566, 543542]	543369	-
NC_001136.10	NM_001180358.1	556549	[556514, 556484, 556485, 556487, 556489, 556525, 556494, 556495, 556531, 556500, 556502, 556504, 556510, 556549]	556472	-
NC_001136.10	NM_001180359.3	558106	[558106, 558100, 558101]	558060	-
NC_001136.10	NM_001180362.1	562516	[562498, 562501, 562472, 562473, 562516, 562491]	562327	-
NC_001136.10	NM_001180363.1	563447	[563457, 563447]	563526	+
NC_001136.10	NM_001180364.3	565710	[565704, 565698, 565710]	565640	-
NC_001136.10	NM_001180371.1	578534	[578594, 578534]	578662	+
NC_001136.10	NM_001180375.1	583510	[583508, 583510]	583465	-
NC_001136.10	NM_001180378.1	588463	[588449, 588451, 588422, 588455, 588429, 588463, 588432, 588433, 588434, 588435, 588436, 588437, 588438, 588439, 588440, 588441, 588442, 588444, 588445, 588447]	588379	-
NC_001136.10	NM_001180379.1	589544	[589544, 589521, 589469, 589431]	589402	-
NC_001136.10	NM_001180381.3	592177	[592177, 592362]	592438	+
NC_001136.10	NM_001180385.3	600727	[600736, 600733, 600727]	600792	+
NC_001136.10	NM_001180386.1	602920	[602920, 602898, 602900, 602886]	602869	-
NC_001136.10	NM_001184469.3	603886	[603842, 603844, 603817, 603850, 603886, 603838, 603839]	603811	-
NC_001136.10	NM_001180392.3	614074	[614074, 614027]	614004	-
NC_001136.10	NM_001180394.1	617279	[617222, 617256, 617226, 617261, 617263, 617266, 617275, 617212, 617279]	617170	-
NC_001136.10	NM_001180398.1	626112	[626112, 626041]	625998	-
NC_001136.10	NM_001180406.4	644974	[644968, 644971, 644974]	644930	-
NC_001136.10	NM_001180419.1	679772	[679772, 679766]	679764	-
NC_001136.10	NM_001184681.1	690953	[690953, 690965, 690957, 690961]	691013	+
NC_001136.10	NM_001180455.3	755223	[755200, 755169, 755172, 755173, 755143, 755208, 755186, 755223]	755066	-
NC_001136.10	NM_001180462.1	769068	[769057, 769058, 769027, 769028, 769029, 769030, 769063, 769032, 769034, 769068, 769037, 769046, 769048, 769049, 769051, 769061, 769022, 769023]	769000	-
NC_001136.10	NM_001180465.3	770317	[770321, 770317]	770356	+
NC_001136.10	NM_001180469.3	781232	[781232, 781213]	781100	-
NC_001136.10	NM_001180481.1	812074	[812074, 812086, 812078]	812109	+
NC_001136.10	NM_001180485.1	817828	[817833, 817828]	817949	+
NC_001136.10	NM_001180486.1	819225	[819201, 819210, 819204, 819213, 819225]	819196	-
NC_001136.10	NM_001180498.1	842056	[842056, 842051, 842019]	841995	-
NC_001136.10	NM_001180504.3	851031	[851008, 851010, 851031]	850999	-
NC_001136.10	NM_001180510.1	857984	[857984, 857967]	857953	-
NC_001136.10	NM_001180516.1	868099	[868105, 868099]	868223	+
NC_001136.10	NM_001180520.1	887147	[887163, 887147, 887166]	887231	+
NC_001136.10	NM_001180531.1	911805	[911810, 911805]	912098	+
NC_001136.10	NM_001180532.3	914832	[914752, 914721, 914754, 914725, 914832, 914738, 914740, 914741, 914742, 914743, 914744, 914746, 914748, 914749, 914750, 914815]	914712	-
NC_001136.10	NM_001180533.3	915429	[915457, 915460, 915429, 915431, 915443, 915451, 915454, 915461]	915529	+
NC_001136.10	NM_001180534.1	916416	[916416, 916425]	916485	+
NC_001136.10	NM_001180539.1	926942	[926938, 926940, 926942, 926935]	926910	-
NC_001136.10	NM_001180540.1	927191	[927200, 927208, 927191]	927451	+
NC_001136.10	NM_001180541.3	930424	[930369, 930424, 930392, 930396, 930365, 930398, 930367]	930357	-
NC_001136.10	NM_001180544.1	935917	[935915, 935917]	935892	-
NC_001136.10	NM_001180546.3	940865	[940849, 940865]	940816	-
NC_001136.10	NM_001180563.3	967867	[967850, 967867, 967838]	967822	-
NC_001136.10	NM_001180564.1	969730	[969712, 969721, 969730, 969715, 969725]	969680	-
NC_001136.10	NM_001180566.3	974320	[974272, 974276, 974277, 974320, 974264, 974268]	974243	-
NC_001136.10	NM_001180584.1	1013721	[1013644, 1013649, 1013652, 1013654, 1013656, 1013657, 1013658, 1013659, 1013661, 1013662, 1013666, 1013671, 1013674, 1013676, 1013678, 1013679, 1013680, 1013681, 1013682, 1013684, 1013685, 1013687, 1013688, 1013690, 1013693, 1013698, 1013701, 1013706, 1013707, 1013708, 1013711, 1013713, 1013716, 1013718, 1013721]	1013643	-
NC_001136.10	NM_001180585.3	1015860	[1015832, 1015860]	1015702	-
NC_001136.10	NM_001180592.1	1031708	[1031708, 1031700]	1031419	-
NC_001136.10	NM_001180601.1	1050233	[1050233, 1050220]	1049392	-
NC_001136.10	NM_001180602.1	1052274	[1052266, 1052274]	1052228	-
NC_001136.10	NM_001180604.3	1055158	[1055161, 1055158]	1055211	+
NC_001136.10	NM_001180606.1	1058994	[1058944, 1058976, 1058978, 1058982, 1058988, 1058994, 1058991, 1058960, 1058993, 1058962, 1058968, 1058971, 1058975]	1058814	-
NC_001136.10	NM_001180612.3	1072586	[1072578, 1072586, 1072570, 1072572, 1072573, 1072575]	1072557	-
NC_001136.10	NM_001180614.1	1075229	[1075204, 1075229]	1075171	-
NC_001136.10	NM_001184470.3	1108537	[1108512, 1108515, 1108537, 1108518, 1108521, 1108535, 1108526, 1108500, 1108501, 1108503, 1108536, 1108532, 1108507, 1108509]	1108498	-
NC_001136.10	NM_001184348.1	1112342	[1112321, 1112322, 1112323, 1112324, 1112325, 1112327, 1112329, 1112331, 1112332, 1112333, 1112334, 1112337, 1112339, 1112342, 1112294, 1112295, 1112296, 1112297, 1112298, 1112299, 1112303, 1112305, 1112307, 1112308, 1112311, 1112316, 1112317, 1112318]	1112293	-
NC_001136.10	NM_001180636.3	1126096	[1126083, 1126085, 1126054, 1126056, 1126059, 1126088, 1126096, 1126065, 1126036, 1126071, 1126068, 1126043, 1126044, 1126045, 1126079]	1126018	-
NC_001136.10	NM_001180637.3	1127624	[1127624, 1127617, 1127622, 1127615]	1127595	-
NC_001136.10	NM_001180647.1	1150560	[1150560, 1150555]	1150520	-
NC_001136.10	NM_001180650.3	1156019	[1156008, 1156019, 1156011, 1156005]	1155928	-
NC_001136.10	NM_001180651.1	1161408	[1161408, 1161378, 1161387, 1161390, 1161392, 1161393, 1161394, 1161396, 1161397, 1161398, 1161400, 1161401, 1161402, 1161403, 1161406, 1161407]	1161320	-
NC_001136.10	NM_001180654.3	1168816	[1168816, 1168779]	1168659	-
NC_001136.10	NM_001180657.1	1174281	[1174281, 1174267, 1174245]	1174176	-
NC_001136.10	NM_001180665.1	1189738	[1189729, 1189640, 1189738, 1189579, 1189580, 1189646, 1189587, 1189589, 1189593]	1189567	-
NC_001136.10	NM_001184328.3	1202101	[1202105, 1202113, 1202108, 1202101, 1202111]	1202127	+
NC_001136.10	NM_001184427.2	1206649	[1206688, 1206649, 1206655]	1206996	+
NC_001136.10	NM_001184426.3	1206649	[1206688, 1206649, 1206655]	1206996	+
NC_001136.10	NM_001180680.1	1222430	[1222426, 1222430]	1222149	-
NC_001136.10	NM_001184680.1	1224729	[1224729, 1224738]	1224756	+
NC_001136.10	NM_001180686.1	1229632	[1229632, 1229610, 1229613, 1229622, 1229623, 1229627, 1229631]	1229609	-
NC_001136.10	NM_001184471.3	1233668	[1233536, 1233537, 1233539, 1233540, 1233547, 1233551, 1233523, 1233555, 1233668, 1233531]	1233517	-
NC_001136.10	NM_001180692.1	1242146	[1242113, 1242146, 1242116, 1242085, 1242120, 1242091, 1242093, 1242094, 1242095, 1242096, 1242098, 1242100, 1242101, 1242108]	1242031	-
NC_001136.10	NM_001180707.3	1269995	[1269995, 1269998]	1270067	+
NC_001136.10	NM_001180712.3	1277365	[1277361, 1277365]	1277169	-
NC_001136.10	NM_001180719.1	1294444	[1294441, 1294444]	1294394	-
NC_001136.10	NM_001180726.3	1301581	[1301585, 1301581, 1301589]	1301615	+
NC_001136.10	NM_001180737.1	1325326	[1325326, 1325317, 1325318]	1325301	-
NC_001136.10	NM_001180740.3	1328754	[1328754, 1328762, 1328758]	1328782	+
NC_001136.10	NM_001180760.3	1362727	[1362739, 1362727]	1362877	+
NC_001136.10	NM_001180761.1	1365730	[1365730, 1365725]	1365662	-
NC_001136.10	NM_001180762.1	1366864	[1366864, 1366843]	1366827	-
NC_001136.10	NM_001180766.1	1382095	[1382092, 1382095]	1382046	-
NC_001136.10	NM_001184679.1	1385820	[1385793, 1385820, 1385779, 1385784, 1385788, 1385789, 1385790]	1385766	-
NC_001136.10	NM_001180784.1	1411192	[1411192, 1411145, 1411153]	1411127	-
NC_001136.10	NM_001180787.1	1416926	[1416922, 1416926]	1416874	-
NC_001136.10	NM_001180789.3	1420283	[1420281, 1420283]	1420250	-
NC_001136.10	NM_001180793.3	1427250	[1427234, 1427228, 1427250]	1427207	-
NC_001136.10	NM_001180794.3	1428168	[1428168, 1428129, 1428161, 1428151]	1428120	-
NC_001136.10	NM_001180795.1	1429059	[1429059, 1429012]	1428980	-
NC_001136.10	NM_001180805.1	1445568	[1445568, 1445538, 1445540, 1445542, 1445546, 1445533]	1445467	-
NC_001136.10	NM_001180806.3	1447037	[1447029, 1447037]	1446994	-
NC_001136.10	NM_001180813.2	1459375	[1459374, 1459375]	1459220	-
NC_001136.10	NM_001180818.1	1469314	[1469353, 1469314, 1469363, 1469348]	1469399	+
NC_001136.10	NM_001180824.3	1476551	[1476538, 1476532, 1476517, 1476551]	1476476	-
NC_001136.10	NM_001180825.1	1477150	[1477165, 1477150]	1477238	+
NC_001136.10	NM_001184631.1	1489851	[1489824, 1489829, 1489831, 1489836, 1489837, 1489838, 1489839, 1489840, 1489810, 1489843, 1489814, 1489846, 1489851, 1489842]	1489798	-
NC_001136.10	NM_001184329.1	1490509	[1490562, 1490567, 1490509, 1490548, 1490555, 1490559]	1490595	+
NC_001136.10	NM_001180837.1	1496608	[1496608, 1496577, 1496602, 1496579, 1496581, 1496582, 1496551, 1496585, 1496555, 1496557, 1496590, 1496559, 1496560, 1496561, 1496565, 1496605, 1496569, 1496570, 1496589, 1496573, 1496575]	1496548	-
NC_001136.10	NM_001180840.3	1500588	[1500562, 1500579, 1500588, 1500559]	1500553	-
NC_001136.10	NM_001180841.1	1502202	[1502184, 1502186, 1502188, 1502192, 1502196, 1502199, 1502202]	1502160	-
NC_001137.3	NM_001178886.1	16318	[16325, 16318]	16354	+
NC_001137.3	NM_001178875.1	42016	[42016, 41987, 41961, 41995, 42001, 42003, 42004, 42008]	41953	-
NC_001137.3	NM_001180854.3	42701	[42690, 42701]	42624	-
NC_001137.3	NM_001178869.1	53261	[53242, 53260, 53245, 53261]	53218	-
NC_001137.3	NM_001178866.1	58327	[58336, 58327]	58377	+
NC_001137.3	NM_001178861.1	68900	[68888, 68900, 68894]	68792	-
NC_001137.3	NM_001178854.1	80167	[80066, 80163, 80167, 80072, 80108, 80045, 80058, 80154]	79977	-
NC_001137.3	NM_001178849.3	85586	[85634, 85605, 85608, 85614, 85586, 85620, 85622, 85626, 85629, 85630]	85675	+
NC_001137.3	NM_001178848.1	85586	[85634, 85605, 85608, 85614, 85586, 85620, 85622, 85626, 85629, 85630]	86178	+
NC_001137.3	NM_001178839.3	107145	[107145, 107158]	107259	+
NC_001137.3	NM_001184349.1	117146	[117184, 117193, 117146, 117149]	117210	+
NC_001137.3	NM_001180029.1	122977	[122977, 122947, 122956, 122964, 122968, 122972, 122974]	122929	-
NC_001137.3	NM_001178826.1	133088	[133088, 133093]	133119	+
NC_001137.3	NM_001178824.3	140367	[140323, 140324, 140357, 140358, 140359, 140328, 140329, 140364, 140333, 140334, 140335, 140336, 140338, 140341, 140342, 140361, 140345, 140367, 140349, 140350]	139763	-
NC_001137.3	NM_001178820.3	146795	[146785, 146795]	146755	-
NC_001137.3	NM_001178817.3	150073	[150064, 150073, 150055]	150014	-
NC_001137.3	NM_001178893.3	156738	[156753, 156738]	156802	+
NC_001137.3	NM_001178895.1	159569	[159569, 159571, 159575]	159579	+
NC_001137.3	NM_001178900.1	172080	[172080, 172089]	172114	+
NC_001137.3	NM_001178903.1	177748	[177780, 177748, 177759]	177834	+
NC_001137.3	NM_001180031.1	194628	[194592, 194624, 194626, 194628, 194614, 194598, 194620, 194602, 194604, 194606, 194608, 194610, 194582, 194583, 194588, 194589, 194590, 194591]	194539	-
NC_001137.3	NM_001178914.3	201039	[201042, 201050, 201039]	201075	+
NC_001137.3	NM_001178917.3	208565	[208544, 208565, 208514, 208509, 208503]	208474	-
NC_001137.3	NM_001178920.3	213248	[213248, 213243, 213237]	213177	-
NC_001137.3	NM_001178921.1	213399	[213410, 213435, 213412, 213413, 213415, 213417, 213421, 213426, 213428, 213399, 213403]	213436	+
NC_001137.3	NM_001178922.1	214781	[214770, 214781]	214747	-
NC_001137.3	NM_001178926.3	222560	[222560, 222593, 222563, 222575]	222638	+
NC_001137.3	NM_001178927.1	225229	[225224, 225229]	225199	-
NC_001137.3	NM_001178934.3	237153	[237153, 237143]	237119	-
NC_001137.3	NM_001178935.1	238096	[238096, 238070, 238055]	238016	-
NC_001137.3	NM_001178939.3	248259	[248224, 248259, 248239]	248157	-
NC_001137.3	NM_001178941.3	254454	[254434, 254444, 254454, 254446]	254387	-
NC_001137.3	NM_001178944.3	259806	[259729, 259731, 259806, 259734, 259737]	259639	-
NC_001137.3	NM_001184444.1	261156	[261088, 261092, 261093, 261094, 261096, 261116, 261098, 261100, 261079, 261156, 261083, 261084]	261046	-
NC_001137.3	NM_001178945.1	264128	[264128, 264099]	263698	-
NC_001137.3	NM_001178947.1	268204	[268200, 268204, 268196]	268113	-
NC_001137.3	NM_001178956.3	286976	[286976, 286951, 286955, 286957, 286958, 286961, 286962, 286963, 286964, 286965, 286966, 286967, 286968, 286971, 286972]	286914	-
NC_001137.3	NM_001178958.1	291981	[291984, 292019, 291981, 291998, 291989]	292065	+
NC_001137.3	NM_001178963.1	302739	[302776, 302770, 302739, 302780, 302787]	302805	+
NC_001137.3	NM_001180032.3	332877	[332873, 332877, 332870]	332830	-
NC_001137.3	NM_001178979.3	335310	[335310, 335277, 335246]	335188	-
NC_001137.3	NM_001178985.3	349447	[349432, 349403, 349436, 349447]	349346	-
NC_001137.3	NM_001178990.3	359106	[359106, 359092]	359061	-
NC_001137.3	NM_001178992.1	361836	[361836, 361828]	361794	-
NC_001137.3	NM_001179005.1	396272	[396272, 395084]	394867	-
NC_001137.3	NM_001179009.1	400876	[400876, 400868, 400862]	400842	-
NC_001137.3	NM_001179011.3	402340	[402344, 402346, 402347, 402340]	402374	+
NC_001137.3	NM_001179014.3	409103	[409088, 409095, 409097, 409099, 409103, 409079]	409063	-
NC_001137.3	NM_001179028.4	449077	[449074, 449077]	449024	-
NC_001137.3	NM_001184428.1	449077	[449074, 449077]	449024	-
NC_001137.3	NM_001179031.1	453395	[453426, 453395, 453428, 453405]	453458	+
NC_001137.3	NM_001179032.1	456110	[456097, 456098, 456071, 456104, 456107, 456110, 456093]	456036	-
NC_001137.3	NM_001179034.3	460236	[460236, 460230]	460223	-
NC_001137.3	NM_001179040.1	468328	[468328, 468333, 468334]	468369	+
NC_001137.3	NM_001179044.1	474999	[475015, 474999]	475019	+
NC_001137.3	NM_001179049.3	492141	[492132, 492133, 492135, 492141, 492121, 492125]	491958	-
NC_001137.3	NM_001179051.1	500395	[500386, 500395]	500348	-
NC_001137.3	NM_001179076.3	562684	[562682, 562684]	562625	-
NC_001138.5	NM_001179922.1	45579	[45579, 44467, 44486]	44392	-
NC_001138.5	NM_001179923.1	45592	[45576, 45592, 45563, 45579, 45583]	45560	-
NC_001138.5	NM_001179924.1	47777	[47777, 47764]	47744	-
NC_001138.5	NM_001179928.1	56066	[56001, 56066, 56005, 56006, 56010, 56045, 56015, 56038, 56019, 56020, 56053, 56047]	55986	-
NC_001138.5	NM_001179929.1	56259	[56264, 56259]	56335	+
NC_001138.5	NM_001179948.1	103220	[103202, 103171, 103204, 103206, 103210, 103212, 103181, 103150, 103183, 103216, 103153, 103220, 103214, 103161, 103198, 103199]	103127	-
NC_001138.5	NM_001179949.1	104504	[104504, 104494]	104462	-
NC_001138.5	NM_001179952.1	107181	[107181, 107187, 107188, 107189, 107190, 107191]	107255	+
NC_001138.5	NM_001179976.1	167302	[167302, 167277, 167280, 167282, 167288, 167262, 167295]	167258	-
NC_001138.5	NM_001179979.2	173936	[173936, 173898, 173917, 173911]	173877	-
NC_001138.5	NM_001179980.1	176482	[176480, 176482, 176478]	176391	-
NC_001138.5	NM_001179981.1	180847	[180841, 180843, 180837, 180847]	180743	-
NC_001138.5	NM_001179982.1	182942	[182914, 182916, 182918, 182919, 182921, 182922, 182923, 182924, 182926, 182927, 182936, 182933, 182904, 182938, 182939, 182942]	182861	-
NC_001138.5	NM_001184311.3	223442	[223440, 223441, 223442]	223437	-
NC_001138.5	NM_001179998.3	225993	[224865, 224868, 224870, 225993, 224874, 224875, 224876, 224877, 224878, 224882, 224883, 224884, 224890]	224769	-
NC_001138.5	NM_001179999.1	225993	[225993, 225979, 225980]	225958	-
NC_001138.5	NM_001180002.3	229216	[229192, 229216]	229186	-
NC_001138.5	NM_001180009.1	241469	[241441, 241447, 241452, 241454, 241455, 241460, 241469]	241437	-
NC_001138.5	NM_001180012.3	245206	[245184, 245202, 245171, 245172, 245173, 245206, 245182]	245166	-
NC_001138.5	NM_001180014.3	248357	[248360, 248363, 248357]	248522	+
NC_001138.5	NM_001180015.1	249931	[249912, 249931, 249919, 249911]	249866	-
NC_001138.5	NM_001180017.1	252464	[252464, 252480, 252474, 252477, 252485]	252504	+
NC_001138.5	NM_001180018.3	255203	[255203, 255142, 255145, 255149, 255150, 255151, 255152, 255153, 255155, 255156, 255158, 255160, 255162, 255163]	255049	-
NC_001139.9	NM_001181118.1	27522	[27497, 27522]	27484	-
NC_001139.9	NM_001181108.1	45252	[45252, 45250, 45236]	45197	-
NC_001139.9	NM_001181103.1	53616	[53616, 53612]	53528	-
NC_001139.9	NM_001181097.1	63640	[63640, 63627, 63636, 63631]	63620	-
NC_001139.9	NM_001181094.1	67543	[67550, 67543]	67597	+
NC_001139.9	NM_001181086.1	82311	[82311, 82300, 82303]	82292	-
NC_001139.9	NM_001181084.1	84302	[84284, 84282, 84276, 84302]	84257	-
NC_001139.9	NM_001181065.3	123366	[123329, 123366, 123340, 123317, 123319, 123325]	123305	-
NC_001139.9	NM_001181063.1	123579	[123579, 123583]	123590	+
NC_001139.9	NM_001181056.1	144696	[144696, 144700]	144807	+
NC_001139.9	NM_001181054.1	148607	[148592, 148606, 148598, 148607]	148588	-
NC_001139.9	NM_001181052.1	150634	[150634, 150172, 150183]	150171	-
NC_001139.9	NM_001181026.3	200242	[200227, 200233, 200242, 200180, 200218, 200223]	200142	-
NC_001139.9	NM_001181000.3	254556	[254576, 254564, 254556]	254640	+
NC_001139.9	NM_001180987.3	280544	[280544, 280538, 280532]	280523	-
NC_001139.9	NM_001180986.1	281230	[281196, 281186, 281161, 281164, 281230, 281168, 281180]	281157	-
NC_001139.9	NM_001180949.1	352354	[352354, 352350]	352298	-
NC_001139.9	NM_001180945.1	358603	[358603, 358605]	358635	+
NC_001139.9	NM_001180921.2	397716	[397712, 397666, 397716, 397671]	397618	-
NC_001139.9	NM_001180919.1	401360	[401360, 401303]	401287	-
NC_001139.9	NM_001180913.1	411334	[411314, 411308, 411334, 411319]	411286	-
NC_001139.9	NM_001180905.1	420635	[420624, 420625, 420635]	420555	-
NC_001139.9	NM_001180903.1	426893	[426875, 426893]	426804	-
NC_001139.9	NM_001180902.3	428045	[428035, 428010, 428045, 428018, 428019, 428020, 428022, 428025, 428026, 428029, 428031]	427947	-
NC_001139.9	NM_001180896.1	437943	[437941, 437943]	437934	-
NC_001139.9	NM_001180893.3	443091	[443065, 443091, 443076, 443073]	442909	-
NC_001139.9	NM_001180891.1	448579	[448553, 448579]	448535	-
NC_001139.9	NM_001180890.1	449985	[449985, 449981]	449957	-
NC_001139.9	NM_001180887.1	452333	[452338, 452333]	452403	+
NC_001139.9	NM_001180885.1	457934	[457920, 457934]	457870	-
NC_001139.9	NM_001180876.3	475287	[475264, 475272, 475282, 475283, 475287, 475263]	475247	-
NC_001139.9	NM_001180873.1	482902	[482896, 482889, 482899, 482902, 482897]	482666	-
NC_001139.9	NM_001180870.1	490576	[490561, 490568, 490570, 490573, 490576, 490552]	490547	-
NC_001139.9	NM_001180867.1	494405	[494468, 494405]	494516	+
NC_001139.9	NM_001181137.1	508473	[508416, 508417, 508421, 508422, 508423, 508424, 508425, 508426, 508429, 508434, 508435, 508436, 508437, 508438, 508439, 508440, 508441, 508442, 508443, 508444, 508445, 508446, 508447, 508448, 508449, 508450, 508451, 508452, 508453, 508454, 508455, 508459, 508473, 508368, 508378, 508409, 508410, 508411, 508412, 508413]	508364	-
NC_001139.9	NM_001181149.1	527409	[527385, 527409, 527390, 527393]	527329	-
NC_001139.9	NM_001181162.3	555077	[555075, 555044, 555077]	554967	-
NC_001139.9	NM_001181166.3	560064	[560032, 560064, 560036, 560040, 560043, 560046, 560047, 560054, 560056, 560059]	559994	-
NC_001139.9	NM_001181172.1	581483	[581474, 581475, 581476, 581478, 581483, 581454, 581456, 581457, 581458, 581459, 581462, 581465, 581466, 581467, 581468, 581469]	581436	-
NC_001139.9	NM_001181181.1	593456	[593456, 593464, 593461]	593595	+
NC_001139.9	NM_001181189.3	610480	[610480, 610517]	610563	+
NC_001139.9	NM_001181196.4	624895	[624833, 624867, 624837, 624886, 624823, 624895]	624786	-
NC_001139.9	NM_001181214.1	648961	[648961, 648930, 648933, 648941]	648907	-
NC_001139.9	NM_001181215.3	650739	[650646, 650649, 650656, 650659, 650692, 650698, 650700, 650704, 650706, 650707, 650711, 650717, 650718, 650720, 650721, 650722, 650723, 650724, 650725, 650726, 650727, 650730, 650735, 650739]	650617	-
NC_001139.9	NM_001181231.3	695159	[695144, 695141, 695159]	695135	-
NC_001139.9	NM_001181234.3	698540	[698544, 698552, 698540, 698549]	698598	+
NC_001139.9	NM_001181235.1	699846	[699846, 699843, 699837, 699830]	699786	-
NC_001139.9	NM_001181245.1	720357	[720361, 720357]	720408	+
NC_001139.9	NM_001181250.3	732966	[732954, 732966, 732951]	732927	-
NC_001139.9	NM_001181259.1	753977	[753889, 753924, 753865, 753879, 753977, 753914, 753947, 753885, 753887]	753844	-
NC_001139.9	NM_001181261.3	756545	[756545, 756483, 756485, 756497, 756492, 756494, 756527, 756528, 756465, 756531, 756526, 756470, 756536, 756507, 756533]	756452	-
NC_001139.9	NM_001181264.3	761313	[761313, 761338]	761391	+
NC_001139.9	NM_001181275.3	785157	[785155, 785157, 785131, 785072, 785141, 785145, 785149, 785151]	784858	-
NC_001139.9	NM_001181276.3	786986	[786986, 786972, 786981, 786983]	786920	-
NC_001139.9	NM_001181290.3	809514	[809512, 809450, 809514]	809420	-
NC_001139.9	NM_001181296.3	832356	[832396, 832356, 832391]	832455	+
NC_001139.9	NM_001184595.3	846509	[846561, 846530, 846563, 846532, 846535, 846537, 846573, 846509, 846543, 846514, 846517, 846601, 846520, 846553, 846522, 846555, 846557, 846527]	846654	+
NC_001139.9	NM_001181304.1	848450	[848450, 848445]	848423	-
NC_001139.9	NM_001181309.3	856525	[856321, 856324, 856325, 856326, 856519, 856328, 856331, 856518, 856334, 856525, 856309, 856343, 856510, 856507, 856318, 856319]	856301	-
NC_001139.9	NM_001181318.1	878282	[878272, 878245, 878278, 878247, 878282, 878254, 878267, 878270]	878192	-
NC_001139.9	NM_001181321.3	883879	[883840, 883841, 883842, 883843, 883844, 883846, 883847, 883848, 883849, 883850, 883852, 883854, 883856, 883857, 883860, 883863, 883867, 883868, 883869, 883875, 883878, 883879, 883812, 883818, 883821, 883826, 883827, 883831, 883834, 883835, 883837, 883838, 883839]	883810	-
NC_001139.9	NM_001181322.1	885849	[885833, 885820, 885837, 885830, 885849]	885741	-
NC_001139.9	NM_001181326.1	894337	[894337, 894181]	894140	-
NC_001139.9	NM_001181330.3	903222	[903208, 903201, 903219, 903222, 903199]	903197	-
NC_001139.9	NM_001181334.3	909086	[909100, 909086]	909212	+
NC_001139.9	NM_001181335.3	910407	[910410, 910407]	910431	+
NC_001139.9	NM_001181338.3	913318	[913280, 913281, 913287, 913304, 913305, 913306, 913308, 913312, 913313, 913315, 913318, 913243, 913252, 913253, 913254, 913260, 913261, 913262, 913263, 913264, 913265, 913266, 913267, 913268, 913269, 913270, 913271, 913272, 913273, 913274, 913275, 913276, 913277, 913278, 913279]	913227	-
NC_001139.9	NM_001181360.1	953566	[953553, 953515, 953550, 953551, 953521, 953528, 953533, 953566]	953480	-
NC_001139.9	NM_001181363.1	959878	[959882, 959883, 959878]	959903	+
NC_001139.9	NM_001181364.1	962132	[962116, 962087, 962091, 962132, 962101, 962107]	962061	-
NC_001139.9	NM_001181365.3	962941	[962834, 962835, 962841, 962842, 962845, 962847, 962848, 962849, 962850, 962852, 962855, 962856, 962857, 962858, 962859, 962860, 962861, 962862, 962863, 962865, 962866, 962867, 962868, 962869, 962870, 962871, 962874, 962875, 962876, 962877, 962878, 962879, 962880, 962884, 962885, 962887, 962888, 962891, 962894, 962896, 962908, 962913, 962941]	962817	-
NC_001139.9	NM_001181373.3	979434	[979424, 979425, 979427, 979428, 979431, 979434, 979407, 979408, 979382, 979417, 979420, 979422]	979319	-
NC_001139.9	NM_001181379.3	993715	[993691, 993715, 993711]	993521	-
NC_001139.9	NM_001181382.1	999217	[999200, 999147, 999205, 999217, 999179, 999185, 999194]	999140	-
NC_001139.9	NM_001181386.3	1007410	[1007409, 1007410]	1007305	-
NC_001139.9	NM_001181397.3	1027035	[1026672, 1026666, 1027035]	1026653	-
NC_001139.9	NM_001181403.2	1043116	[1043116, 1043103]	1043095	-
NC_001139.9	NM_001181408.1	1050075	[1050048, 1050049, 1050050, 1050053, 1050055, 1050057, 1050058, 1050060, 1050061, 1050063, 1050064, 1050065, 1050069, 1050037, 1050041, 1050075, 1050045, 1050047]	1049958	-
NC_001139.9	NM_001181411.1	1058807	[1058728, 1058737, 1058742, 1058743, 1058744, 1058748, 1058749, 1058750, 1058752, 1058753, 1058754, 1058755, 1058756, 1058759, 1058761, 1058764, 1058767, 1058770, 1058775, 1058790, 1058796, 1058807]	1058724	-
NC_001139.9	NM_001181413.3	1061641	[1061616, 1061632, 1061630, 1061641]	1061590	-
NC_001139.9	NM_001181414.1	1063169	[1063169, 1063163, 1063166]	1063153	-
NC_001139.9	NM_001181424.1	1082744	[1082731, 1082732, 1082733, 1082736, 1082739, 1082744]	1082729	-
NC_001140.6	NM_001179114.1	34210	[34177, 34210, 34147, 34188, 34189, 34192, 34194, 34196, 34166, 34200, 34173]	34077	-
NC_001140.6	NM_001179112.1	38584	[38584, 38583]	38508	-
NC_001140.6	NM_001179101.1	65929	[65888, 65929, 65906, 65907, 65911, 65913, 65915, 65916, 65917, 65918, 65919]	65859	-
NC_001140.6	NM_001179100.1	67540	[67540, 67535]	67456	-
NC_001140.6	NM_001179095.1	75373	[75373, 75381]	75411	+
NC_001140.6	NM_001179088.1	94678	[94678, 94639]	94510	-
NC_001140.6	NM_001179082.1	102592	[102592, 102601]	102611	+
NC_001140.6	NM_001181427.1	115946	[115946, 115930, 115931, 115939, 115935]	115901	-
NC_001140.6	NM_001179137.1	121726	[121705, 121726, 121721]	121683	-
NC_001140.6	NM_001184651.1	123695	[123695, 123620, 122951, 123624, 123213, 123630, 123631, 123632, 123666, 123635, 123636, 123637, 123638, 123640, 123675, 123613]	122765	-
NC_001140.6	NM_001179138.1	123695	[123695, 123675, 123620, 123624, 123692, 123629, 123630, 123631, 123632, 123666, 123635, 123636, 123637, 123638, 123640, 123643, 123613]	123590	-
NC_001140.6	NM_001179139.1	125915	[125913, 125802, 125915, 125910]	125680	-
NC_001140.6	NM_001179149.1	143626	[143600, 143608, 143626, 143614]	143558	-
NC_001140.6	NM_001179157.1	164768	[164752, 164768]	164711	-
NC_001140.6	NM_001179158.1	167497	[167448, 167497, 167494]	167434	-
NC_001140.6	NM_001179163.1	175522	[175522, 175532]	175547	+
NC_001140.6	NM_001179173.1	193647	[193616, 193647]	193545	-
NC_001140.6	NM_001179181.1	209539	[209539, 209573, 209544, 209547, 209554, 209555, 209557]	209704	+
NC_001140.6	NM_001179185.1	212836	[212746, 212747, 212750, 212755, 212759, 212760, 212764, 212767, 212769, 212770, 212771, 212772, 212773, 212774, 212775, 212776, 212777, 212779, 212780, 212781, 212782, 212783, 212784, 212785, 212786, 212788, 212790, 212793, 212836]	212720	-
NC_001140.6	NM_001179183.1	214791	[214784, 214786, 214788, 214791, 214748, 214753, 214758, 214762, 214766, 214767, 214768, 214769, 214770, 214772, 214773, 214774, 214775, 214777, 214779, 214780, 214781, 214782, 214783]	214718	-
NC_001140.6	NM_001179187.1	218873	[218853, 218856, 218857, 218859, 218862, 218873, 218846]	218843	-
NC_001140.6	NM_001179194.1	227183	[227174, 227166, 227183]	227141	-
NC_001140.6	NM_001184438.1	241601	[241601, 241610, 241628, 241606, 241609]	241663	+
NC_001140.6	NM_001179219.1	283355	[283330, 283355]	283298	-
NC_001140.6	NM_001179226.1	296613	[296610, 296611, 296580, 296613, 296590, 296593, 296594, 296597, 296598, 296600, 296601, 296602, 296604, 296605]	296447	-
NC_001140.6	NM_001179230.1	315771	[314727, 315771, 314725, 314719]	314673	-
NC_001140.6	NM_001179234.1	323309	[323370, 323316, 323309, 323357]	323408	+
NC_001140.6	NM_001179262.1	369883	[369831, 369836, 369875, 369817, 369883, 369852]	369794	-
NC_001140.6	NM_001184441.1	370008	[370008, 370022]	370053	+
NC_001140.6	NM_001179267.1	375672	[375672, 375674]	375708	+
NC_001140.6	NM_001179268.1	377767	[377763, 377767, 377701, 377703, 377704, 377705, 377707, 377708, 377709, 377710, 377711, 377715, 377716, 377717, 377718, 377720, 377722]	377699	-
NC_001140.6	NM_001179269.1	379245	[379235, 379241, 379210, 379245, 379214, 379216, 379222, 379224]	379199	-
NC_001140.6	NM_001179274.1	385231	[385233, 385241, 385231]	385509	+
NC_001140.6	NM_001179277.1	390260	[390275, 390260]	390299	+
NC_001140.6	NM_001179278.1	393318	[393313, 393315, 393318, 393294]	393283	-
NC_001140.6	NM_001179292.1	422457	[422457, 422373]	422286	-
NC_001140.6	NM_001179293.1	422882	[422882, 422891, 422894, 422901, 422904, 422910]	423071	+
NC_001140.6	NM_001179319.1	483880	[483880, 483852]	483837	-
NC_001140.6	NM_001179324.3	488283	[488256, 488258, 488259, 488260, 488261, 488264, 488283, 488268, 488277, 488250, 488251, 488252, 488254]	488236	-
NC_001140.6	NM_001179330.3	498719	[498436, 498719]	498422	-
NC_001140.6	NM_001181431.2	549399	[549396, 549399]	549346	-
NC_001140.6	NM_001184437.3	549399	[549396, 549399]	549346	-
NC_001141.2	NM_001179508.1	41478	[41472, 41477, 41478, 41455, 41458, 41461, 41463, 41465, 41467, 41469]	41444	-
NC_001141.2	NM_001179505.1	47576	[47576, 47546, 47556, 47574, 47551]	47542	-
NC_001141.2	NM_001179503.1	53779	[53730, 53732, 53779, 53735, 53756, 53738, 53741, 53742, 53744, 53747, 53750, 53752, 53724, 53770]	53708	-
NC_001141.2	NM_001179491.1	83075	[83075, 83068, 83062]	83041	-
NC_001141.2	NM_001179486.3	89745	[89728, 89733, 89737, 89742, 89743, 89745, 89722, 89725]	89715	-
NC_001141.2	NM_001179483.1	96448	[96448, 96433]	96375	-
NC_001141.2	NM_001179475.1	117684	[117684, 117668]	117644	-
NC_001141.2	NM_001179472.3	126145	[126145, 126181, 126151, 126188, 126166, 126172]	126203	+
NC_001141.2	NM_001179467.3	138090	[138090, 138078]	137877	-
NC_001141.2	NM_001179457.3	160273	[160273, 160252]	160165	-
NC_001141.2	NM_001179455.1	165929	[165929, 165927]	165761	-
NC_001141.2	NM_001179449.1	177406	[177406, 177378, 177396, 177394, 177374]	177250	-
NC_001141.2	NM_001179442.1	187705	[187697, 187705, 187677, 187655]	187632	-
NC_001141.2	NM_001179438.1	193456	[193456, 193458]	193594	+
NC_001141.2	NM_001179436.1	199476	[199426, 199460, 199463, 199434, 199476, 199452]	199403	-
NC_001141.2	NM_001179435.3	200193	[200128, 200193, 200131, 200140, 200189]	200119	-
NC_001141.2	NM_001179431.2	204758	[204752, 204754, 204725, 204758]	204653	-
NC_001141.2	NM_001179427.3	215980	[215980, 215959]	215953	-
NC_001141.2	NM_001179426.1	216630	[216645, 216630]	216657	+
NC_001141.2	NM_001179425.1	220762	[220760, 220737, 220762, 220733, 220735]	220700	-
NC_001141.2	NM_001179415.3	241819	[241794, 241799, 241804, 241806, 241811, 241814, 241784, 241819, 241788]	241775	-
NC_001141.2	NM_001179412.1	244500	[244481, 244499, 244497, 244500, 244495]	244462	-
NC_001141.2	NM_001179407.3	248502	[248449, 248453, 248454, 248455, 248458, 248459, 248460, 248461, 248462, 248463, 248464, 248465, 248467, 248468, 248469, 248470, 248471, 248474, 248476, 248478, 248479, 248480, 248481, 248482, 248483, 248486, 248488, 248489, 248491, 248493, 248502, 248434, 248443, 248445]	248396	-
NC_001141.2	NM_001179401.3	258347	[258304, 258306, 258309, 258343, 258313, 258347, 258317, 258320, 258322, 258324, 258326, 258329, 258331, 258300, 258333, 258302, 258335]	258280	-
NC_001141.2	NM_001179400.3	258840	[258840, 258865]	258912	+
NC_001141.2	NM_001179395.3	271051	[271066, 271051, 271062]	271160	+
NC_001141.2	NM_001179393.1	274958	[274938, 274946, 274942, 274958]	274926	-
NC_001141.2	NM_001179391.3	276497	[276497, 276502]	276524	+
NC_001141.2	NM_001179388.3	282895	[282890, 282895]	282652	-
NC_001141.2	NM_001179385.1	289043	[289018, 289043]	288908	-
NC_001141.2	NM_001179383.1	291777	[291680, 291777, 291726, 291760, 291736, 291732, 291758, 291704, 291769, 291740, 291773]	291669	-
NC_001141.2	NM_001179377.1	304162	[304147, 304162, 304131, 304141, 304151]	304104	-
NC_001141.2	NM_001179374.3	309223	[309217, 309221, 309223]	309171	-
NC_001141.2	NM_001181433.3	325614	[325614, 325595, 325598, 325566, 325605]	325526	-
NC_001141.2	NM_001184653.1	350272	[350272, 350284, 350279]	350300	+
NC_001141.2	NM_001179524.1	360487	[360477, 360487]	360396	-
NC_001141.2	NM_001179533.1	378271	[378268, 378262, 378271]	378246	-
NC_001141.2	NM_001179538.1	382593	[382593, 382597, 382601]	382627	+
NC_001141.2	NM_001179558.3	422915	[422912, 422900, 422891, 422876, 422915]	422865	-
NC_001141.2	NM_001179560.1	424545	[424545, 424521, 424522, 424524, 424529, 424536, 424539, 424541, 424543]	424513	-
NC_001142.9	NM_001181650.1	23031	[23045, 23031]	23132	+
NC_001142.9	NM_001181625.1	73442	[73442, 73438]	73414	-
NC_001142.9	NM_001181623.1	75324	[75315, 75324, 75318]	75302	-
NC_001142.9	NM_001181618.1	83039	[83039, 83023]	82976	-
NC_001142.9	NM_001181606.1	96545	[96537, 96539, 96542, 96545]	96529	-
NC_001142.9	NM_001181604.2	100932	[100922, 100932, 100926, 100911]	100894	-
NC_001142.9	NM_001181597.2	111310	[111304, 111235, 111310, 111295]	111159	-
NC_001142.9	NM_001181596.1	113352	[113352, 113347, 113341]	113333	-
NC_001142.9	NM_001181591.1	122997	[122980, 122981, 122985, 122987, 122990, 122995, 122997]	122948	-
NC_001142.9	NM_001181588.1	130830	[130821, 130830, 130679]	130643	-
NC_001142.9	NM_001181584.1	137039	[136826, 136803, 136806, 137039]	136773	-
NC_001142.9	NM_001181577.1	146325	[146329, 146325]	146358	+
NC_001142.9	NM_001181576.1	147045	[147070, 147045, 147054]	147100	+
NC_001142.9	NM_001181574.1	150489	[150489, 150478]	150390	-
NC_001142.9	NM_001181573.1	150852	[150852, 150861]	150960	+
NC_001142.9	NM_001181571.1	154754	[154754, 154739, 154742, 154747]	154691	-
NC_001142.9	NM_001184636.1	159895	[159875, 159876, 159885, 159854, 159891, 159862, 159895, 159868, 159870]	159847	-
NC_001142.9	NM_001181564.1	165388	[165379, 165388, 165383]	165348	-
NC_001142.9	NM_001184532.1	181816	[181793, 181795, 181806, 181808, 181812, 181782, 181816, 181785, 181787, 181789, 181790]	181709	-
NC_001142.9	NM_001181557.1	187814	[187810, 187814]	187644	-
NC_001142.9	NM_001181556.1	189448	[189448, 189446, 189447]	189440	-
NC_001142.9	NM_001181554.1	191111	[191106, 191102, 191111]	191090	-
NC_001142.9	NM_001181549.1	195099	[195072, 195076, 195078, 195082, 195084, 195085, 195086, 195087, 195088, 195090, 195092, 195099, 195070]	194873	-
NC_001142.9	NM_001181536.1	231059	[231024, 231059, 231047]	230881	-
NC_001142.9	NM_001181512.1	291003	[291003, 290953, 290927, 290933, 290935, 290936, 290938, 290939, 290942]	290774	-
NC_001142.9	NM_001181511.1	294062	[294062, 294054]	293981	-
NC_001142.9	NM_001181501.1	314910	[313953, 314891, 313932, 313936, 313950, 314910]	313915	-
NC_001142.9	NM_001181499.3	314914	[314914, 314907, 314888, 314891, 314901, 314875, 314910]	314872	-
NC_001142.9	NM_001181498.1	315591	[315568, 315591]	315557	-
NC_001142.9	NM_001184477.3	316693	[316707, 316699, 316693]	316722	+
NC_001142.9	NM_001181490.3	330179	[330179, 330148]	330121	-
NC_001142.9	NM_001181488.1	333318	[333328, 333355, 333318]	333356	+
NC_001142.9	NM_001181485.3	338183	[338192, 338194, 338195, 338189, 338183]	338270	+
NC_001142.9	NM_001181481.1	348842	[348842, 348657, 348690, 348723, 348662, 348727, 348729]	348637	-
NC_001142.9	NM_001181454.1	402502	[402502, 402486]	402410	-
NC_001142.9	NM_001181446.1	413419	[413409, 413419, 413414]	413399	-
NC_001142.9	NM_001181442.2	421709	[421696, 421689, 421706, 421709]	421663	-
NC_001142.9	NM_001181438.1	432233	[432233, 432213]	432200	-
NC_001142.9	NM_001181662.3	445865	[445880, 445865]	445922	+
NC_001142.9	NM_001181669.1	459473	[459473, 459450, 459467, 459446]	459426	-
NC_001142.9	NM_001181672.1	461776	[461776, 461781]	461828	+
NC_001142.9	NM_001181674.1	466227	[466227, 466218, 466219, 466220, 466223]	466208	-
NC_001142.9	NM_001181675.1	467055	[467042, 467055, 467050, 467053]	467033	-
NC_001142.9	NM_001181677.3	468310	[468305, 468300, 468310, 468295]	468281	-
NC_001142.9	NM_001181679.1	469623	[469605, 469623]	469579	-
NC_001142.9	NM_001181682.3	470987	[470987, 470983, 470972, 470982, 470975]	470964	-
NC_001142.9	NM_001181683.1	471825	[471825, 471714]	471671	-
NC_001142.9	NM_001181702.3	519279	[519265, 519267, 519269, 519271, 519273, 519275, 519279, 519248, 519255, 519257, 519259, 519261, 519263]	519185	-
NC_001142.9	NM_001181703.1	521741	[521737, 521738, 521739, 521741, 521735]	521602	-
NC_001142.9	NM_001181706.1	526264	[526264, 526273, 526298, 526288]	526334	+
NC_001142.9	NM_001181707.1	528494	[528493, 528494]	528476	-
NC_001142.9	NM_001181716.1	545256	[545256, 545213]	545175	-
NC_001142.9	NM_001181720.3	554872	[554872, 554851]	554849	-
NC_001142.9	NM_001181723.3	559192	[559178, 559182, 559184, 559190, 559192, 559166]	559158	-
NC_001142.9	NM_001181730.3	572159	[572155, 572159]	572124	-
NC_001142.9	NM_001181731.1	572976	[572961, 572965, 572969, 572976, 572956, 572959]	572935	-
NC_001142.9	NM_001181734.1	576660	[576660, 576637, 576655]	576601	-
NC_001142.9	NM_001181735.1	578246	[578241, 578242, 578230, 578214, 578215, 578217, 578222, 578246, 578225, 578227, 578228, 578198, 578232, 578237, 578239]	578190	-
NC_001142.9	NM_001181738.1	581654	[581650, 581654, 581639]	581616	-
NC_001142.9	NM_001181742.3	585488	[585474, 585475, 585476, 585477, 585478, 585481, 585450, 585488, 585461, 585463, 585470]	585437	-
NC_001142.9	NM_001181745.1	587420	[587410, 587420, 587405, 587415]	587373	-
NC_001142.9	NM_001181751.1	605886	[605881, 605883, 605886, 605863]	605651	-
NC_001142.9	NM_001181754.1	611164	[611164, 611183]	611194	+
NC_001142.9	NM_001181762.1	623071	[623033, 623037, 623038, 623039, 623040, 623041, 623042, 623043, 623044, 623045, 623046, 623049, 623052, 623053, 623054, 623055, 623056, 623057, 623059, 623060, 623061, 623066, 623069, 623071]	623014	-
NC_001142.9	NM_001181767.3	633028	[633028, 633004, 632998]	632941	-
NC_001142.9	NM_001181771.1	639027	[639027, 638999]	638975	-
NC_001142.9	NM_001181775.1	641961	[641961, 641975]	642006	+
NC_001142.9	NM_001181776.3	644159	[644144, 644139, 644159]	644101	-
NC_001142.9	NM_001181783.1	656023	[656008, 656010, 656018, 656023]	655963	-
NC_001142.9	NM_001181788.1	667199	[667165, 667199]	667137	-
NC_001142.9	NM_001184382.1	676950	[676958, 676950]	676970	+
NC_001142.9	NM_001181797.3	690636	[690625, 690627, 690565, 690630, 690603, 690636, 690588]	690524	-
NC_001142.9	NM_001181806.1	705630	[705672, 705675, 705676, 705661, 705630]	705743	+
NC_001142.9	NM_001181819.3	744014	[744014, 744006]	743999	-
NC_001143.9	NM_001179782.1	21227	[22161, 21227]	22233	+
NC_001143.9	NM_001179781.1	25147	[25164, 25169, 25172, 25174, 25176, 25178, 25147]	25214	+
NC_001143.9	NM_001179772.1	48154	[48154, 48162]	48193	+
NC_001143.9	NM_001179762.1	75610	[75552, 75586, 75610, 75591, 75560, 75596, 75600, 75578, 75579, 75580, 75581]	75534	-
NC_001143.9	NM_001179761.1	75786	[75792, 75786]	75820	+
NC_001143.9	NM_001179758.1	80580	[80577, 80578, 80579, 80580, 80562, 80566, 80575]	80537	-
NC_001143.9	NM_001179754.1	88896	[88896, 88833]	88786	-
NC_001143.9	NM_001179753.1	91587	[91584, 91587, 91561, 91570, 91574, 91583]	91536	-
NC_001143.9	NM_001179752.1	93557	[93557, 93366, 93302, 93311]	93298	-
NC_001143.9	NM_001179751.1	94132	[94145, 94132, 94141]	94498	+
NC_001143.9	NM_001179742.1	118332	[118328, 118332]	117986	-
NC_001143.9	NM_001179740.1	122326	[122314, 122326]	122236	-
NC_001143.9	NM_001179730.1	142903	[142890, 142891, 142893, 142894, 142897, 142899, 142900, 142903]	142819	-
NC_001143.9	NM_001179726.1	153235	[153256, 153235, 153260, 153247]	153268	+
NC_001143.9	NM_001179718.1	164416	[164416, 164386, 164390, 164396, 164398, 164400, 164404, 164405, 164407, 164408, 164409, 164413]	164385	-
NC_001143.9	NM_001179716.1	166516	[166516, 166487]	166543	+
NC_001143.9	NM_001179714.1	171306	[171203, 171270, 171274, 171276, 171278, 171281, 171306, 171295]	171129	-
NC_001143.9	NM_001179712.1	171658	[171658, 171763]	171782	+
NC_001143.9	NM_001179707.1	179619	[179625, 179619, 179629]	179666	+
NC_001143.9	NM_001179704.1	185783	[185756, 185783]	185681	-
NC_001143.9	NM_001179701.1	188770	[188770, 188763]	188640	-
NC_001143.9	NM_001179685.1	219271	[219260, 219271]	219217	-
NC_001143.9	NM_001179670.1	245575	[245561, 245575]	245373	-
NC_001143.9	NM_001179669.1	247779	[247736, 247779, 247707, 247743, 247711]	247682	-
NC_001143.9	NM_001179666.1	255491	[255491, 255467, 255479, 255480, 255482, 255483]	255460	-
NC_001143.9	NM_001180025.1	259198	[259200, 259204, 259198]	259252	+
NC_001143.9	NM_001179662.1	261084	[261084, 261087]	261131	+
NC_001143.9	NM_001179660.1	263325	[263330, 263325]	263348	+
NC_001143.9	NM_001179659.1	264698	[264698, 264722, 264727]	264788	+
NC_001143.9	NM_001179657.1	270693	[270683, 270677, 270693]	270650	-
NC_001143.9	NM_001179633.1	314670	[314757, 314670, 314768, 314741, 314745, 314683]	314811	+
NC_001143.9	NM_001184684.1	315890	[315904, 315910, 315911, 315912, 315913, 315890, 315898, 315901]	315953	+
NC_001143.9	NM_001179631.2	317129	[317089, 317058, 317060, 317093, 317097, 317129, 317124, 317090, 317070, 317076, 317077, 317079, 317092, 317114, 317084, 317086]	317057	-
NC_001143.9	NM_001179626.1	327541	[327490, 327494, 327496, 327497, 327498, 327499, 327500, 327501, 327502, 327503, 327504, 327505, 327506, 327507, 327508, 327509, 327510, 327511, 327515, 327517, 327519, 327521, 327541]	327487	-
NC_001143.9	NM_001179624.1	330128	[330128, 330129]	330165	+
NC_001143.9	NM_001179623.1	334024	[334024, 334018]	333969	-
NC_001143.9	NM_001179622.1	334981	[334945, 334948, 334981, 334951, 334952, 334954, 334957, 334958, 334966, 334967, 334937, 334940]	334915	-
NC_001143.9	NM_001179620.1	338902	[338850, 338902]	338753	-
NC_001143.9	NM_001184336.1	339528	[339512, 339528, 339523, 339515, 339511]	339442	-
NC_001143.9	NM_001179616.1	345694	[345690, 345694, 345686]	345620	-
NC_001143.9	NM_001179606.3	361886	[361856, 361866, 361877, 361886]	361828	-
NC_001143.9	NM_001179598.3	381959	[381952, 381947, 381957, 381959]	381858	-
NC_001143.9	NM_001179592.3	390010	[389952, 389954, 389923, 389958, 389991, 389994, 389964, 390010, 389968, 389939, 389946, 389949]	389883	-
NC_001143.9	NM_001179582.3	408085	[408064, 408033, 408067, 408068, 408070, 408065, 408009, 408075, 408085, 408013, 408077, 408053, 408054, 408073, 408027, 408060, 408021]	407989	-
NC_001143.9	NM_001179579.1	418071	[418056, 418057, 418060, 418068, 418071]	418023	-
NC_001143.9	NM_001179571.3	434986	[434986, 434980]	434877	-
NC_001143.9	NM_001179569.3	437533	[437533, 437518]	437492	-
NC_001143.9	NM_001179791.1	442790	[442789, 442790]	442722	-
NC_001143.9	NM_001179796.3	451228	[451228, 451221]	451217	-
NC_001143.9	NM_001179799.1	457140	[457097, 457131, 457103, 457105, 457107, 457140, 457116]	457054	-
NC_001143.9	NM_001179801.1	462807	[462749, 462807]	462696	-
NC_001143.9	NM_001179804.1	466223	[466210, 466213, 466214, 466219, 466220, 466223]	466071	-
NC_001143.9	NM_001179808.1	475937	[475928, 475937, 475914, 475922]	475900	-
NC_001143.9	NM_001179819.3	499854	[499845, 499854]	499833	-
NC_001143.9	NM_001179828.1	513177	[513168, 513177]	513159	-
NC_001143.9	NM_001179833.1	521748	[521744, 521748]	521712	-
NC_001143.9	NM_001179836.3	525109	[525091, 525075, 525109, 525082, 525083, 525085]	525074	-
NC_001143.9	NM_001179838.1	526674	[526665, 526674, 526659, 526668, 526653]	526640	-
NC_001143.9	NM_001179839.3	527258	[527233, 527238, 527241, 527242, 527244, 527245, 527247, 527248, 527250, 527254, 527258]	527231	-
NC_001143.9	NM_001179855.3	565921	[565921, 565917]	565892	-
NC_001143.9	NM_001179856.1	567245	[567232, 567202, 567236, 567238, 567210, 567212, 567245, 567214, 567215, 567216, 567218, 567220, 567222, 567224, 567228, 567230]	567198	-
NC_001143.9	NM_001179858.1	570965	[570963, 570955, 570957, 570950, 570965]	570909	-
NC_001143.9	NM_001179861.3	576043	[576043, 576038]	575980	-
NC_001143.9	NM_001179865.1	580904	[580904, 580793]	580750	-
NC_001143.9	NM_001179871.1	592563	[592561, 592563]	592540	-
NC_001143.9	NM_001179873.1	596903	[596890, 596886, 596903]	596822	-
NC_001143.9	NM_001179875.1	599700	[599690, 599700]	599681	-
NC_001143.9	NM_001179879.1	608442	[608424, 608434, 608442]	608365	-
NC_001143.9	NM_001179890.1	640328	[640328, 640319]	639968	-
NC_001144.5	NM_001181865.1	48705	[48705, 48646, 48648, 48649, 48651, 48652]	48629	-
NC_001144.5	NM_001181861.1	54008	[53937, 53944, 53947, 53960, 53967, 53969, 53970, 53971, 53972, 53973, 53975, 53979, 53981, 53984, 53986, 53988, 53989, 53990, 53995, 53996, 54000, 54008]	53931	-
NC_001144.5	NM_001181859.1	65318	[65312, 65313, 65318, 65293, 65295, 65304, 65307, 65309, 65310, 65311]	65207	-
NC_001144.5	NM_001181844.1	97529	[97520, 97529, 97515]	97485	-
NC_001144.5	NM_001181843.1	98889	[98865, 98866, 98889, 98886, 98871]	98836	-
NC_001144.5	NM_001181839.1	108182	[108155, 108148, 108182, 108158]	107899	-
NC_001144.5	NM_001184338.1	109030	[109026, 109030, 109022]	108972	-
NC_001144.5	NM_001181838.1	111627	[111595, 111622, 111627, 111604, 111608, 111614]	111575	-
NC_001144.5	NM_001181829.1	131472	[131466, 131437, 131472, 131441, 131445, 131446, 131451, 131454]	131414	-
NC_001144.5	NM_001181888.1	154008	[154008, 153978, 153988]	153977	-
NC_001144.5	NM_001181914.1	198125	[198113, 198125, 198095, 198103, 198109, 198110, 198111]	198085	-
NC_001144.5	NM_001181916.1	202622	[202607, 202609, 202611, 202612, 202613, 202622]	202590	-
NC_001144.5	NM_001181921.2	212098	[212098, 212091]	211933	-
NC_001144.5	NM_001181925.1	225259	[225176, 225190, 225192, 225193, 225194, 225195, 225198, 225203, 225204, 225209, 225210, 225211, 225214, 225216, 225218, 225222, 225226, 225227, 225231, 225235, 225236, 225237, 225240, 225243, 225244, 225245, 225249, 225251, 225253, 225256, 225259]	225172	-
NC_001144.5	NM_001181930.1	232074	[232032, 232059, 232039, 232040, 232074, 232043, 232045, 232048, 232049, 232050, 232053, 232023, 232057, 232058, 232027, 232028, 232030, 232031]	232013	-
NC_001144.5	NM_001181931.1	234123	[234114, 234117, 234088, 234089, 234123, 234098, 234099, 234102, 234105, 234106, 234107, 234108, 234109, 234110, 234111]	234081	-
NC_001144.5	NM_001181938.1	246998	[246996, 246998]	246977	-
NC_001144.5	NM_001181939.1	247179	[247194, 247179]	247200	+
NC_001144.5	NM_001181940.1	248480	[248448, 248480, 248455, 248458, 248461, 248436, 248437, 248438, 248443, 248446]	248426	-
NC_001144.5	NM_001181945.1	259517	[259440, 259517, 259445, 259485]	259401	-
NC_001144.5	NM_001181961.1	282510	[282510, 282490, 282494, 282486, 282478]	282456	-
NC_001144.5	NM_001181969.1	293633	[293633, 293618]	293572	-
NC_001144.5	NM_001181997.1	370216	[370144, 370114, 370148, 370149, 370118, 370119, 370216, 370125, 370128, 370146, 370130, 370131, 370133, 370134, 370137, 370138, 370139, 370140, 370141]	370098	-
NC_001144.5	NM_001182007.1	388333	[388325, 388333]	388220	-
NC_001144.5	NM_001182023.1	416714	[416714, 416699]	416658	-
NC_001144.5	NM_001182036.1	439892	[439892, 439882, 439876, 439886]	439823	-
NC_001144.5	NM_001182040.1	447606	[447604, 447596, 447606]	447575	-
NC_001144.5	NM_001182041.1	448366	[448323, 448366]	448314	-
NC_001144.5	NM_001184560.1	463967	[463488, 462853, 462729, 463959, 462864, 463961, 463895, 462746, 463521, 463013, 463142, 463661, 463550, 462783, 463301, 462791, 462839, 463826, 462806, 462679, 462809, 462810, 462812, 463326, 463967, 463204, 463077, 462827, 462833, 462835, 463093, 463095, 462715, 463484]	462671	-
NC_001144.5	NM_001182054.1	498875	[498888, 498889, 498875, 498885, 498883]	498946	+
NC_001144.5	NM_001182057.1	501090	[501090, 501084]	501049	-
NC_001144.5	NM_001182059.1	502199	[502169, 502179, 502165, 502199]	502162	-
NC_001144.5	NM_001182065.1	513856	[513856, 513826, 513832, 513836, 513838, 513840, 513843, 513844, 513845, 513846, 513847, 513849, 513851, 513854]	513821	-
NC_001144.5	NM_001182068.1	517755	[517755, 517692]	517670	-
NC_001144.5	NM_001182088.1	550345	[550345, 550340]	550293	-
NC_001144.5	NM_001182103.1	573246	[573226, 573230, 573237, 573241, 573242, 573246]	573211	-
NC_001144.5	NM_001182106.1	573955	[573977, 573970, 573955]	574150	+
NC_001144.5	NM_001182107.1	576681	[576728, 576681]	576824	+
NC_001144.5	NM_001182116.1	605005	[604968, 604996, 605005, 604999]	604787	-
NC_001144.5	NM_001182134.1	633381	[633362, 633381]	633354	-
NC_001144.5	NM_001182137.1	640263	[640272, 640263]	640316	+
NC_001144.5	NM_001182138.1	641337	[641337, 641366]	641463	+
NC_001144.5	NM_001182146.1	665057	[665057, 665030, 665032, 665034, 665036, 665048]	665002	-
NC_001144.5	NM_001182148.1	668972	[668972, 668940, 668958]	668563	-
NC_001144.5	NM_001182149.1	668972	[668972, 668940, 668958]	668891	-
NC_001144.5	NM_001184339.1	669714	[669697, 669698, 669700, 669712, 669705, 669678, 669680, 669714, 669684, 669692]	669662	-
NC_001144.5	NM_001182154.1	678141	[678141, 678143]	678211	+
NC_001144.5	NM_001182157.1	681076	[681116, 681090, 681076]	681185	+
NC_001144.5	NM_001182168.1	704986	[704984, 704986, 704974]	704960	-
NC_001144.5	NM_001182171.1	707102	[707048, 707051, 707055, 707088, 707058, 707061, 707063, 707065, 707069, 707102]	707040	-
NC_001144.5	NM_001184567.1	710371	[710361, 710371, 710364, 710358, 710367]	708338	-
NC_001144.5	NM_001182173.1	710376	[710369, 710371, 710375, 710376, 710358, 710359, 710361, 710364, 710365, 710366, 710367]	710136	-
NC_001144.5	NM_001182181.1	721508	[721475, 721508, 721453, 721462, 721465, 721467, 721470]	721430	-
NC_001144.5	NM_001182183.1	722424	[722400, 722402, 722403, 722408, 722409, 722412, 722416, 722417, 722386, 722391, 722424, 722393]	722373	-
NC_001144.5	NM_001182186.1	725421	[725417, 725421]	725416	-
NC_001144.5	NM_001182188.1	728837	[728841, 728837]	728954	+
NC_001144.5	NM_001182192.1	737600	[737600, 737572, 737577, 737578, 737579, 737581, 737583, 737584, 737585, 737586, 737587, 737591, 737592, 737594, 737597]	737548	-
NC_001144.5	NM_001184535.1	747257	[747152, 747157, 747160, 747161, 747162, 747163, 747164, 747165, 747166, 747167, 747168, 747169, 747170, 747171, 747172, 747173, 747174, 747175, 747176, 747177, 747180, 747185, 747202, 747228, 747257]	747111	-
NC_001144.5	NM_001182197.2	751790	[751788, 751789, 751782, 751790]	751769	-
NC_001144.5	NM_001182200.1	758996	[758928, 758986, 758923, 758896, 758931, 758996, 758933, 758968, 758905, 758971, 758941]	758833	-
NC_001144.5	NM_001182203.2	764207	[764177, 764207]	764137	-
NC_001144.5	NM_001182213.1	779142	[779142, 779143]	779214	+
NC_001144.5	NM_001182214.1	781434	[781409, 781387, 781394, 781395, 781397, 781398, 781400, 781434, 781405]	781379	-
NC_001144.5	NM_001182216.1	783495	[783488, 783491, 783495, 783391, 783402, 783405, 783407, 783415, 783419, 783424, 783447, 783448, 783451, 783452, 783455, 783457, 783460, 783461, 783462, 783463, 783464, 783465, 783467, 783468, 783469, 783470, 783471, 783472, 783473, 783474, 783475, 783476, 783477, 783478, 783479, 783481]	783387	-
NC_001144.5	NM_001182219.1	787608	[787608, 787651]	787663	+
NC_001144.5	NM_001182222.1	796367	[795912, 795914, 796367]	795899	-
NC_001144.5	NM_001182229.1	805817	[805824, 805817]	805886	+
NC_001144.5	NM_001182234.1	820420	[820463, 820420, 820469, 820438, 820447]	820510	+
NC_001144.5	NM_001182235.1	822740	[822624, 822657, 822662, 822631, 822738, 822640, 822642, 822644, 822646, 822740, 822651]	822592	-
NC_001144.5	NM_001182237.1	827903	[827889, 827892, 827903]	827873	-
NC_001144.5	NM_001182243.1	837417	[837417, 837395, 837364, 837398, 837401, 837403]	837357	-
NC_001144.5	NM_001182244.1	839340	[839337, 839331, 839332, 839326, 839340]	839253	-
NC_001144.5	NM_001184659.3	849717	[849700, 849702, 849707, 849708, 849682, 849717]	849679	-
NC_001144.5	NM_001182256.1	856434	[856434, 856427]	856441	+
NC_001144.5	NM_001182259.3	862305	[862305, 862291, 862294]	862254	-
NC_001144.5	NM_001182264.3	871659	[871664, 871659]	871696	+
NC_001144.5	NM_001182266.3	874848	[874848, 874817, 874820, 874822, 874824, 874827, 874828, 874829, 874830, 874831, 874832, 874833, 874836, 874840, 874842]	874792	-
NC_001144.5	NM_001182267.1	877388	[877388, 877383]	877178	-
NC_001144.5	NM_001182276.1	897769	[897761, 897769]	897672	-
NC_001144.5	NM_001182277.3	898645	[898648, 898644, 898645]	898650	+
NC_001144.5	NM_001182283.1	910033	[910018, 909990, 909991, 909996, 910001, 910002, 910005, 910006, 910008, 910033, 910014, 909983]	909965	-
NC_001144.5	NM_001182302.3	954293	[954244, 954246, 954249, 954284, 954252, 954253, 954254, 954289, 954259, 954260, 954293, 954263, 954266]	954144	-
NC_001144.5	NM_001182309.3	965627	[965593, 965627, 965609, 965564, 965601]	965560	-
NC_001144.5	NM_001182311.3	973206	[973206, 973198]	973170	-
NC_001144.5	NM_001184308.3	1014249	[1014240, 1014249, 1014222, 1014224, 1014234, 1014235, 1014236, 1014237, 1014239]	1014178	-
NC_001144.5	NM_001182329.1	1018973	[1018945, 1018947, 1018949, 1018924, 1018973, 1018928, 1018929, 1018930, 1018931, 1018932, 1018933, 1018936, 1018941]	1018908	-
NC_001144.5	NM_001182335.3	1027964	[1027929, 1027964]	1027893	-
NC_001144.5	NM_001182348.3	1061071	[1060933, 1061071]	1060887	-
NC_001145.3	NM_001182495.1	7228	[7236, 7228]	7243	+
NC_001145.3	NM_001182492.1	14779	[14763, 14779, 14767]	14753	-
NC_001145.3	NM_001182491.1	16745	[16688, 16694, 16699, 16702, 16703, 16704, 16705, 16707, 16709, 16711, 16712, 16714, 16715, 16716, 16717, 16718, 16719, 16720, 16721, 16722, 16723, 16724, 16726, 16728, 16732, 16734, 16735, 16745]	16676	-
NC_001145.3	NM_001182486.1	25849	[25827, 25830, 25831, 25832, 25833, 25834, 25835, 25837, 25838, 25839, 25842, 25846, 25847, 25849]	25800	-
NC_001145.3	NM_001182483.1	29876	[29864, 29850, 29867, 29876]	29807	-
NC_001145.3	NM_001182472.1	51004	[50976, 50977, 50978, 50980, 50981, 50987, 50990, 50996, 50971, 51004, 50975]	50954	-
NC_001145.3	NM_001182462.1	70154	[70121, 70154]	70088	-
NC_001145.3	NM_001182451.1	86768	[86760, 86768]	86739	-
NC_001145.3	NM_001184340.1	104232	[104194, 104198, 104232, 104203, 104204, 104205, 104206, 104175, 104215, 104209, 104212, 104214, 104183, 104216, 104187, 104188, 104221, 104191]	104162	-
NC_001145.3	NM_001182433.1	121368	[121344, 121360, 121368, 121350]	121324	-
NC_001145.3	NM_001182429.1	133424	[133424, 133428]	133474	+
NC_001145.3	NM_001182417.1	159338	[159360, 159338, 159340, 159349, 159354]	159382	+
NC_001145.3	NM_001182412.1	167351	[167329, 167333, 167337, 167348, 167351, 167323, 167327]	167308	-
NC_001145.3	NM_001182411.1	169835	[169826, 169835]	169754	-
NC_001145.3	NM_001182400.1	192691	[192691, 192695]	192787	+
NC_001145.3	NM_001182386.1	220094	[220098, 220102, 220094]	220137	+
NC_001145.3	NM_001182369.1	244144	[244144, 246074, 246051, 246099, 246087]	246115	+
NC_001145.3	NM_001182363.1	253039	[253024, 253002, 253039]	252990	-
NC_001145.3	NM_001182359.1	262712	[262694, 262700, 262703, 262704, 262708, 262712, 262686]	262685	-
NC_001145.3	NM_001182356.1	267077	[267080, 267077]	267173	+
NC_001145.3	NM_001182502.1	279739	[279739, 279726]	279681	-
NC_001145.3	NM_001182504.1	282768	[282768, 282753, 282759]	282584	-
NC_001145.3	NM_001182523.1	325808	[325808, 325816, 325813]	325876	+
NC_001145.3	NM_001182527.1	334822	[334817, 334822, 334814, 334807]	334743	-
NC_001145.3	NM_001182531.1	340909	[340909, 340855]	340722	-
NC_001145.3	NM_001182535.1	348292	[348273, 348290, 348292]	348260	-
NC_001145.3	NM_001182537.1	350311	[350338, 350311]	350380	+
NC_001145.3	NM_001182542.2	362680	[362680, 362677, 362678]	362627	-
NC_001145.3	NM_001182543.1	362680	[362680, 362677, 362678]	362627	-
NC_001145.3	NM_001182547.2	379158	[379145, 378378, 379154, 379158]	378325	-
NC_001145.3	NM_001182548.1	379158	[379145, 378378, 379154, 379158]	378325	-
NC_001145.3	NM_001182554.1	388329	[388320, 388325, 388295, 388329, 388312, 388317]	388244	-
NC_001145.3	NM_001182569.1	411324	[411307, 411324, 411323]	411265	-
NC_001145.3	NM_001182570.1	411525	[411546, 411525, 411550, 411554]	411568	+
NC_001145.3	NM_001182571.1	412926	[412913, 412922, 412908, 412926]	412873	-
NC_001145.3	NM_001182572.1	413494	[413476, 413477, 413481, 413483, 413485, 413487, 413494]	413473	-
NC_001145.3	NM_001182580.1	431242	[431225, 431218, 431242, 431233]	431095	-
NC_001145.3	NM_001182582.1	434712	[434712, 434744, 434756]	434787	+
NC_001145.3	NM_001182589.1	448304	[448304, 448285, 448301]	448086	-
NC_001145.3	NM_001182592.1	453561	[453561, 453534]	453479	-
NC_001145.3	NM_001182599.1	464850	[464840, 464848, 464850]	464827	-
NC_001145.3	NM_001182604.1	475487	[475487, 475479]	475453	-
NC_001145.3	NM_001182605.1	477677	[477665, 477667, 477670, 477677, 477659, 477660, 477661, 477662]	477606	-
NC_001145.3	NM_001182610.1	492017	[492001, 492006, 492011, 492015, 492017, 491998]	491992	-
NC_001145.3	NM_001182614.1	497503	[497503, 497485, 497479]	497449	-
NC_001145.3	NM_001182618.1	502797	[502786, 502759, 502797, 502766, 502773, 502780, 502782]	502734	-
NC_001145.3	NM_001184445.1	511261	[511261, 511270]	511314	+
NC_001145.3	NM_001182647.1	556678	[556544, 556514, 556611, 556580, 556678, 556511, 556602, 556571, 556575]	556475	-
NC_001145.3	NM_001182648.1	558595	[558561, 558562, 558595, 558566, 558558]	558524	-
NC_001145.3	NM_001182673.1	600929	[600929, 600899, 600903, 600908, 600910, 600885, 600918]	600872	-
NC_001145.3	NM_001182674.1	603117	[603113, 603114, 603117]	603082	-
NC_001145.3	NM_001182680.1	610503	[610372, 610407, 610377, 610378, 610379, 610381, 610382, 610383, 610385, 610391, 610392, 610404, 610394, 610395, 610396, 610397, 610503, 610399]	610365	-
NC_001145.3	NM_001184660.1	611036	[610971, 610969, 610963, 611036, 610965]	611313	+
NC_001145.3	NM_001182687.1	624258	[624258, 624252]	624080	-
NC_001145.3	NM_001182694.1	637088	[637088, 637027, 637012, 637078, 637084, 637022]	637004	-
NC_001145.3	NM_001182697.1	645637	[645637, 645638]	645655	+
NC_001145.3	NM_001184524.1	652902	[652898, 652902]	652887	-
NC_001145.3	NM_001182704.1	659255	[659255, 659227, 659231]	659198	-
NC_001145.3	NM_001182707.1	664626	[664626, 664659, 664630]	664751	+
NC_001145.3	NM_001182710.1	668426	[668448, 668426, 668471]	668491	+
NC_001145.3	NM_001182712.1	674834	[674825, 674834, 674821]	674766	-
NC_001145.3	NM_001182723.1	701215	[701206, 701215]	701039	-
NC_001145.3	NM_001182733.1	722450	[722434, 722450, 722428, 722437, 722446]	722396	-
NC_001145.3	NM_001182748.1	751747	[751747, 751749, 751815]	751960	+
NC_001145.3	NM_001182750.1	756313	[756313, 756277]	756166	-
NC_001145.3	NM_001182751.1	758947	[758864, 758882, 758947, 758902]	758831	-
NC_001145.3	NM_001182754.1	759579	[759579, 759796, 759798]	759806	+
NC_001145.3	NM_001182763.1	779184	[779138, 779139, 779141, 779142, 779143, 779144, 779145, 779146, 779147, 779148, 779149, 779150, 779151, 779152, 779153, 779154, 779155, 779156, 779157, 779159, 779160, 779161, 779163, 779164, 779170, 779171, 779172, 779173, 779174, 779177, 779180, 779182, 779183, 779184, 779128, 779130, 779131, 779132, 779135]	779127	-
NC_001145.3	NM_001182765.1	784334	[784316, 784334]	784281	-
NC_001145.3	NM_001182767.1	789879	[789856, 789864, 789859, 789861, 789879]	789839	-
NC_001145.3	NM_001182778.1	807605	[807605, 807573, 807589]	807548	-
NC_001145.3	NM_001182779.1	810821	[810816, 810820, 810821, 810808, 810809, 810815]	810777	-
NC_001145.3	NM_001182783.1	818770	[818793, 818770, 818798]	818826	+
NC_001145.3	NM_001182793.1	841905	[841905, 841924, 841919]	841941	+
NC_001145.3	NM_001182804.1	858957	[858945, 858950, 858952, 858953, 858957, 858938, 858940, 858943]	858890	-
NC_001145.3	NM_001182808.2	865401	[865401, 865396]	865350	-
NC_001145.3	NM_001182811.1	872685	[872672, 872685, 872662]	872625	-
NC_001145.3	NM_001182812.1	874407	[874368, 874369, 874370, 874371, 874372, 874373, 874374, 874375, 874376, 874377, 874378, 874379, 874380, 874381, 874382, 874383, 874384, 874385, 874386, 874387, 874388, 874389, 874390, 874391, 874392, 874393, 874395, 874396, 874397, 874398, 874399, 874400, 874404, 874406, 874407, 874341, 874343, 874347, 874351, 874354, 874356, 874363, 874364, 874366, 874367]	874337	-
NC_001145.3	NM_001182815.1	880375	[880374, 880375]	880232	-
NC_001145.3	NM_001182822.1	897657	[897604, 897639, 897642, 897644, 897647, 897650, 897619, 897657, 897625]	897603	-
NC_001145.3	NM_001182825.1	901636	[901641, 901667, 901636, 901637, 901665]	901708	+
NC_001145.3	NM_001182826.1	902757	[902757, 902759]	902799	+
NC_001146.8	NM_001183168.1	19346	[19346, 19341]	19302	-
NC_001146.8	NM_001183165.2	24016	[24016, 24025, 24021]	24047	+
NC_001146.8	NM_001183160.1	34274	[34240, 34241, 34242, 34252, 34253, 34274, 34262, 34238, 34239]	34235	-
NC_001146.8	NM_001183146.1	55938	[55938, 55934]	55897	-
NC_001146.8	NM_001183145.1	57739	[57736, 57739, 57717, 57711]	57573	-
NC_001146.8	NM_001183144.1	58125	[58128, 58125]	58154	+
NC_001146.8	NM_001183143.1	59831	[59814, 59815, 59819, 59820, 59821, 59822, 59831, 59807]	59791	-
NC_001146.8	NM_001183132.1	80439	[80426, 80434, 80439]	80260	-
NC_001146.8	NM_001183112.1	122228	[122223, 122228, 122215]	122170	-
NC_001146.8	NM_001183097.1	157910	[157888, 157889, 157890, 157891, 157894, 157901, 157870, 157903, 157875, 157908, 157910, 157907, 157883, 157886]	157865	-
NC_001146.8	NM_001183093.1	167855	[167812, 167813, 167817, 167823, 167824, 167802, 167855, 167807]	167790	-
NC_001146.8	NM_001183082.1	187529	[187522, 187526, 187527, 187529, 187514, 187517]	187496	-
NC_001146.8	NM_001183079.1	198067	[198056, 198050, 198035, 198067]	197943	-
NC_001146.8	NM_001183078.1	200026	[200024, 200026]	199977	-
NC_001146.8	NM_001183058.1	234317	[234321, 234317]	234412	+
NC_001146.8	NM_001183049.1	250366	[250353, 250366]	250315	-
NC_001146.8	NM_001183047.1	252027	[252027, 252035]	252058	+
NC_001146.8	NM_001183046.1	254369	[254369, 254378]	254417	+
NC_001146.8	NM_001183038.1	264557	[264514, 264485, 264552, 264553, 264491, 264557, 264496, 264517]	264453	-
NC_001146.8	NM_001183033.1	273713	[273696, 272387, 273705, 273710, 273713, 273688, 273692]	272308	-
NC_001146.8	NM_001183032.1	273713	[273696, 273705, 273710, 273711, 273713, 273686, 273688, 273692]	273615	-
NC_001146.8	NM_001183027.1	284054	[284065, 284067, 284054]	284259	+
NC_001146.8	NM_001183018.1	300844	[300834, 300841, 300844, 300819, 300826, 300828]	300649	-
NC_001146.8	NM_001183016.3	302650	[302664, 302650, 302651, 302661]	302679	+
NC_001146.8	NM_001183015.2	304664	[304664, 304659, 304654]	304615	-
NC_001146.8	NM_001183011.1	310134	[310088, 310097, 310077, 310134, 310105]	310057	-
NC_001146.8	NM_001183006.1	318865	[318840, 318865]	318809	-
NC_001146.8	NM_001182998.1	336475	[336482, 336475]	336544	+
NC_001146.8	NM_001182995.1	340304	[340304, 340332]	340351	+
NC_001146.8	NM_001182994.3	342147	[342136, 342139, 342147]	341968	-
NC_001146.8	NM_001182987.1	349821	[349787, 349771, 349789, 349774, 349821]	349756	-
NC_001146.8	NM_001182975.3	370161	[370161, 370149]	370055	-
NC_001146.8	NM_001182973.1	372261	[372257, 372258, 372261, 372230, 372234, 372235, 372238, 372239, 372240, 372241, 372243, 372247, 372248, 372249, 372250, 372255]	372226	-
NC_001146.8	NM_001182972.3	373655	[373633, 373634, 373635, 373636, 373641, 373655, 373644, 373615, 373649, 373623, 373626, 373647]	373581	-
NC_001146.8	NM_001182959.3	400585	[400585, 400566]	400537	-
NC_001146.8	NM_001182955.1	406288	[406288, 406290, 406294]	406357	+
NC_001146.8	NM_001182953.1	412099	[412088, 412099, 412074, 412091, 412062]	412053	-
NC_001146.8	NM_001182942.1	426910	[426758, 426762, 426763, 426765, 426902, 426910]	426754	-
NC_001146.8	NM_001182938.1	437562	[437562, 437570, 437566]	437612	+
NC_001146.8	NM_001182936.1	440667	[440667, 440652, 440614]	440570	-
NC_001146.8	NM_001182922.1	471175	[471154, 471171, 471156, 471175]	471102	-
NC_001146.8	NM_001182917.1	479218	[479202, 479203, 479205, 479207, 479176, 479218, 479182, 479186, 479193, 479166, 479199]	479165	-
NC_001146.8	NM_001182912.3	488190	[488168, 488170, 488180, 488190]	488124	-
NC_001146.8	NM_001182908.1	493302	[493312, 493302]	493365	+
NC_001146.8	NM_001182905.1	499636	[499641, 499636]	499680	+
NC_001146.8	NM_001182902.1	507292	[507290, 507292]	507097	-
NC_001146.8	NM_001182897.1	516784	[516784, 516780, 516757]	516713	-
NC_001146.8	NM_001182894.1	518926	[518926, 518857, 518868, 518869, 518872, 518873, 518874, 518875, 518876, 518877, 518878, 518879, 518880, 518881, 518882, 518883, 518884, 518885, 518887, 518888, 518890, 518891, 518892, 518893, 518895, 518896, 518897, 518898, 518899, 518908]	518845	-
NC_001146.8	NM_001182891.1	531686	[531689, 531690, 531686]	531724	+
NC_001146.8	NM_001182876.1	559143	[559104, 559138, 559107, 559110, 559143, 559115, 559128, 559132]	559002	-
NC_001146.8	NM_001182875.3	559753	[559753, 559762]	559813	+
NC_001146.8	NM_001182870.1	576127	[576064, 576096, 576066, 576067, 576072, 576075, 576055, 576127, 576092, 576062, 576063]	576050	-
NC_001146.8	NM_001184619.3	586899	[586896, 586866, 586899, 586830]	586820	-
NC_001146.8	NM_001182854.1	605321	[605348, 605321, 605326, 605330, 605334, 605337, 605340]	605383	+
NC_001146.8	NM_001182849.3	613595	[613595, 613605]	613634	+
NC_001146.8	NM_001182848.3	614786	[614786, 614790]	614820	+
NC_001146.8	NM_001182846.1	619728	[619704, 619728, 619706, 619692, 619702]	619565	-
NC_001146.8	NM_001182844.1	622499	[622473, 622499]	622428	-
NC_001146.8	NM_001182841.3	627183	[627177, 627183]	627142	-
NC_001146.8	NM_001183178.1	631205	[631173, 631178, 631179, 631180, 631183, 631192, 631193, 631194, 631201, 631202, 631205, 631099, 631129, 631146, 631147, 631153, 631157, 631158, 631159, 631160, 631161, 631163, 631166]	631061	-
NC_001146.8	NM_001183179.3	633915	[633891, 633896, 633911, 633900, 633901, 633902, 633903, 633905, 633875, 633908, 633909, 633879, 633915, 633886]	633856	-
NC_001146.8	NM_001183184.3	640156	[640153, 640156, 640140]	640114	-
NC_001146.8	NM_001184344.1	687514	[687495, 687498, 687468, 687501, 687473, 687514]	687464	-
NC_001146.8	NM_001184446.3	692351	[692480, 692482, 692484, 692486, 692487, 692488, 692365, 692479, 692465, 692470, 692475, 692477, 692351]	692560	+
NC_001146.8	NM_001183212.1	694092	[694092, 694068, 694077, 694055]	694047	-
NC_001146.8	NM_001183213.1	694837	[694832, 694829, 694837]	694822	-
NC_001146.8	NM_001183214.3	695343	[695343, 695335]	695327	-
NC_001146.8	NM_001183224.1	708457	[708457, 708463]	708522	+
NC_001146.8	NM_001183244.1	759149	[759145, 759140, 759149, 759143]	759099	-
NC_001147.6	NM_001183408.1	31692	[31680, 31681, 31650, 31684, 31686, 31654, 31657, 31658, 31691, 31660, 31662, 31663, 31668, 31692, 31646]	31606	-
NC_001147.6	NM_001183401.1	48674	[48665, 48674, 48652, 48662]	48643	-
NC_001147.6	NM_001183397.1	55157	[55136, 55138, 55139, 55142, 55144, 55145, 55146, 55147, 55152, 55157, 55132, 55134]	55104	-
NC_001147.6	NM_001183393.1	61114	[61072, 61104, 61114, 61069, 61070]	61024	-
NC_001147.6	NM_001183383.1	77511	[77527, 77533, 77539, 77511]	77559	+
NC_001147.6	NM_001183380.1	83007	[82981, 82982, 82986, 82989, 82990, 82991, 82992, 82995, 82996, 82998, 83000, 83005, 83007]	82920	-
NC_001147.6	NM_001183365.1	109050	[108934, 108968, 108940, 108942, 108945, 108950, 109050, 108955]	108896	-
NC_001147.6	NM_001183363.1	110201	[110208, 110211, 110213, 110214, 110218, 110221, 110225, 110227, 110228, 110201, 110204]	110296	+
NC_001147.6	NM_001183356.1	126708	[126699, 126708]	126689	-
NC_001147.6	NM_001183340.1	161657	[160614, 160615, 161657, 160617, 161643, 160621, 160622, 160623, 160626, 160627, 160628, 161653, 160630, 160631, 160632, 161652, 161371]	160594	-
NC_001147.6	NM_001183337.1	165615	[165632, 165619, 165615]	165713	+
NC_001147.6	NM_001184377.1	185397	[185411, 185412, 185413, 185417, 185436, 185425, 185397, 185433, 185403, 185404, 185405, 185407]	185437	+
NC_001147.6	NM_001183328.1	194836	[194836, 194821]	194800	-
NC_001147.6	NM_001183320.1	205917	[205912, 205917]	205885	-
NC_001147.6	NM_001183317.1	212015	[212005, 212015]	211995	-
NC_001147.6	NM_001183315.1	216203	[216203, 216141]	216137	-
NC_001147.6	NM_001183307.1	231805	[231767, 231768, 231769, 231770, 231771, 231772, 231773, 231774, 231775, 231776, 231777, 231778, 231779, 231780, 231781, 231782, 231783, 231784, 231785, 231786, 231787, 231788, 231789, 231790, 231791, 231792, 231798, 231799, 231800, 231805]	231755	-
NC_001147.6	NM_001183294.1	253629	[253603, 253609, 253614, 253619, 253626, 253629]	253577	-
NC_001147.6	NM_001183293.1	254243	[254275, 254243, 254268, 254270, 254246]	254296	+
NC_001147.6	NM_001184641.1	255094	[255085, 255094]	255021	-
NC_001147.6	NM_001183280.1	274387	[274369, 274386, 274387, 274364, 274366]	274353	-
NC_001147.6	NM_001183270.1	296226	[296145, 296226, 296133, 296142]	296120	-
NC_001147.6	NM_001183266.1	304104	[304096, 304081, 304090, 304067, 304104]	303983	-
NC_001147.6	NM_001183265.1	304592	[304592, 304601]	305348	+
NC_001147.6	NM_001183426.1	340057	[340038, 340008, 340042, 339979, 340012, 339983, 340016, 339986, 340051, 340053, 339992, 340057, 339997]	339978	-
NC_001147.6	NM_001183427.1	342672	[342632, 342672, 342635, 342631]	342414	-
NC_001147.6	NM_001183435.1	361222	[361218, 361222]	361084	-
NC_001147.6	NM_001183439.1	370910	[370881, 370882, 370889, 370869, 370910, 370879]	370844	-
NC_001147.6	NM_001184536.1	371464	[371464, 371635, 371638, 371655]	371684	+
NC_001147.6	NM_001183440.1	373469	[373469, 373463]	373439	-
NC_001147.6	NM_001183442.1	377813	[377784, 377789, 377813]	377712	-
NC_001147.6	NM_001183446.1	380974	[381002, 380979, 380974]	381052	+
NC_001147.6	NM_001183455.1	400330	[400344, 400330]	400347	+
NC_001147.6	NM_001183458.1	405601	[405601, 405605]	405767	+
NC_001147.6	NM_001183464.1	413812	[413812, 413831]	413851	+
NC_001147.6	NM_001183468.1	423944	[423944, 423917]	423732	-
NC_001147.6	NM_001183471.1	427358	[427336, 427340, 427345, 427349, 427358, 427327]	427224	-
NC_001147.6	NM_001183473.1	429998	[429936, 429998]	429857	-
NC_001147.6	NM_001183483.1	446787	[446784, 446787]	446738	-
NC_001147.6	NM_001183494.1	468179	[468194, 468179]	468211	+
NC_001147.6	NM_001183508.1	490908	[490865, 490883, 490908, 490902, 490905]	490828	-
NC_001147.6	NM_001183519.1	514368	[514368, 514306, 514315, 514317, 514319, 514322, 514324]	514278	-
NC_001147.6	NM_001183522.1	516862	[516859, 516862]	516841	-
NC_001147.6	NM_001183542.1	554643	[554617, 554643, 554630]	554570	-
NC_001147.6	NM_001183547.3	566230	[566208, 566226, 566230]	566191	-
NC_001147.6	NM_001183550.1	572916	[572916, 572885]	572838	-
NC_001147.6	NM_001183555.1	580137	[580137, 580146, 580154, 580141]	580249	+
NC_001147.6	NM_001183561.3	592828	[592859, 592828, 592837, 592863]	593056	+
NC_001147.6	NM_001183571.1	618452	[618448, 618442, 618452, 618450]	618288	-
NC_001147.6	NM_001183576.3	631842	[631816, 631826, 631842]	631751	-
NC_001147.6	NM_001183578.3	633624	[633624, 633610]	633566	-
NC_001147.6	NM_001183582.1	642694	[642694, 642703]	642740	+
NC_001147.6	NM_001183583.3	644373	[644352, 644357, 644373]	644332	-
NC_001147.6	NM_001183586.1	649033	[649033, 649027, 649019, 649014, 649015]	649007	-
NC_001147.6	NM_001183597.3	670592	[670592, 670562, 670499, 670505, 670509, 670516, 670549, 670590]	670241	-
NC_001147.6	NM_001183598.1	672450	[672440, 672450]	672411	-
NC_001147.6	NM_001183599.3	675198	[675192, 675198, 675183]	675167	-
NC_001147.6	NM_001183603.3	679246	[679272, 679246]	679356	+
NC_001147.6	NM_001183604.1	682184	[682152, 682127, 682160, 682184, 682164, 682168, 682174, 682143]	682106	-
NC_001147.6	NM_001183613.1	712618	[712584, 712569, 712618, 712612, 712617]	712543	-
NC_001147.6	NM_001183617.1	720254	[720244, 720254]	720065	-
NC_001147.6	NM_001183628.1	737877	[737874, 737877]	737726	-
NC_001147.6	NM_001183634.1	747339	[747300, 747339, 747309, 747310, 747311, 747312, 747313, 747315, 747285, 747318, 747290, 747323, 747324, 747322]	747282	-
NC_001147.6	NM_001183639.1	755301	[755320, 755306, 755301]	755327	+
NC_001147.6	NM_001183640.3	757660	[757660, 757619, 757652]	757558	-
NC_001147.6	NM_001183647.3	767989	[767965, 767989]	767777	-
NC_001147.6	NM_001183649.3	770651	[770666, 770658, 770651, 770661]	770799	+
NC_001147.6	NM_001183664.1	795363	[795361, 795363]	795332	-
NC_001147.6	NM_001183666.1	797440	[797440, 797442, 797458]	797675	+
NC_001147.6	NM_001183672.3	804357	[804371, 804357]	804376	+
NC_001147.6	NM_001183678.3	813757	[813728, 813733, 813736, 813737, 813716, 813757]	813708	-
NC_001147.6	NM_001183680.3	817048	[817024, 817025, 817029, 817037, 817041, 817046, 817048, 817021, 817022]	816931	-
NC_001147.6	NM_001183684.1	820419	[820424, 820419]	820453	+
NC_001147.6	NM_001183689.3	830745	[830745, 830735]	830574	-
NC_001147.6	NM_001183692.1	837045	[837045, 837038]	836431	-
NC_001147.6	NM_001183704.1	849614	[849632, 849614, 849617, 849618, 849619, 849620, 849621, 849623, 849625, 849627, 849628, 849630, 849631]	849634	+
NC_001147.6	NM_001184346.3	877761	[877729, 877755, 877732, 877761, 877739, 877708, 877747, 877753, 877723]	877685	-
NC_001147.6	NM_001183743.1	922940	[922940, 922924]	922905	-
NC_001147.6	NM_001183747.3	931173	[931106, 931107, 931140, 931173, 931121, 931117, 931150, 931087, 931089, 931124, 931125, 931158, 931095, 931129, 931163, 931134]	931081	-
NC_001147.6	NM_001183764.3	978204	[978194, 978204, 978199]	978069	-
NC_001147.6	NM_001183767.3	986732	[986528, 986732, 986478]	986462	-
NC_001147.6	NM_001183768.1	988815	[988800, 988801, 988802, 988810, 988815, 988791, 988794, 988797, 988798, 988799]	988782	-
NC_001147.6	NM_001183782.1	1018799	[1018789, 1018799]	1018746	-
NC_001147.6	NM_001183789.3	1028736	[1028672, 1028736, 1028678, 1028679, 1028681, 1028650, 1028685, 1028686, 1028687, 1028689, 1028690, 1028691, 1028692, 1028693]	1028625	-
NC_001147.6	NM_001183792.1	1036563	[1036563, 1036541]	1036471	-
NC_001147.6	NM_001183795.3	1043110	[1043089, 1043099, 1043110]	1043042	-
NC_001147.6	NM_001184578.1	1044705	[1044720, 1044705]	1045195	+
NC_001147.6	NM_001183802.1	1059439	[1059502, 1059439]	1059530	+
NC_001147.6	NM_001183803.3	1061155	[1061088, 1061091, 1061092, 1061093, 1061094, 1061095, 1061096, 1061097, 1061098, 1061099, 1061101, 1061102, 1061105, 1061074, 1061155, 1061112, 1061106, 1061083, 1061116]	1061055	-
NC_001147.6	NM_001183808.1	1073044	[1072960, 1073044, 1073028, 1072965, 1073000, 1073036, 1073009, 1073032, 1073011, 1072980, 1073013, 1072982, 1073017, 1072986, 1073019, 1073018, 1073023]	1072923	-
NC_001148.4	NM_001184085.1	30048	[30048, 30057, 30051]	30078	+
NC_001148.4	NM_001184073.1	52684	[52681, 52684]	52671	-
NC_001148.4	NM_001184060.1	85370	[85344, 85337, 85346, 85370]	85297	-
NC_001148.4	NM_001184054.1	98681	[98664, 98665, 98675, 98670, 98671, 98672, 98643, 98676, 98679, 98681, 98655]	98625	-
NC_001148.4	NM_001184051.1	100452	[100452, 100463]	100495	+
NC_001148.4	NM_001184048.1	105499	[105485, 105489, 105490, 105493, 105495, 105499, 105461]	105440	-
NC_001148.4	NM_001184046.1	107099	[107099, 107111]	107274	+
NC_001148.4	NM_001184044.1	115298	[115298, 115293]	115311	+
NC_001148.4	NM_001184039.1	125965	[125969, 125965]	126005	+
NC_001148.4	NM_001184037.1	129203	[129184, 129186, 129187, 129203, 129190, 129160, 129193, 129196, 129200, 129169, 129202, 129171, 129174, 129177, 129178, 129192, 129180, 129181, 129182]	129138	-
NC_001148.4	NM_001184034.1	135769	[135769, 135777]	135789	+
NC_001148.4	NM_001184015.1	171198	[171192, 171170, 171188, 171198, 171182]	171155	-
NC_001148.4	NM_001184004.1	187841	[187841, 187819, 187837]	187725	-
NC_001148.4	NM_001184537.1	188604	[188604, 188594, 188596, 188599]	188513	-
NC_001148.4	NM_001184000.1	195489	[195489, 195459, 195464, 195467, 195471, 195440, 195473, 195474, 195475, 195444, 195477, 195479, 195483, 195455]	195426	-
NC_001148.4	NM_001183990.1	218394	[218394, 218390]	218363	-
NC_001148.4	NM_001183970.1	256844	[256844, 256817, 256827, 256812]	256767	-
NC_001148.4	NM_001183968.1	261207	[261184, 261185, 261026, 261189, 261190, 261192, 261193, 261194, 261196, 261197, 261198, 261199, 261204, 261207, 261080, 261180, 261182, 261183]	260931	-
NC_001148.4	NM_001183963.1	271249	[271249, 271283, 271289]	271309	+
NC_001148.4	NM_001183961.1	273227	[273227, 273237]	273254	+
NC_001148.4	NM_001183949.1	297461	[297488, 297461]	297552	+
NC_001148.4	NM_001183948.1	299532	[299522, 299523, 299526, 299527, 299529, 299532, 299506, 299516]	299503	-
NC_001148.4	NM_001183941.1	309642	[309635, 309636, 309639, 309642, 309612, 309624, 309627]	309604	-
NC_001148.4	NM_001183937.1	318988	[318988, 318974]	318945	-
NC_001148.4	NM_001183931.1	328847	[328843, 328847, 328826, 328815, 328828, 328829]	328730	-
NC_001148.4	NM_001183920.1	352320	[352320, 352314]	352275	-
NC_001148.4	NM_001183919.1	355435	[355426, 355435, 355429]	355412	-
NC_001148.4	NM_001183913.1	364096	[364096, 364094, 364087]	364068	-
NC_001148.4	NM_001183912.1	364794	[364784, 364792, 364794, 364747, 364756]	364727	-
NC_001148.4	NM_001183908.1	370685	[370681, 370677, 370685]	370663	-
NC_001148.4	NM_001183892.1	408827	[408769, 408811, 408805, 408806, 408801, 408808, 408809, 408778, 408807, 408780, 408814, 408783, 408816, 408790, 408791, 408794, 408827, 408810, 408799]	408744	-
NC_001148.4	NM_001183873.1	444518	[444524, 444526, 444518]	444578	+
NC_001148.4	NM_001183871.1	453286	[453152, 453284, 453286, 453162, 453165, 453230, 453142, 453146, 453148]	453057	-
NC_001148.4	NM_001183867.1	458534	[458534, 458526]	458458	-
NC_001148.4	NM_001183851.1	481974	[481923, 481926, 481927, 481932, 481966, 481936, 481937, 481974, 481943, 481918]	481901	-
NC_001148.4	NM_001183842.1	497981	[497981, 498031]	498095	+
NC_001148.4	NM_001183827.1	529403	[529377, 529385, 529392, 529364, 529369, 529403]	529350	-
NC_001148.4	NM_001183818.1	551725	[551712, 551682, 551715, 551718, 551686, 551714, 551690, 551722, 551692, 551698, 551694, 551725, 551697, 551666, 551705, 551674, 551707, 551706, 551711]	551657	-
NC_001148.4	NM_001184103.1	569080	[569057, 569058, 569059, 569060, 568997, 569063, 569080]	568996	-
NC_001148.4	NM_001184689.1	582778	[582778, 582742]	582734	-
NC_001148.4	NM_001184113.1	593184	[593184, 593161, 593158, 593169]	593069	-
NC_001148.4	NM_001184117.1	599817	[599817, 599820]	599869	+
NC_001148.4	NM_001184122.1	614580	[614580, 614578, 614564]	614558	-
NC_001148.4	NM_001184134.1	647097	[647088, 647097]	647038	-
NC_001148.4	NM_001184142.1	656610	[656610, 656583]	656552	-
NC_001148.4	NM_001184149.1	666061	[666048, 665988, 666038, 665993, 665994, 665997, 665999, 666002, 666006, 666061, 666043, 665983]	665974	-
NC_001148.4	NM_001184158.1	676915	[676908, 676915, 676900]	676882	-
NC_001148.4	NM_001184166.1	685474	[685474, 685461]	685437	-
NC_001148.4	NM_001184170.1	692495	[692480, 692441, 692495, 692463]	692418	-
NC_001148.4	NM_001184171.1	694948	[694948, 694903]	694838	-
NC_001148.4	NM_001184172.1	696882	[696866, 696867, 696869, 696872, 696874, 696875, 696878, 696882, 696852]	696819	-
NC_001148.4	NM_001184177.1	700551	[700556, 700551]	700593	+
NC_001148.4	NM_001184183.1	710052	[710056, 710052]	710100	+
NC_001148.4	NM_001184185.1	713074	[713062, 713063, 713064, 713072, 713074, 713051]	713028	-
NC_001148.4	NM_001184188.1	718520	[718520, 718511]	718468	-
NC_001148.4	NM_001184191.1	720589	[720608, 720589, 720606]	720636	+
NC_001148.4	NM_001184197.1	729752	[729752, 729762, 729770]	729790	+
NC_001148.4	NM_001184198.1	730462	[730468, 730470, 730462]	730491	+
NC_001148.4	NM_001184199.1	731850	[731777, 731850, 731789, 731785]	731748	-
NC_001148.4	NM_001184225.1	792264	[792240, 792249, 792264]	792204	-
NC_001148.4	NM_001184226.1	792649	[792664, 792649]	792686	+
NC_001148.4	NM_001184230.1	797297	[797297, 797290, 797285, 797295]	797210	-
NC_001148.4	NM_001184394.2	810322	[810322, 810319]	810269	-
NC_001148.4	NM_001184393.1	810322	[810322, 810319]	810269	-
NC_001148.4	NM_001184235.1	812683	[812683, 812678]	812453	-
NC_001148.4	NM_001184687.1	824955	[824952, 824947, 824955, 824950]	824926	-
NC_001148.4	NM_001184245.1	828214	[828214, 828149, 828182, 828159]	828140	-
NC_001148.4	NM_001184246.1	829721	[829728, 829730, 829731, 829734, 829735, 829736, 829739, 829721, 829725, 829726]	829917	+
NC_001148.4	NM_001184248.1	831779	[831740, 831779, 831771, 831732, 831773]	831675	-
NC_001148.4	NM_001184251.1	834506	[834520, 834506, 834514, 834510]	834564	+
NC_001148.4	NM_001184398.2	844312	[844352, 844322, 844364, 844334, 844367, 844312, 844378, 844348, 844350]	844708	+
NC_001148.4	NM_001184397.1	844312	[844352, 844322, 844364, 844334, 844367, 844312, 844378, 844348, 844350]	844708	+
NC_001148.4	NM_001184396.2	856745	[856601, 856586, 856745]	856257	-
NC_001148.4	NM_001184395.1	856745	[856601, 856586, 856745]	856257	-
NC_001148.4	NM_001184260.1	870046	[870046, 870038]	869955	-
NC_001148.4	NM_001184263.1	876679	[876667, 876678, 876679]	876629	-
NC_001148.4	NM_001184278.1	899736	[899736, 899723, 899727, 899719]	899667	-
NC_001148.4	NM_001184280.1	900711	[900725, 900711]	900754	+
NC_001148.4	NM_001184285.1	912501	[912488, 912498, 912483, 912501]	912479	-

## Sheet: TSSs
chromome	gene	gene start	first codon	strand
NC_001133.9	NM_001178208.1	9276	9016	-
NC_001133.9	NM_001180042.1	11330	12045	+
NC_001133.9	NM_001184642.1	23639	22685	-
NC_001133.9	NM_001178205.1	28265	27968	-
NC_001133.9	NM_001178204.1	31107	31566	+
NC_001133.9	NM_001178203.1	33344	33447	+
NC_001133.9	NM_001178202.2	33948	35154	+
NC_001133.9	NM_001178200.1	37391	37463	+
NC_001133.9	NM_001178199.2	39199	39258	+
NC_001133.9	NM_001178198.1	42147	42176	+
NC_001133.9	NM_001178197.1	45101	45022	-
NC_001133.9	NM_001178196.2	45696	45898	+
NC_001133.9	NM_001178195.2	48506	48563	+
NC_001133.9	NM_001178194.1	52661	52595	-
NC_001133.9	NM_001178193.1	54799	54789	-
NC_001133.9	NM_001178192.2	56886	56857	-
NC_001133.9	NM_001178191.1	57424	57385	-
NC_001133.9	NM_001184453.1	57505	57517	+
NC_001133.9	NM_001178189.1	58476	58462	-
NC_001133.9	NM_001178188.1	61258	61052	-
NC_001133.9	NM_001178187.1	61257	61315	+
NC_001133.9	NM_001178186.1	62770	62839	+
NC_001133.9	NM_001178185.1	67885	67520	-
NC_001133.9	NM_001178184.1	69581	69525	-
NC_001133.9	NM_001178183.1	71645	71785	+
NC_001133.9	NM_001184629.1	73625	73518	-
NC_001133.9	NM_001178182.1	73876	74019	+
NC_001133.9	NM_001178181.1	76199	76152	-
NC_001133.9	NM_001178180.1	76383	76426	+
NC_001133.9	NM_001178179.1	79696	79717	+
NC_001133.9	NM_001180035.1	82007	81951	-
NC_001133.9	NM_001178178.1	82657	82705	+
NC_001133.9	NM_001178177.1	84522	84474	-
NC_001133.9	NM_001178176.1	87078	87031	-
NC_001133.9	NM_001178175.1	87236	87285	+
NC_001133.9	NM_001178174.1	92493	92270	-
NC_001133.9	NM_001178173.1	92738	92899	+
NC_001133.9	NM_001178172.1	92738	94686	+
NC_001133.9	NM_001178171.2	99783	99697	-
NC_001133.9	NM_001178170.2	101168	101145	-
NC_001133.9	NM_001178169.1	105956	105872	-
NC_001133.9	NM_001178168.1	108668	108551	-
NC_001133.9	NM_001178167.1	110446	110430	-
NC_001133.9	NM_001178166.1	113411	113359	-
NC_001133.9	NM_001178165.2	114619	114615	-
NC_001133.9	NM_001178164.1	114785	114918	+
NC_001133.9	NM_001178162.2	119857	120224	+
NC_001133.9	NM_001178161.1	124781	124878	+
NC_001133.9	NM_001178160.1	129076	128102	-
NC_001133.9	NM_001178159.1	129072	129019	-
NC_001133.9	NM_001178158.2	129208	129269	+
NC_001133.9	NM_001178157.1	130734	130798	+
NC_001133.9	NM_001178156.1	132140	132198	+
NC_001133.9	NM_001178155.2	135715	135665	-
NC_001133.9	NM_001178154.1	135811	135853	+
NC_001133.9	NM_001178153.1	136865	136913	+
NC_001133.9	NM_001178152.1	138450	138345	-
NC_001133.9	NM_001178151.1	141502	141431	-
NC_001133.9	NM_001178150.1	141950	142173	+
NC_001133.9	NM_001178149.1	143547	143706	+
NC_001133.9	NM_001178148.1	151204	151166	-
NC_001133.9	NM_001178209.1	152207	152256	+
NC_001133.9	NM_001180033.1	154767	154724	-
NC_001133.9	NM_001178210.1	154919	155004	+
NC_001133.9	NM_001178211.1	158698	158619	-
NC_001133.9	NM_001178212.1	158846	158965	+
NC_001133.9	NM_001178213.1	165919	164187	-
NC_001133.9	NM_001178214.1	165919	165866	-
NC_001133.9	NM_001178215.2	169030	168871	-
NC_001133.9	NM_001178216.1	169271	169374	+
NC_001133.9	NM_001178217.1	171738	171703	-
NC_001133.9	NM_001178218.2	175189	175135	-
NC_001133.9	NM_001178219.1	178762	177023	-
NC_001133.9	NM_001178220.2	180056	179820	-
NC_001133.9	NM_001178221.1	183687	183769	+
NC_001133.9	NM_001178222.1	184830	184891	+
NC_001133.9	NM_001178223.1	185240	186320	+
NC_001133.9	NM_001178225.1	188043	188106	+
NC_001133.9	NM_001178226.1	190134	190192	+
NC_001133.9	NM_001178227.1	192553	192618	+
NC_001133.9	NM_001178230.1	200646	203402	+
NC_001133.9	NM_001180045.1	220967	221048	+
NC_001133.9	NM_001178236.1	220967	222405	+
NC_001133.9	NM_001178239.1	225219	225459	+
NC_001134.8	NM_001180054.1	5119	2658	-
NC_001134.8	NM_001180053.1	5119	2899	-
NC_001134.8	NM_001180052.1	5144	5009	-
NC_001134.8	NM_001178347.1	10562	10551	-
NC_001134.8	NM_001178346.2	17965	13879	-
NC_001134.8	NM_001178345.2	17965	17696	-
NC_001134.8	NM_001178344.1	21313	21293	-
NC_001134.8	NM_001178343.1	23807	23536	-
NC_001134.8	NM_001178342.1	23979	24097	+
NC_001134.8	NM_001178341.1	28303	28299	-
NC_001134.8	NM_001184585.1	28389	28426	+
NC_001134.8	NM_001180050.2	29433	29934	+
NC_001134.8	NM_001180049.1	29433	29934	+
NC_001134.8	NM_001178339.2	36732	37052	+
NC_001134.8	NM_001178338.1	36756	39144	+
NC_001134.8	NM_001178337.2	40788	40830	+
NC_001134.8	NM_001178335.1	43260	43276	+
NC_001134.8	NM_001178333.1	45017	44918	-
NC_001134.8	NM_001178332.1	45625	45977	+
NC_001134.8	NM_001184321.1	49830	47180	-
NC_001134.8	NM_001178331.2	48659	48628	-
NC_001134.8	NM_001178330.1	48752	48824	+
NC_001134.8	NM_001178329.1	49544	49573	+
NC_001134.8	NM_001178328.2	59591	59382	-
NC_001134.8	NM_001178327.1	60773	60739	-
NC_001134.8	NM_001178326.1	62640	62602	-
NC_001134.8	NM_001178325.1	63438	63875	+
NC_001134.8	NM_001178324.2	69569	69445	-
NC_001134.8	NM_001178322.1	71159	71127	-
NC_001134.8	NM_001178321.1	71551	71865	+
NC_001134.8	NM_001178320.2	74760	74695	-
NC_001134.8	NM_001178319.1	75128	75258	+
NC_001134.8	NM_001178318.1	80778	80731	-
NC_001134.8	NM_001178316.1	84317	84261	-
NC_001134.8	NM_001178315.1	86481	86448	-
NC_001134.8	NM_001178314.1	88123	87789	-
NC_001134.8	NM_001178312.1	89132	89125	-
NC_001134.8	NM_001184584.1	89618	89556	-
NC_001134.8	NM_001184454.1	89942	89977	+
NC_001134.8	NM_001346794.1	90534	90531	-
NC_001134.8	NM_001178309.1	90646	90740	+
NC_001134.8	NM_001178308.2	92335	92413	+
NC_001134.8	NM_001178307.2	96112	95882	-
NC_001134.8	NM_001178306.1	100182	100115	-
NC_001134.8	NM_001178304.1	101188	101156	-
NC_001134.8	NM_001178303.1	101863	101885	+
NC_001134.8	NM_001178301.1	108306	107406	-
NC_001134.8	NM_001178300.1	107644	107931	+
NC_001134.8	NM_001184440.1	110561	110539	-
NC_001134.8	NM_001178298.1	111395	111436	+
NC_001134.8	NM_001178297.2	113447	113427	-
NC_001134.8	NM_001178296.2	113625	113761	+
NC_001134.8	NM_001178295.1	117137	116829	-
NC_001134.8	NM_001178292.1	122145	121874	-
NC_001134.8	NM_001178291.1	124844	124759	-
NC_001134.8	NM_001178290.1	125024	125124	+
NC_001134.8	NM_001178289.1	126529	126827	+
NC_001134.8	NM_001348869.1	126605	127298	+
NC_001134.8	NM_001178287.1	132206	132040	-
NC_001134.8	NM_001178286.1	132405	132423	+
NC_001134.8	NM_001178285.1	135733	135516	-
NC_001134.8	NM_001178283.1	136554	136687	+
NC_001134.8	NM_001178282.1	140316	140260	-
NC_001134.8	NM_001178281.1	140972	141246	+
NC_001134.8	NM_001178280.1	143066	142868	-
NC_001134.8	NM_001184527.1	143081	143392	+
NC_001134.8	NM_001178279.1	145818	145728	-
NC_001134.8	NM_001178278.1	146112	146186	+
NC_001134.8	NM_001178277.1	147099	147208	+
NC_001134.8	NM_001178276.1	151236	151220	-
NC_001134.8	NM_001178275.1	153703	153610	-
NC_001134.8	NM_001178274.1	158463	158389	-
NC_001134.8	NM_001178273.1	159725	159693	-
NC_001134.8	NM_001178272.1	160089	160183	+
NC_001134.8	NM_001178271.1	161685	161698	+
NC_001134.8	NM_001178270.1	164146	163997	-
NC_001134.8	NM_001184457.1	164869	164772	-
NC_001134.8	NM_001178269.1	165757	166133	+
NC_001134.8	NM_001178268.1	167890	167838	-
NC_001134.8	NM_001178267.1	168360	168422	+
NC_001134.8	NM_001178266.1	170325	170622	+
NC_001134.8	NM_001178265.1	171417	171480	+
NC_001134.8	NM_001178264.1	172479	172533	+
NC_001134.8	NM_001178263.1	177579	177526	-
NC_001134.8	NM_001178262.1	181402	181275	-
NC_001134.8	NM_001178261.1	182141	182094	-
NC_001134.8	NM_001178260.1	182226	182400	+
NC_001134.8	NM_001178259.1	184306	184352	+
NC_001134.8	NM_001178258.1	186529	186474	-
NC_001134.8	NM_001178257.1	192183	191583	-
NC_001134.8	NM_001178256.1	191988	192450	+
NC_001134.8	NM_001178255.1	194018	194121	+
NC_001134.8	NM_001178254.2	202234	201748	-
NC_001134.8	NM_001178253.1	201989	202055	+
NC_001134.8	NM_001178251.1	202928	203537	+
NC_001134.8	NM_001178250.1	206979	206949	-
NC_001134.8	NM_001178249.1	207140	207193	+
NC_001134.8	NM_001178248.2	209517	209652	+
NC_001134.8	NM_001178247.1	216423	216366	-
NC_001134.8	NM_001178246.1	217160	217129	-
NC_001134.8	NM_001178245.1	217350	217469	+
NC_001134.8	NM_001180048.2	220947	221329	+
NC_001134.8	NM_001180047.1	220947	221329	+
NC_001134.8	NM_001178244.1	227510	227635	+
NC_001134.8	NM_001178243.1	235827	235792	-
NC_001134.8	NM_001178242.1	236457	236491	+
NC_001134.8	NM_001178241.1	237537	237467	-
NC_001134.8	NM_001178349.1	241431	241283	-
NC_001134.8	NM_001178350.1	242593	242568	-
NC_001134.8	NM_001178351.1	241651	242808	+
NC_001134.8	NM_001178352.2	245709	245667	-
NC_001134.8	NM_001178353.1	245858	245905	+
NC_001134.8	NM_001178354.1	246829	247009	+
NC_001134.8	NM_001178355.2	251120	251016	-
NC_001134.8	NM_001178356.1	254905	254209	-
NC_001134.8	NM_001178357.1	255746	255684	-
NC_001134.8	NM_001178358.1	256302	256330	+
NC_001134.8	NM_001178359.1	258014	257975	-
NC_001134.8	NM_001180056.2	259753	259868	+
NC_001134.8	NM_001180055.1	259753	259868	+
NC_001134.8	NM_001178361.1	266012	265881	-
NC_001134.8	NM_001178362.1	267419	267336	-
NC_001134.8	NM_001178363.1	269596	269503	-
NC_001134.8	NM_001178364.1	270197	270246	+
NC_001134.8	NM_001178365.1	273777	273703	-
NC_001134.8	NM_001178366.1	276834	275527	-
NC_001134.8	NM_001178369.1	281331	281442	+
NC_001134.8	NM_001178370.1	283182	283737	+
NC_001134.8	NM_001178371.1	288133	287925	-
NC_001134.8	NM_001178372.1	289318	289444	+
NC_001134.8	NM_001178373.1	291943	291865	-
NC_001134.8	NM_001178374.1	294102	294019	-
NC_001134.8	NM_001346795.1	296121	294356	-
NC_001134.8	NM_001178376.1	296155	296002	-
NC_001134.8	NM_001178377.1	297874	297742	-
NC_001134.8	NM_001178378.1	297991	298291	+
NC_001134.8	NM_001178379.1	300141	300165	+
NC_001134.8	NM_001178381.1	301790	301943	+
NC_001134.8	NM_001178382.1	306005	305976	-
NC_001134.8	NM_001178383.1	306990	306955	-
NC_001134.8	NM_001178384.1	310387	310313	-
NC_001134.8	NM_001178385.1	311501	311452	-
NC_001134.8	NM_001178386.1	311776	311897	+
NC_001134.8	NM_001178387.1	315483	315574	+
NC_001134.8	NM_001178389.1	318176	318265	+
NC_001134.8	NM_001178390.1	321673	321609	-
NC_001134.8	NM_001178391.2	324094	323945	-
NC_001134.8	NM_001178392.2	326142	326059	-
NC_001134.8	NM_001178393.2	331584	330092	-
NC_001134.8	NM_001178394.1	331584	331511	-
NC_001134.8	NM_001178395.1	331733	331832	+
NC_001134.8	NM_001178396.1	332748	332830	+
NC_001134.8	NM_001178397.1	336967	336818	-
NC_001134.8	NM_001178398.1	338279	338199	-
NC_001134.8	NM_001178400.1	339423	339352	-
NC_001134.8	NM_001178401.1	340782	340751	-
NC_001134.8	NM_001178402.1	342970	343100	+
NC_001134.8	NM_001178403.1	347443	347301	-
NC_001134.8	NM_001178404.1	347807	347878	+
NC_001134.8	NM_001270739.1	351234	351254	+
NC_001134.8	NM_001178405.1	353412	353293	-
NC_001134.8	NM_001178406.1	356074	356017	-
NC_001134.8	NM_001184442.3	356625	356566	-
NC_001134.8	NM_001178407.1	360323	360187	-
NC_001134.8	NM_001178408.1	362632	362514	-
NC_001134.8	NM_001178409.3	365852	365719	-
NC_001134.8	NM_001178410.1	368998	366600	-
NC_001134.8	NM_001178411.1	369750	368184	-
NC_001134.8	NM_001178413.3	369750	369678	-
NC_001134.8	NM_001178414.1	370755	370699	-
NC_001134.8	NM_001178415.1	372823	372735	-
NC_001134.8	NM_001178416.4	375760	375690	-
NC_001134.8	NM_001178417.1	378540	378433	-
NC_001134.8	NM_001178418.1	380010	379934	-
NC_001134.8	NM_001178419.3	380338	380410	+
NC_001134.8	NM_001178420.1	381786	382029	+
NC_001134.8	NM_001178421.4	382917	383111	+
NC_001134.8	NM_001178422.2	386248	386285	+
NC_001134.8	NM_001178424.2	390108	390226	+
NC_001134.8	NM_001178425.3	392362	392293	-
NC_001134.8	NM_001178426.2	392869	393122	+
NC_001134.8	NM_001178427.1	398302	398277	-
NC_001134.8	NM_001178428.3	400916	400890	-
NC_001134.8	NM_001178429.1	405397	405251	-
NC_001134.8	NM_001178430.1	407234	407169	-
NC_001134.8	NM_001178431.3	408906	409168	+
NC_001134.8	NM_001178432.1	411004	411053	+
NC_001134.8	NM_001180057.1	415494	415261	-
NC_001134.8	NM_001184443.1	419228	419164	-
NC_001134.8	NM_001178434.1	423064	423041	-
NC_001134.8	NM_001178435.3	423753	423764	+
NC_001134.8	NM_001178436.1	426009	425766	-
NC_001134.8	NM_001180058.2	426899	426489	-
NC_001134.8	NM_001178438.4	427522	427058	-
NC_001134.8	NM_001178439.1	427522	427484	-
NC_001134.8	NM_001178440.1	429130	429101	-
NC_001134.8	NM_001178441.3	430998	430951	-
NC_001134.8	NM_001178442.2	431873	432035	+
NC_001134.8	NM_001178443.1	435738	435698	-
NC_001134.8	NM_001178444.3	435903	436020	+
NC_001134.8	NM_001178445.2	436882	436950	+
NC_001134.8	NM_001178446.1	441488	441514	+
NC_001134.8	NM_001178449.3	444765	444693	-
NC_001134.8	NM_001178450.1	447401	447323	-
NC_001134.8	NM_001178451.1	447538	447708	+
NC_001134.8	NM_001178452.3	449574	449666	+
NC_001134.8	NM_001178453.1	451992	451969	-
NC_001134.8	NM_001178454.1	452520	452657	+
NC_001134.8	NM_001178455.3	454589	454530	-
NC_001134.8	NM_001178456.2	454781	454821	+
NC_001134.8	NM_001178457.1	458426	458362	-
NC_001134.8	NM_001178458.3	458613	458871	+
NC_001134.8	NM_001178459.1	461950	461873	-
NC_001134.8	NM_001184520.1	462088	462138	+
NC_001134.8	NM_001178460.3	466272	465770	-
NC_001134.8	NM_001178462.1	466157	467247	+
NC_001134.8	NM_001178463.1	474043	473926	-
NC_001134.8	NM_001178465.3	476503	476437	-
NC_001134.8	NM_001178466.1	477558	477670	+
NC_001134.8	NM_001178467.1	479260	479337	+
NC_001134.8	NM_001178468.3	481051	480923	-
NC_001134.8	NM_001178469.2	483521	483367	-
NC_001134.8	NM_001178470.1	484543	484503	-
NC_001134.8	NM_001178471.3	486721	486691	-
NC_001134.8	NM_001178473.1	488568	488380	-
NC_001134.8	NM_001178474.1	490499	490392	-
NC_001134.8	NM_001270740.1	490816	490849	+
NC_001134.8	NM_001178475.3	492890	492822	-
NC_001134.8	NM_001178476.1	494192	494115	-
NC_001134.8	NM_001178477.1	495388	495339	-
NC_001134.8	NM_001178478.3	496907	496869	-
NC_001134.8	NM_001178479.3	497132	497162	+
NC_001134.8	NM_001178480.1	501606	501442	-
NC_001134.8	NM_001178481.1	504416	504287	-
NC_001134.8	NM_001178483.3	504744	504853	+
NC_001134.8	NM_001178484.3	505640	505667	+
NC_001134.8	NM_001178485.2	512981	513043	+
NC_001134.8	NM_001178486.2	515425	515336	-
NC_001134.8	NM_001178487.3	515649	515663	+
NC_001134.8	NM_001178488.3	526928	526628	-
NC_001134.8	NM_001178489.2	528058	528038	-
NC_001134.8	NM_001178490.1	528258	528316	+
NC_001134.8	NM_001178491.3	532212	532182	-
NC_001134.8	NM_001178493.3	533668	533761	+
NC_001134.8	NM_001178494.1	535187	535259	+
NC_001134.8	NM_001178495.1	536440	536574	+
NC_001134.8	NM_001178496.3	536415	537875	+
NC_001134.8	NM_001178497.3	539921	539986	+
NC_001134.8	NM_001178498.1	544506	544493	-
NC_001134.8	NM_001178499.1	544881	545027	+
NC_001134.8	NM_001178500.3	546307	546375	+
NC_001134.8	NM_001178501.3	546307	547459	+
NC_001134.8	NM_001178502.1	549132	549009	-
NC_001134.8	NM_001178503.1	549673	549770	+
NC_001134.8	NM_001178504.3	553260	553200	-
NC_001134.8	NM_001178505.3	554457	554310	-
NC_001134.8	NM_001178506.1	556172	556548	+
NC_001134.8	NM_001178507.1	558620	558684	+
NC_001134.8	NM_001178508.3	559955	560077	+
NC_001134.8	NM_001178509.3	561406	561633	+
NC_001134.8	NM_001178510.1	564808	564570	-
NC_001134.8	NM_001180059.1	565191	565230	+
NC_001134.8	NM_001178511.3	565603	565722	+
NC_001134.8	NM_001178512.3	568561	568426	-
NC_001134.8	NM_001178513.1	568759	568851	+
NC_001134.8	NM_001178514.1	571243	571200	-
NC_001134.8	NM_001178515.3	572140	571890	-
NC_001134.8	NM_001178516.3	572019	572370	+
NC_001134.8	NM_001178517.1	576112	575996	-
NC_001134.8	NM_001178518.1	578141	578086	-
NC_001134.8	NM_001178519.3	578324	578363	+
NC_001134.8	NM_001178520.3	581483	581372	-
NC_001134.8	NM_001178521.1	582215	582172	-
NC_001134.8	NM_001178523.1	582384	582407	+
NC_001134.8	NM_001178524.3	583601	583719	+
NC_001134.8	NM_001178525.3	586205	586162	-
NC_001134.8	NM_001178527.1	589184	589114	-
NC_001134.8	NM_001178529.3	592803	592774	-
NC_001134.8	NM_001178530.3	595026	594864	-
NC_001134.8	NM_001178531.1	595891	596114	+
NC_001134.8	NM_001178532.3	597234	597362	+
NC_001134.8	NM_001178533.3	600011	599959	-
NC_001134.8	NM_001178534.1	600522	600552	+
NC_001134.8	NM_001178535.1	602216	602633	+
NC_001134.8	NM_001178536.3	604206	604107	-
NC_001134.8	NM_001178537.3	604459	604507	+
NC_001134.8	NM_001178539.1	606202	606269	+
NC_001134.8	NM_001178540.1	607451	607651	+
NC_001134.8	NM_001178541.3	609796	609753	-
NC_001134.8	NM_001178542.3	609896	610037	+
NC_001134.8	NM_001178543.1	611925	611882	-
NC_001134.8	NM_001178544.1	613964	613900	-
NC_001134.8	NM_001184541.3	614174	614173	-
NC_001134.8	NM_001178545.1	615891	615856	-
NC_001134.8	NM_001178546.1	618601	618523	-
NC_001134.8	NM_001178547.3	618815	618908	+
NC_001134.8	NM_001178548.3	620803	620871	+
NC_001134.8	NM_001178549.1	623425	623575	+
NC_001134.8	NM_001184676.3	624778	624696	-
NC_001134.8	NM_001178550.4	625649	625771	+
NC_001134.8	NM_001178551.2	628941	629167	+
NC_001134.8	NM_001178552.2	633425	633381	-
NC_001134.8	NM_001178553.3	632662	633621	+
NC_001134.8	NM_001178555.4	635056	635145	+
NC_001134.8	NM_001178556.1	642433	642210	-
NC_001134.8	NM_001348891.1	642210	642582	+
NC_001134.8	NM_001178558.1	645316	645549	+
NC_001134.8	NM_001178559.3	647245	647132	-
NC_001134.8	NM_001178560.3	647479	647885	+
NC_001134.8	NM_001178562.1	651335	651414	+
NC_001134.8	NM_001178563.3	653266	653355	+
NC_001134.8	NM_001178564.3	657633	657600	-
NC_001134.8	NM_001178565.1	657784	657831	+
NC_001134.8	NM_001178566.1	662404	662249	-
NC_001134.8	NM_001178567.3	664780	663303	-
NC_001134.8	NM_001178568.3	664780	664677	-
NC_001134.8	NM_001178569.1	666471	666253	-
NC_001134.8	NM_001178570.3	668393	668351	-
NC_001134.8	NM_001178571.3	670332	670297	-
NC_001134.8	NM_001178573.1	670439	670626	+
NC_001134.8	NM_001178575.1	675192	675134	-
NC_001134.8	NM_001178576.3	674980	675312	+
NC_001134.8	NM_001178577.3	679245	679221	-
NC_001134.8	NM_001178578.1	680107	680050	-
NC_001134.8	NM_001184673.1	680313	680361	+
NC_001134.8	NM_001178579.3	683170	683090	-
NC_001134.8	NM_001178581.3	683254	683427	+
NC_001134.8	NM_001184461.1	684911	684976	+
NC_001134.8	NM_001178582.1	686638	686592	-
NC_001134.8	NM_001178583.3	686815	686900	+
NC_001134.8	NM_001178584.3	691731	691693	-
NC_001134.8	NM_001178585.1	691912	691968	+
NC_001134.8	NM_001178586.1	697375	697302	-
NC_001134.8	NM_001178587.3	700109	699943	-
NC_001134.8	NM_001178588.3	702134	701842	-
NC_001134.8	NM_001178589.1	704089	704055	-
NC_001134.8	NM_001178590.1	704304	704669	+
NC_001134.8	NM_001178591.3	706825	706793	-
NC_001134.8	NM_001178592.3	707308	707527	+
NC_001134.8	NM_001178594.1	711555	711590	+
NC_001134.8	NM_001178595.3	714547	714455	-
NC_001134.8	NM_001178596.3	716549	716465	-
NC_001134.8	NM_001178597.1	718084	717994	-
NC_001134.8	NM_001178598.1	718893	719032	+
NC_001134.8	NM_001178599.3	718893	721389	+
NC_001134.8	NM_001178600.3	718893	722610	+
NC_001134.8	NM_001178601.1	718893	723269	+
NC_001134.8	NM_001178602.1	724280	724263	-
NC_001134.8	NM_001178603.3	724412	724455	+
NC_001134.8	NM_001184510.3	727121	727074	-
NC_001134.8	NM_001178604.1	728143	728102	-
NC_001134.8	NM_001178605.1	728830	728884	+
NC_001134.8	NM_001178606.3	730185	730162	-
NC_001134.8	NM_001178607.3	730281	730386	+
NC_001134.8	NM_001178608.1	734676	734639	-
NC_001134.8	NM_001178609.1	735573	735530	-
NC_001134.8	NM_001178610.3	736084	736040	-
NC_001134.8	NM_001178611.3	736223	736263	+
NC_001134.8	NM_001178612.1	738418	738369	-
NC_001134.8	NM_001178613.2	738540	738581	+
NC_001134.8	NM_001178615.4	739812	739840	+
NC_001134.8	NM_001178616.3	741284	741298	+
NC_001134.8	NM_001178617.1	742597	742576	-
NC_001134.8	NM_001178618.2	744672	744398	-
NC_001134.8	NM_001178619.3	744816	744851	+
NC_001134.8	NM_001178620.3	747833	747803	-
NC_001134.8	NM_001178621.1	749402	749371	-
NC_001134.8	NM_001178622.1	749431	749593	+
NC_001134.8	NM_001178623.4	757225	757106	-
NC_001134.8	NM_001178624.3	760159	760043	-
NC_001134.8	NM_001178626.1	760248	760293	+
NC_001134.8	NM_001178627.1	761176	761256	+
NC_001134.8	NM_001178628.3	764720	764697	-
NC_001134.8	NM_001178629.3	767678	767606	-
NC_001134.8	NM_001178630.1	768194	768239	+
NC_001134.8	NM_001178631.1	770568	770415	-
NC_001134.8	NM_001178632.3	769848	771238	+
NC_001134.8	NM_001178633.4	773845	773921	+
NC_001134.8	NM_001178634.1	774679	774699	+
NC_001134.8	NM_001178635.1	776502	776570	+
NC_001134.8	NM_001178636.4	779508	779463	-
NC_001134.8	NM_001178637.4	779629	779666	+
NC_001134.8	NM_001178638.1	782544	782590	+
NC_001134.8	NM_001178639.1	784658	784572	-
NC_001134.8	NM_001348892.1	785834	785073	-
NC_001134.8	NM_001178641.3	786412	787005	+
NC_001134.8	NM_001178643.2	792786	792848	+
NC_001134.8	NM_001178644.1	798600	798522	-
NC_001134.8	NM_001184587.3	801041	800242	-
NC_001134.8	NM_001178645.3	800483	800522	+
NC_001134.8	NM_001178646.1	804975	804475	-
NC_001134.8	NM_001178647.3	805147	805350	+
NC_001134.8	NM_001178649.3	808818	809056	+
NC_001134.8	NM_001178650.1	811489	811479	-
NC_001135.5	NM_001178708.1	13052	13018	-
NC_001135.5	NM_001178707.1	13236	13281	+
NC_001135.5	NM_001178706.1	16944	16880	-
NC_001135.5	NM_001178705.1	17256	17289	+
NC_001135.5	NM_001178704.1	22172	22106	-
NC_001135.5	NM_001178703.1	23444	23379	-
NC_001135.5	NM_001178702.1	24366	23981	-
NC_001135.5	NM_001184528.1	23551	23583	+
NC_001135.5	NM_001184448.1	24366	24325	-
NC_001135.5	NM_001178701.1	24563	24767	+
NC_001135.5	NM_001178700.1	27383	27359	-
NC_001135.5	NM_001178699.1	27871	27928	+
NC_001135.5	NM_001305014.1	30718	30909	+
NC_001135.5	NM_001178698.1	31389	31448	+
NC_001135.5	NM_001178697.1	35436	35393	-
NC_001135.5	NM_001178696.1	35555	35864	+
NC_001135.5	NM_001178695.1	38868	38801	-
NC_001135.5	NM_001178694.1	40779	40724	-
NC_001135.5	NM_001184678.1	41431	41487	+
NC_001135.5	NM_001178692.1	44466	44437	-
NC_001135.5	NM_001178690.1	46945	46905	-
NC_001135.5	NM_001178689.1	48408	48364	-
NC_001135.5	NM_001178688.1	50286	50221	-
NC_001135.5	NM_001178687.1	50399	50583	+
NC_001135.5	NM_001178685.1	50777	50837	+
NC_001135.5	NM_001178684.1	52616	52644	+
NC_001135.5	NM_001178683.1	56626	56527	-
NC_001135.5	NM_001178682.1	58761	58678	-
NC_001135.5	NM_001178681.1	58973	59025	+
NC_001135.5	NM_001178680.1	61237	61173	-
NC_001135.5	NM_001178679.1	61430	61657	+
NC_001135.5	NM_001178678.1	63293	63282	-
NC_001135.5	NM_001178677.1	63363	63440	+
NC_001135.5	NM_001178676.1	65619	65568	-
NC_001135.5	NM_001178675.1	68412	68333	-
NC_001135.5	NM_001178674.1	70011	69921	-
NC_001135.5	NM_001178673.1	70079	70149	+
NC_001135.5	NM_001184449.1	74031	73986	-
NC_001135.5	NM_001178671.1	77950	77919	-
NC_001135.5	NM_001178670.1	79061	79161	+
NC_001135.5	NM_001184450.1	83341	83619	+
NC_001135.5	NM_001178667.1	84927	85101	+
NC_001135.5	NM_001178666.2	84927	85101	+
NC_001135.5	NM_001178665.1	90915	91323	+
NC_001135.5	NM_001178664.1	94361	94270	-
NC_001135.5	NM_001178663.1	95915	95763	-
NC_001135.5	NM_001178662.1	96046	96280	+
NC_001135.5	NM_001184672.1	101798	101788	-
NC_001135.5	NM_001178660.1	103402	103358	-
NC_001135.5	NM_001178659.1	104380	104350	-
NC_001135.5	NM_001178658.1	105596	105548	-
NC_001135.5	NM_001178657.1	106872	106853	-
NC_001135.5	NM_001184518.1	106941	107022	+
NC_001135.5	NM_001178654.1	107491	108020	+
NC_001135.5	NM_001178653.1	109008	109104	+
NC_001135.5	NM_001178652.2	111734	111675	-
NC_001135.5	NM_001178651.1	111799	111915	+
NC_001135.5	NM_001184314.1	111845	113079	+
NC_001135.5	NM_001184462.1	111845	113769	+
NC_001135.5	NM_001178715.1	118403	118348	-
NC_001135.5	NM_001178716.1	118597	118619	+
NC_001135.5	NM_001178717.1	120513	120318	-
NC_001135.5	NM_001178718.1	122401	122328	-
NC_001135.5	NM_001348894.1	123648	123003	-
NC_001135.5	NM_001178720.1	127325	126730	-
NC_001135.5	NM_001178721.1	128001	128469	+
NC_001135.5	NM_001178722.1	131609	131542	-
NC_001135.5	NM_001178723.1	133280	133124	-
NC_001135.5	NM_001178724.1	137017	136873	-
NC_001135.5	NM_001178725.1	137663	137745	+
NC_001135.5	NM_001178727.1	142190	140933	-
NC_001135.5	NM_001178728.1	142184	142170	-
NC_001135.5	NM_001178729.1	142953	143633	+
NC_001135.5	NM_001178730.1	147678	147634	-
NC_001135.5	NM_001178732.1	152680	152836	+
NC_001135.5	NM_001178733.1	155117	154659	-
NC_001135.5	NM_001178734.1	155104	155096	-
NC_001135.5	NM_001184313.1	155261	155319	+
NC_001135.5	NM_001178735.1	157222	157107	-
NC_001135.5	NM_001178737.1	160473	160373	-
NC_001135.5	NM_001178738.1	162411	162222	-
NC_001135.5	NM_001184645.1	163275	162865	-
NC_001135.5	NM_001178739.1	163275	163067	-
NC_001135.5	NM_001348896.1	166386	163856	-
NC_001135.5	NM_001178741.1	166413	166339	-
NC_001135.5	NM_001178742.1	168208	167999	-
NC_001135.5	NM_001178743.1	172523	172424	-
NC_001135.5	NM_001184315.1	173527	173440	-
NC_001135.5	NM_001178744.1	176537	176438	-
NC_001135.5	NM_001178745.1	178248	178220	-
NC_001135.5	NM_001178746.1	179393	179519	+
NC_001135.5	NM_001178747.1	186224	186488	+
NC_001135.5	NM_001178748.1	190547	190591	+
NC_001135.5	NM_001178749.1	193036	193018	-
NC_001135.5	NM_001178750.1	193229	193296	+
NC_001135.5	NM_001178751.1	197227	197185	-
NC_001135.5	NM_001178752.1	200190	199549	-
NC_001135.5	NM_001178753.1	200190	200178	-
NC_001135.5	NM_001178756.1	205589	205397	-
NC_001135.5	NM_001178757.1	207000	206644	-
NC_001135.5	NM_001178758.1	207963	207950	-
NC_001135.5	NM_001178760.1	210436	210423	-
NC_001135.5	NM_001178761.1	211665	211545	-
NC_001135.5	NM_001178762.1	211887	211928	+
NC_001135.5	NM_001178764.1	213939	213772	-
NC_001135.5	NM_001178765.1	214043	214070	+
NC_001135.5	NM_001178766.1	214061	214993	+
NC_001135.5	NM_001178767.1	216591	216696	+
NC_001135.5	NM_001178768.1	220171	220067	-
NC_001135.5	NM_001178769.1	223305	223228	-
NC_001135.5	NM_001178770.1	224283	224230	-
NC_001135.5	NM_001178771.1	224373	224398	+
NC_001135.5	NM_001178772.1	225537	225562	+
NC_001135.5	NM_001178776.1	229017	229309	+
NC_001135.5	NM_001178777.1	231424	231499	+
NC_001135.5	NM_001178778.1	236441	236322	-
NC_001135.5	NM_001178779.1	237045	237213	+
NC_001135.5	NM_001178780.1	237045	239054	+
NC_001135.5	NM_001178781.1	240592	240543	-
NC_001135.5	NM_001178782.1	242386	242352	-
NC_001135.5	NM_001178783.1	246660	246583	-
NC_001135.5	NM_001178815.1	246949	246962	+
NC_001135.5	NM_001178784.1	248860	248815	-
NC_001135.5	NM_001184529.1	248909	248974	+
NC_001135.5	NM_001178785.1	250067	250045	-
NC_001135.5	NM_001178786.2	253110	252628	-
NC_001135.5	NM_001180034.1	252772	252844	+
NC_001135.5	NM_001178787.1	254348	254370	+
NC_001135.5	NM_001178788.1	258843	258882	+
NC_001135.5	NM_001178789.1	259542	259577	+
NC_001135.5	NM_001178790.1	262684	262452	-
NC_001135.5	NM_001348897.1	262775	262915	+
NC_001135.5	NM_001178792.1	263245	263391	+
NC_001135.5	NM_001184316.1	264503	264467	-
NC_001135.5	NM_001178794.1	265021	265067	+
NC_001135.5	NM_001178795.1	267119	267433	+
NC_001135.5	NM_001178796.1	272900	272863	-
NC_001135.5	NM_001178797.2	274344	274403	+
NC_001135.5	NM_001178798.1	279856	279820	-
NC_001135.5	NM_001178799.1	280086	280116	+
NC_001135.5	NM_001178800.1	286698	286761	+
NC_001135.5	NM_001178801.1	289315	289258	-
NC_001135.5	NM_001184674.1	289363	289638	+
NC_001135.5	NM_001178802.1	293738	293538	-
NC_001135.5	NM_001178804.1	293794	293834	+
NC_001135.5	NM_001178805.1	298843	298605	-
NC_001135.5	NM_001178806.1	303613	301299	-
NC_001135.5	NM_001178807.1	303613	302221	-
NC_001135.5	NM_001178808.1	303632	303030	-
NC_001135.5	NM_001178809.1	305687	305467	-
NC_001135.5	NM_001178811.1	306039	307800	+
NC_001135.5	NM_001178813.1	310382	310957	+
NC_001135.5	NM_001178814.1	310382	313889	+
NC_001136.10	NM_001180308.1	1794	1801	+
NC_001136.10	NM_001180304.1	15858	16203	+
NC_001136.10	NM_001180303.1	19273	18566	-
NC_001136.10	NM_001180300.2	22636	22822	+
NC_001136.10	NM_001180299.2	30503	28775	-
NC_001136.10	NM_001180298.1	30503	30454	-
NC_001136.10	NM_001180297.2	30578	30656	+
NC_001136.10	NM_001180296.1	32228	32295	+
NC_001136.10	NM_001180295.1	34041	33918	-
NC_001136.10	NM_001180294.1	36620	36477	-
NC_001136.10	NM_001180293.1	36760	36796	+
NC_001136.10	NM_001180292.1	38457	38486	+
NC_001136.10	NM_001180291.1	42393	42244	-
NC_001136.10	NM_001180290.1	42632	42699	+
NC_001136.10	NM_001180289.1	44034	44064	+
NC_001136.10	NM_001180286.1	52200	52173	-
NC_001136.10	NM_001180285.1	52374	52444	+
NC_001136.10	NM_001180284.1	56710	56346	-
NC_001136.10	NM_001180283.1	60478	60405	-
NC_001136.10	NM_001180282.1	61928	61801	-
NC_001136.10	NM_001180280.1	65038	65018	-
NC_001136.10	NM_001180279.1	65187	65241	+
NC_001136.10	NM_001180278.1	66081	66492	+
NC_001136.10	NM_001180277.1	68770	68606	-
NC_001136.10	NM_001180276.1	70523	70319	-
NC_001136.10	NM_001180275.1	73980	73918	-
NC_001136.10	NM_001180274.1	76814	76545	-
NC_001136.10	NM_001180273.1	78252	77966	-
NC_001136.10	NM_001180272.1	78212	78425	+
NC_001136.10	NM_001180271.1	80451	80412	-
NC_001136.10	NM_001180269.1	87249	87226	-
NC_001136.10	NM_001180268.1	87452	87511	+
NC_001136.10	NM_001180267.1	88202	88247	+
NC_001136.10	NM_001180266.1	90026	90175	+
NC_001136.10	NM_001180265.1	94335	93745	-
NC_001136.10	NM_001180264.1	94563	94604	+
NC_001136.10	NM_001180263.1	98152	97953	-
NC_001136.10	NM_001180262.1	98410	98474	+
NC_001136.10	NM_001180261.1	99468	99560	+
NC_001136.10	NM_001180260.1	101110	101067	-
NC_001136.10	NM_001180259.1	103422	103353	-
NC_001136.10	NM_001180258.1	104668	104551	-
NC_001136.10	NM_001180257.1	106886	106494	-
NC_001136.10	NM_001180255.2	106552	107207	+
NC_001136.10	NM_001180254.1	111356	111579	+
NC_001136.10	NM_001180253.1	114555	114671	+
NC_001136.10	NM_001180252.1	116262	116320	+
NC_001136.10	NM_001180196.2	117596	117663	+
NC_001136.10	NM_001180250.2	121785	121592	-
NC_001136.10	NM_001180249.1	122176	122215	+
NC_001136.10	NM_001180248.1	125180	124998	-
NC_001136.10	NM_001180245.1	126666	126786	+
NC_001136.10	NM_001180244.1	130552	130484	-
NC_001136.10	NM_001180243.1	131911	131833	-
NC_001136.10	NM_001180242.1	133398	133436	+
NC_001136.10	NM_001180241.1	135092	135178	+
NC_001136.10	NM_001180240.1	135092	135895	+
NC_001136.10	NM_001180239.1	138082	138290	+
NC_001136.10	NM_001180238.1	139457	139521	+
NC_001136.10	NM_001180237.1	141776	141721	-
NC_001136.10	NM_001180236.1	141941	142096	+
NC_001136.10	NM_001180235.1	145551	145518	-
NC_001136.10	NM_001180234.1	147632	147589	-
NC_001136.10	NM_001180233.1	148150	148190	+
NC_001136.10	NM_001180231.1	155896	155640	-
NC_001136.10	NM_001180230.1	156286	156317	+
NC_001136.10	NM_001180229.1	158761	158735	-
NC_001136.10	NM_001180228.1	159570	159603	+
NC_001136.10	NM_001180227.1	163248	163154	-
NC_001136.10	NM_001180226.1	164087	164042	-
NC_001136.10	NM_001180225.1	164240	164289	+
NC_001136.10	NM_001180224.1	167305	167254	-
NC_001136.10	NM_001180221.1	167682	167713	+
NC_001136.10	NM_001184530.1	169638	169608	-
NC_001136.10	NM_001180220.1	172218	171930	-
NC_001136.10	NM_001180219.1	172417	172480	+
NC_001136.10	NM_001180217.1	174635	174588	-
NC_001136.10	NM_001180216.1	174869	174917	+
NC_001136.10	NM_001180215.1	176414	176772	+
NC_001136.10	NM_001180213.1	183059	183018	-
NC_001136.10	NM_001180210.1	183207	183342	+
NC_001136.10	NM_001180209.1	184879	184924	+
NC_001136.10	NM_001180208.1	190664	190586	-
NC_001136.10	NM_001180207.1	190836	190923	+
NC_001136.10	NM_001180206.1	192593	192749	+
NC_001136.10	NM_001180205.1	198437	198176	-
NC_001136.10	NM_001180204.1	199752	199732	-
NC_001136.10	NM_001180203.1	199943	199995	+
NC_001136.10	NM_001180202.1	202630	202570	-
NC_001136.10	NM_001180201.1	202799	203038	+
NC_001136.10	NM_001180200.1	211104	210561	-
NC_001136.10	NM_001180199.1	212111	212046	-
NC_001136.10	NM_001180198.1	213174	213350	+
NC_001136.10	NM_001180197.1	216489	216528	+
NC_001136.10	NM_001180251.2	217554	217599	+
NC_001136.10	NM_001180195.1	219333	219288	-
NC_001136.10	NM_001180193.1	221272	220771	-
NC_001136.10	NM_001180194.1	221924	221801	-
NC_001136.10	NM_001180192.1	222005	222426	+
NC_001136.10	NM_001180191.1	223987	224303	+
NC_001136.10	NM_001180190.1	227356	227392	+
NC_001136.10	NM_001184325.1	229105	229170	+
NC_001136.10	NM_001180189.1	229151	229905	+
NC_001136.10	NM_001180188.1	230836	231023	+
NC_001136.10	NM_001180187.1	232590	232651	+
NC_001136.10	NM_001180186.1	234584	234926	+
NC_001136.10	NM_001180185.1	238744	238664	-
NC_001136.10	NM_001180184.1	239816	239606	-
NC_001136.10	NM_001180183.1	240160	240258	+
NC_001136.10	NM_001180182.1	241385	241417	+
NC_001136.10	NM_001180181.1	241383	242551	+
NC_001136.10	NM_001180180.1	245627	245582	-
NC_001136.10	NM_001180179.1	245832	245922	+
NC_001136.10	NM_001180178.1	247814	247612	-
NC_001136.10	NM_001180176.1	248169	248580	+
NC_001136.10	NM_001180175.1	251487	251565	+
NC_001136.10	NM_001180174.1	255168	255126	-
NC_001136.10	NM_001180173.1	255427	255603	+
NC_001136.10	NM_001180172.1	258641	258555	-
NC_001136.10	NM_001180171.1	258834	258914	+
NC_001136.10	NM_001180170.1	264193	264110	-
NC_001136.10	NM_001180169.1	265026	264964	-
NC_001136.10	NM_001180168.1	267499	267201	-
NC_001136.10	NM_001180167.1	267500	267697	+
NC_001136.10	NM_001180166.1	268899	268920	+
NC_001136.10	NM_001180165.1	271965	271901	-
NC_001136.10	NM_001180164.1	272344	272388	+
NC_001136.10	NM_001180163.1	274907	274876	-
NC_001136.10	NM_001180162.1	276649	276581	-
NC_001136.10	NM_001180161.2	276776	276871	+
NC_001136.10	NM_001180160.1	281880	281848	-
NC_001136.10	NM_001180159.1	283232	283176	-
NC_001136.10	NM_001180158.1	283329	283418	+
NC_001136.10	NM_001180157.1	285186	285165	-
NC_001136.10	NM_001180156.1	286753	286695	-
NC_001136.10	NM_001180154.1	286978	287058	+
NC_001136.10	NM_001180152.1	289799	289908	+
NC_001136.10	NM_001180151.1	292764	292780	+
NC_001136.10	NM_001180150.1	294853	294759	-
NC_001136.10	NM_001180149.1	296511	296329	-
NC_001136.10	NM_001180148.1	296496	296819	+
NC_001136.10	NM_001180147.1	301012	300003	-
NC_001136.10	NM_001180146.1	301012	300999	-
NC_001136.10	NM_001180145.1	301402	301412	+
NC_001136.10	NM_001184455.1	302729	302670	-
NC_001136.10	NM_001180144.1	303124	303210	+
NC_001136.10	NM_001180143.1	305064	305236	+
NC_001136.10	NM_001180142.1	307813	307789	-
NC_001136.10	NM_001180141.1	308300	308423	+
NC_001136.10	NM_001180140.1	310200	310122	-
NC_001136.10	NM_001180139.1	312654	312471	-
NC_001136.10	NM_001180138.1	314844	314748	-
NC_001136.10	NM_001180137.1	316460	316388	-
NC_001136.10	NM_001180136.1	320307	320120	-
NC_001136.10	NM_001180135.1	321703	321552	-
NC_001136.10	NM_001180134.1	322144	322225	+
NC_001136.10	NM_001180133.1	326228	326149	-
NC_001136.10	NM_001180132.1	326426	326612	+
NC_001136.10	NM_001180131.1	330518	330447	-
NC_001136.10	NM_001180129.1	330991	331023	+
NC_001136.10	NM_001180128.1	334004	333810	-
NC_001136.10	NM_001180126.1	334606	334396	-
NC_001136.10	NM_001180125.1	334620	334834	+
NC_001136.10	NM_001180124.1	337299	337277	-
NC_001136.10	NM_001180123.1	337434	337486	+
NC_001136.10	NM_001180122.1	340230	340134	-
NC_001136.10	NM_001180120.1	340810	340798	-
NC_001136.10	NM_001180119.1	341533	341618	+
NC_001136.10	NM_001180118.1	345347	344953	-
NC_001136.10	NM_001180117.1	345584	345664	+
NC_001136.10	NM_001180116.1	351389	351433	+
NC_001136.10	NM_001180115.1	352783	352876	+
NC_001136.10	NM_001180114.1	356908	356759	-
NC_001136.10	NM_001180113.1	361374	361285	-
NC_001136.10	NM_001180112.1	362458	362256	-
NC_001136.10	NM_001180111.1	363619	363583	-
NC_001136.10	NM_001180110.1	363869	363951	+
NC_001136.10	NM_001180108.1	366115	365874	-
NC_001136.10	NM_001180107.1	368261	368211	-
NC_001136.10	NM_001180106.1	369337	369770	+
NC_001136.10	NM_001180105.1	371154	371239	+
NC_001136.10	NM_001184304.1	372203	372247	+
NC_001136.10	NM_001180104.1	373744	373608	-
NC_001136.10	NM_001180103.1	375335	375289	-
NC_001136.10	NM_001180102.1	376534	376480	-
NC_001136.10	NM_001180101.1	378525	378445	-
NC_001136.10	NM_001180099.1	381465	381438	-
NC_001136.10	NM_001180098.1	385154	384081	-
NC_001136.10	NM_001180096.1	385908	385587	-
NC_001136.10	NM_001180095.1	389641	388901	-
NC_001136.10	NM_001180094.1	392341	392057	-
NC_001136.10	NM_001180092.1	393950	393912	-
NC_001136.10	NM_001180090.2	394155	394216	+
NC_001136.10	NM_001180089.1	397417	397536	+
NC_001136.10	NM_001180088.1	399289	399339	+
NC_001136.10	NM_001180087.2	403475	403291	-
NC_001136.10	NM_001180086.1	405008	404957	-
NC_001136.10	NM_001180084.1	407409	407206	-
NC_001136.10	NM_001180083.1	410200	409857	-
NC_001136.10	NM_001270741.1	410200	410056	-
NC_001136.10	NM_001180081.1	411750	411824	+
NC_001136.10	NM_001180080.1	413717	413952	+
NC_001136.10	NM_001180079.3	416957	416708	-
NC_001136.10	NM_001180078.1	421727	421514	-
NC_001136.10	NM_001180077.1	423583	423510	-
NC_001136.10	NM_001180076.3	424106	424208	+
NC_001136.10	NM_001180074.1	426987	426934	-
NC_001136.10	NM_001180073.1	427214	427363	+
NC_001136.10	NM_001180072.3	428884	429066	+
NC_001136.10	NM_001180071.1	431972	431517	-
NC_001136.10	NM_001180069.1	432278	432329	+
NC_001136.10	NM_001270742.1	433337	433248	-
NC_001136.10	NM_001180067.3	433453	433496	+
NC_001136.10	NM_001180066.1	437969	438046	+
NC_001136.10	NM_001180065.3	439520	439908	+
NC_001136.10	NM_001180064.3	442365	442309	-
NC_001136.10	NM_001180063.1	442974	443028	+
NC_001136.10	NM_001180062.1	444555	444682	+
NC_001136.10	NM_001180061.3	447663	447578	-
NC_001136.10	NM_001180060.3	447866	447983	+
NC_001136.10	NM_001180309.1	452712	452475	-
NC_001136.10	NM_001180310.1	452836	453044	+
NC_001136.10	NM_001180311.3	454019	454121	+
NC_001136.10	NM_001184646.3	454019	454781	+
NC_001136.10	NM_001180313.1	458217	458103	-
NC_001136.10	NM_001180314.3	461340	461247	-
NC_001136.10	NM_001180315.3	461817	461841	+
NC_001136.10	NM_001180317.1	463253	463433	+
NC_001136.10	NM_001180319.1	465581	465918	+
NC_001136.10	NM_001180320.3	471812	471852	+
NC_001136.10	NM_001180321.3	473094	473156	+
NC_001136.10	NM_001180322.1	473987	474045	+
NC_001136.10	NM_001184688.1	477772	477796	+
NC_001136.10	NM_001180324.3	478794	478758	-
NC_001136.10	NM_001180325.3	482281	482267	-
NC_001136.10	NM_001180326.1	483885	483860	-
NC_001136.10	NM_001180327.1	485382	485365	-
NC_001136.10	NM_001180328.3	486593	486444	-
NC_001136.10	NM_001180329.3	486700	486803	+
NC_001136.10	NM_001180330.1	488719	488662	-
NC_001136.10	NM_001180331.1	489485	489507	+
NC_001136.10	NM_001180333.3	491461	491514	+
NC_001136.10	NM_001180334.3	494450	494268	-
NC_001136.10	NM_001180335.1	497449	497318	-
NC_001136.10	NM_001180336.1	501347	500879	-
NC_001136.10	NM_001180338.3	503327	503273	-
NC_001136.10	NM_001180339.3	503460	503497	+
NC_001136.10	NM_001180340.1	504827	504695	-
NC_001136.10	NM_001180341.1	507775	508146	+
NC_001136.10	NM_001180342.3	512752	512109	-
NC_001136.10	NM_001184379.4	519601	519356	-
NC_001136.10	NM_001184378.1	519601	519356	-
NC_001136.10	NM_001184327.3	521296	521313	+
NC_001136.10	NM_001180343.3	521318	521815	+
NC_001136.10	NM_001180344.1	524723	524713	-
NC_001136.10	NM_001180345.1	524984	525439	+
NC_001136.10	NM_001180346.3	530798	530697	-
NC_001136.10	NM_001180347.3	534732	534582	-
NC_001136.10	NM_001180348.1	538614	538467	-
NC_001136.10	NM_001180349.1	539601	539802	+
NC_001136.10	NM_001180350.3	541388	541203	-
NC_001136.10	NM_001180351.3	543571	543369	-
NC_001136.10	NM_001180352.1	546395	546641	+
NC_001136.10	NM_001180353.1	548465	548310	-
NC_001136.10	NM_001180354.3	550670	550576	-
NC_001136.10	NM_001180355.3	551436	551859	+
NC_001136.10	NM_001180357.1	553167	553253	+
NC_001136.10	NM_001180358.1	556549	556472	-
NC_001136.10	NM_001180359.3	558106	558060	-
NC_001136.10	NM_001180360.3	560959	560625	-
NC_001136.10	NM_001180362.1	562516	562327	-
NC_001136.10	NM_001180363.1	563447	563526	+
NC_001136.10	NM_001180364.3	565710	565640	-
NC_001136.10	NM_001180365.3	565817	565926	+
NC_001136.10	NM_001180366.1	568769	568703	-
NC_001136.10	NM_001180367.1	569841	569770	-
NC_001136.10	NM_001180368.3	570552	570648	+
NC_001136.10	NM_001180369.3	574108	574163	+
NC_001136.10	NM_001180370.1	576068	576473	+
NC_001136.10	NM_001180371.1	578534	578662	+
NC_001136.10	NM_001180372.3	579359	579457	+
NC_001136.10	NM_001180373.3	580641	580686	+
NC_001136.10	NM_001180374.1	582639	582498	-
NC_001136.10	NM_001180375.1	583510	583465	-
NC_001136.10	NM_001180376.3	583649	583712	+
NC_001136.10	NM_001180377.3	587766	587719	-
NC_001136.10	NM_001180378.1	588463	588379	-
NC_001136.10	NM_001180379.1	589544	589402	-
NC_001136.10	NM_001180380.3	591470	591344	-
NC_001136.10	NM_001180381.3	592177	592438	+
NC_001136.10	NM_001180382.1	593647	593892	+
NC_001136.10	NM_001180383.1	596960	597155	+
NC_001136.10	NM_001180384.3	598403	598467	+
NC_001136.10	NM_001180385.3	600727	600792	+
NC_001136.10	NM_001180386.1	602920	602869	-
NC_001136.10	NM_001180387.1	603025	603063	+
NC_001136.10	NM_001184469.3	603886	603811	-
NC_001136.10	NM_001180388.3	602820	604007	+
NC_001136.10	NM_001180389.1	610178	610081	-
NC_001136.10	NM_001180390.1	610334	610440	+
NC_001136.10	NM_001180391.3	612050	612072	+
NC_001136.10	NM_001180392.3	614074	614004	-
NC_001136.10	NM_001180393.1	616209	616150	-
NC_001136.10	NM_001180394.1	617279	617170	-
NC_001136.10	NM_001180395.3	618343	618306	-
NC_001136.10	NM_001180396.3	619808	619645	-
NC_001136.10	NM_001180397.1	621934	622111	+
NC_001136.10	NM_001180398.1	626112	625998	-
NC_001136.10	NM_001180399.3	628606	628534	-
NC_001136.10	NM_001180400.3	629759	629875	+
NC_001136.10	NM_001180401.1	631015	631281	+
NC_001136.10	NM_001180404.1	636474	637138	+
NC_001136.10	NM_001180405.3	643939	643837	-
NC_001136.10	NM_001180406.4	644974	644930	-
NC_001136.10	NM_001184417.2	651474	651126	-
NC_001136.10	NM_001184416.1	651474	651126	-
NC_001136.10	NM_001180407.3	653523	653606	+
NC_001136.10	NM_001180408.3	654992	655012	+
NC_001136.10	NM_001180409.1	657494	657467	-
NC_001136.10	NM_001180411.1	657763	658349	+
NC_001136.10	NM_001180412.3	664962	664910	-
NC_001136.10	NM_001180413.3	666829	666770	-
NC_001136.10	NM_001180414.1	666981	667003	+
NC_001136.10	NM_001180415.1	671064	671034	-
NC_001136.10	NM_001180416.3	671188	671268	+
NC_001136.10	NM_001180417.3	675777	675667	-
NC_001136.10	NM_001180418.1	676049	676101	+
NC_001136.10	NM_001180419.1	679772	679764	-
NC_001136.10	NM_001180421.3	681706	681617	-
NC_001136.10	NM_001180422.3	682723	682226	-
NC_001136.10	NM_001180423.1	682118	682174	+
NC_001136.10	NM_001180424.1	683616	683581	-
NC_001136.10	NM_001180425.3	685692	685643	-
NC_001136.10	NM_001180426.3	685843	685881	+
NC_001136.10	NM_001180427.1	688121	688226	+
NC_001136.10	NM_001184681.1	690953	691013	+
NC_001136.10	NM_001180428.3	694628	693261	-
NC_001136.10	NM_001180429.3	693437	693584	+
NC_001136.10	NM_001180430.1	694382	694699	+
NC_001136.10	NM_001180431.1	699576	699468	-
NC_001136.10	NM_001180432.3	700289	700314	+
NC_001136.10	NM_001180433.3	702904	702758	-
NC_001136.10	NM_001180434.1	703224	703233	+
NC_001136.10	NM_001180435.1	703495	704483	+
NC_001136.10	NM_001180436.3	709504	709548	+
NC_001136.10	NM_001180437.3	715452	715379	-
NC_001136.10	NM_001180438.1	716669	716622	-
NC_001136.10	NM_001180439.1	718562	718460	-
NC_001136.10	NM_001180440.3	720424	720303	-
NC_001136.10	NM_001180442.3	727594	727551	-
NC_001136.10	NM_001180444.1	728153	728258	+
NC_001136.10	NM_001180445.1	730554	730577	+
NC_001136.10	NM_001180446.3	733995	733924	-
NC_001136.10	NM_001180447.3	733386	734137	+
NC_001136.10	NM_001180448.1	740515	739997	-
NC_001136.10	NM_001180449.1	741878	741600	-
NC_001136.10	NM_001180450.3	744047	743874	-
NC_001136.10	NM_001180451.3	746224	746101	-
NC_001136.10	NM_001180452.1	746648	746737	+
NC_001136.10	NM_001180453.1	750898	750742	-
NC_001136.10	NM_001180454.3	751198	751630	+
NC_001136.10	NM_001180455.3	755223	755066	-
NC_001136.10	NM_001180457.1	755567	755627	+
NC_001136.10	NM_001180458.1	765271	765155	-
NC_001136.10	NM_001180459.3	764774	765705	+
NC_001136.10	NM_001180460.3	768109	767971	-
NC_001136.10	NM_001180462.1	769068	769000	-
NC_001136.10	NM_001180463.1	769197	769524	+
NC_001136.10	NM_001348811.1	769197	769930	+
NC_001136.10	NM_001180465.3	770317	770356	+
NC_001136.10	NM_001180466.3	771774	771876	+
NC_001136.10	NM_001180467.1	775947	776162	+
NC_001136.10	NM_001180468.1	778969	779042	+
NC_001136.10	NM_001180469.3	781232	781100	-
NC_001136.10	NM_001180470.3	781098	781422	+
NC_001136.10	NM_001180471.1	784267	784215	-
NC_001136.10	NM_001180472.1	784393	784870	+
NC_001136.10	NM_001180473.3	789294	789221	-
NC_001136.10	NM_001180474.3	789419	789448	+
NC_001136.10	NM_001180475.1	790254	790327	+
NC_001136.10	NM_001180476.1	794255	793889	-
NC_001136.10	NM_001184544.3	794880	794723	-
NC_001136.10	NM_001180477.3	802409	802222	-
NC_001136.10	NM_001184320.1	802938	803194	+
NC_001136.10	NM_001180478.1	806521	806620	+
NC_001136.10	NM_001180479.3	808224	808323	+
NC_001136.10	NM_001180480.3	811699	811632	-
NC_001136.10	NM_001180481.1	812074	812109	+
NC_001136.10	NM_001180482.1	814591	814152	-
NC_001136.10	NM_001180483.3	814406	814451	+
NC_001136.10	NM_001180484.3	815917	816877	+
NC_001136.10	NM_001180485.1	817828	817949	+
NC_001136.10	NM_001180486.1	819225	819196	-
NC_001136.10	NM_001180487.3	819329	819432	+
NC_001136.10	NM_001180488.3	821144	821294	+
NC_001136.10	NM_001180489.1	827414	827355	-
NC_001136.10	NM_001180490.1	827528	827581	+
NC_001136.10	NM_001184545.3	827528	829150	+
NC_001136.10	NM_001180491.3	829514	829584	+
NC_001136.10	NM_001180492.1	831578	831513	-
NC_001136.10	NM_001180493.1	832576	832473	-
NC_001136.10	NM_001180494.3	835553	835492	-
NC_001136.10	NM_001180496.3	836167	836420	+
NC_001136.10	NM_001180497.1	838338	838391	+
NC_001136.10	NM_001180498.1	842056	841995	-
NC_001136.10	NM_001180499.3	842315	842336	+
NC_001136.10	NM_001180500.3	844940	844861	-
NC_001136.10	NM_001180502.1	847969	847946	-
NC_001136.10	NM_001184546.1	845643	848070	+
NC_001136.10	NM_001180503.3	845643	848598	+
NC_001136.10	NM_001180504.3	851031	850999	-
NC_001136.10	NM_001180505.1	851172	851227	+
NC_001136.10	NM_001180506.1	854026	853972	-
NC_001136.10	NM_001180508.3	856158	856093	-
NC_001136.10	NM_001180509.3	856260	856316	+
NC_001136.10	NM_001180510.1	857984	857953	-
NC_001136.10	NM_001180512.1	857685	858136	+
NC_001136.10	NM_001180513.3	858118	859345	+
NC_001136.10	NM_001180514.3	861703	862053	+
NC_001136.10	NM_001180515.1	867591	867522	-
NC_001136.10	NM_001180516.1	868099	868223	+
NC_001136.10	NM_001180518.3	870963	871073	+
NC_001136.10	NM_001184419.4	871721	872111	+
NC_001136.10	NM_001184418.1	871721	872111	+
NC_001136.10	NM_001184436.2	884245	883927	-
NC_001136.10	NM_001184435.3	884245	883927	-
NC_001136.10	NM_001180519.3	884642	884726	+
NC_001136.10	NM_001180520.1	887147	887231	+
NC_001136.10	NM_001180521.1	889492	889750	+
NC_001136.10	NM_001180522.3	892724	892874	+
NC_001136.10	NM_001348814.1	895001	894502	-
NC_001136.10	NM_001180524.3	894525	895034	+
NC_001136.10	NM_001180525.1	903537	903480	-
NC_001136.10	NM_001180526.1	905121	905052	-
NC_001136.10	NM_001180527.3	907099	906852	-
NC_001136.10	NM_001180529.3	907277	907329	+
NC_001136.10	NM_001180530.1	909721	910053	+
NC_001136.10	NM_001180531.1	911805	912098	+
NC_001136.10	NM_001180532.3	914832	914712	-
NC_001136.10	NM_001180533.3	915429	915529	+
NC_001136.10	NM_001180534.1	916416	916485	+
NC_001136.10	NM_001180535.1	916464	917570	+
NC_001136.10	NM_001180536.3	923898	923806	-
NC_001136.10	NM_001180537.3	924643	924784	+
NC_001136.10	NM_001180539.1	926942	926910	-
NC_001136.10	NM_001180540.1	927191	927451	+
NC_001136.10	NM_001180541.3	930424	930357	-
NC_001136.10	NM_001180542.3	930954	931128	+
NC_001136.10	NM_001180543.1	933472	933503	+
NC_001136.10	NM_001180544.1	935917	935892	-
NC_001136.10	NM_001180545.3	936459	936614	+
NC_001136.10	NM_001180546.3	940865	940816	-
NC_001136.10	NM_001180547.1	943483	943420	-
NC_001136.10	NM_001180550.3	946703	946806	+
NC_001136.10	NM_001180551.3	950329	950284	-
NC_001136.10	NM_001180552.1	950531	950562	+
NC_001136.10	NM_001180553.1	952672	952799	+
NC_001136.10	NM_001180554.3	954274	954287	+
NC_001136.10	NM_001184547.3	954255	955132	+
NC_001136.10	NM_001180555.1	955640	956012	+
NC_001136.10	NM_001180556.1	958397	958339	-
NC_001136.10	NM_001180557.3	960084	959802	-
NC_001136.10	NM_001180559.3	960298	960613	+
NC_001136.10	NM_001180560.1	963223	963411	+
NC_001136.10	NM_001180561.1	964811	964565	-
NC_001136.10	NM_001180562.3	964382	965112	+
NC_001136.10	NM_001180563.3	967867	967822	-
NC_001136.10	NM_001180564.1	969730	969680	-
NC_001136.10	NM_001180565.1	971497	971474	-
NC_001136.10	NM_001180566.3	974320	974243	-
NC_001136.10	NM_001180567.3	975969	975782	-
NC_001136.10	NM_001180568.1	977259	977229	-
NC_001136.10	NM_001180569.1	979262	979209	-
NC_001136.10	NM_001184423.4	981160	981461	+
NC_001136.10	NM_001184422.3	981160	981461	+
NC_001136.10	NM_001184421.2	992570	992349	-
NC_001136.10	NM_001184420.1	992570	992349	-
NC_001136.10	NM_001180570.3	993079	993133	+
NC_001136.10	NM_001180571.3	998429	995534	-
NC_001136.10	NM_001180572.1	998446	998323	-
NC_001136.10	NM_001180573.1	998633	998863	+
NC_001136.10	NM_001180574.3	1002254	1002023	-
NC_001136.10	NM_001180575.3	1003748	1003502	-
NC_001136.10	NM_001180576.1	1003735	1004003	+
NC_001136.10	NM_001180578.1	1005563	1005674	+
NC_001136.10	NM_001180580.3	1008793	1009009	+
NC_001136.10	NM_001180581.3	1008952	1010175	+
NC_001136.10	NM_001180583.1	1011572	1012251	+
NC_001136.10	NM_001180584.1	1013721	1013643	-
NC_001136.10	NM_001180585.3	1015860	1015702	-
NC_001136.10	NM_001180587.3	1019141	1019367	+
NC_001136.10	NM_001180588.1	1020591	1020746	+
NC_001136.10	NM_001180589.1	1022489	1022321	-
NC_001136.10	NM_001180590.3	1024953	1024755	-
NC_001136.10	NM_001180591.3	1030297	1030049	-
NC_001136.10	NM_001180592.1	1031708	1031419	-
NC_001136.10	NM_001180593.1	1031919	1032435	+
NC_001136.10	NM_001180594.3	1035830	1035575	-
NC_001136.10	NM_001180595.3	1035962	1035994	+
NC_001136.10	NM_001180596.1	1037148	1037194	+
NC_001136.10	NM_001180597.1	1039544	1039509	-
NC_001136.10	NM_001180599.3	1039689	1039727	+
NC_001136.10	NM_001180600.3	1045147	1045011	-
NC_001136.10	NM_001180601.1	1050233	1049392	-
NC_001136.10	NM_001180602.1	1052274	1052228	-
NC_001136.10	NM_001180603.3	1054910	1054647	-
NC_001136.10	NM_001180604.3	1055158	1055211	+
NC_001136.10	NM_001180605.1	1056522	1056550	+
NC_001136.10	NM_001180606.1	1058994	1058814	-
NC_001136.10	NM_001180607.3	1059558	1059626	+
NC_001136.10	NM_001180608.3	1062875	1062791	-
NC_001136.10	NM_001180609.1	1063087	1063351	+
NC_001136.10	NM_001180610.1	1067661	1067730	+
NC_001136.10	NM_001180611.3	1071703	1071386	-
NC_001136.10	NM_001180612.3	1072586	1072557	-
NC_001136.10	NM_001180613.1	1074815	1073488	-
NC_001136.10	NM_001180614.1	1075229	1075171	-
NC_001136.10	NM_001180615.3	1075425	1075864	+
NC_001136.10	NM_001180616.3	1078515	1078449	-
NC_001136.10	NM_001180617.1	1080405	1080199	-
NC_001136.10	NM_001180618.1	1084594	1084316	-
NC_001136.10	NM_001180619.3	1085028	1085064	+
NC_001136.10	NM_001180620.3	1087506	1087580	+
NC_001136.10	NM_001180621.1	1090142	1090079	-
NC_001136.10	NM_001180622.1	1093587	1092511	-
NC_001136.10	NM_001180623.3	1093587	1093586	-
NC_001136.10	NM_001180624.3	1093725	1093762	+
NC_001136.10	NM_001184425.2	1095642	1096063	+
NC_001136.10	NM_001184424.1	1095642	1096063	+
NC_001136.10	NM_001180625.3	1102149	1102183	+
NC_001136.10	NM_001180626.3	1103672	1103757	+
NC_001136.10	NM_001180627.1	1105944	1105827	-
NC_001136.10	NM_001180628.1	1108512	1108101	-
NC_001136.10	NM_001184470.3	1108537	1108498	-
NC_001136.10	NM_001180629.3	1108272	1108701	+
NC_001136.10	NM_001180630.1	1110562	1110588	+
NC_001136.10	NM_001184348.1	1112342	1112293	-
NC_001136.10	NM_001180631.3	1114074	1114027	-
NC_001136.10	NM_001180633.1	1116846	1117125	+
NC_001136.10	NM_001180634.1	1125126	1124925	-
NC_001136.10	NM_001180636.3	1126096	1126018	-
NC_001136.10	NM_001180637.3	1127624	1127595	-
NC_001136.10	NM_001180638.1	1127802	1127871	+
NC_001136.10	NM_001180639.1	1127790	1129587	+
NC_001136.10	NM_001180640.3	1130978	1131000	+
NC_001136.10	NM_001180641.3	1135477	1135431	-
NC_001136.10	NM_001180642.1	1135703	1135931	+
NC_001136.10	NM_001180643.1	1140796	1141167	+
NC_001136.10	NM_001180644.3	1145068	1145091	+
NC_001136.10	NM_001180645.3	1146265	1146318	+
NC_001136.10	NM_001180646.1	1149832	1149466	-
NC_001136.10	NM_001180647.1	1150560	1150520	-
NC_001136.10	NM_001180649.3	1153662	1153626	-
NC_001136.10	NM_001180650.3	1156019	1155928	-
NC_001136.10	NM_001180651.1	1161408	1161320	-
NC_001136.10	NM_001180653.1	1164749	1164660	-
NC_001136.10	NM_001180654.3	1168816	1168659	-
NC_001136.10	NM_001180655.3	1169055	1169177	+
NC_001136.10	NM_001180656.1	1172018	1171825	-
NC_001136.10	NM_001180657.1	1174281	1174176	-
NC_001136.10	NM_001180658.4	1178239	1178174	-
NC_001136.10	NM_001180659.3	1178410	1178665	+
NC_001136.10	NM_001180660.1	1181606	1181800	+
NC_001136.10	NM_001180661.1	1183252	1183298	+
NC_001136.10	NM_001180662.3	1184620	1184746	+
NC_001136.10	NM_001180664.3	1186042	1186106	+
NC_001136.10	NM_001180665.1	1189738	1189567	-
NC_001136.10	NM_001180666.1	1189979	1190058	+
NC_001136.10	NM_001180667.3	1195190	1194884	-
NC_001136.10	NM_001180669.3	1196304	1196263	-
NC_001136.10	NM_001180670.1	1198807	1198697	-
NC_001136.10	NM_001180671.1	1198738	1199182	+
NC_001136.10	NM_001184328.3	1202101	1202127	+
NC_001136.10	NM_001180672.3	1204245	1204210	-
NC_001136.10	NM_001180673.1	1206831	1206383	-
NC_001136.10	NM_001184427.2	1206649	1206996	+
NC_001136.10	NM_001184426.3	1206649	1206996	+
NC_001136.10	NM_001180674.3	1212894	1212836	-
NC_001136.10	NM_001180675.1	1212745	1212847	+
NC_001136.10	NM_001180676.1	1213793	1213903	+
NC_001136.10	NM_001180677.3	1217616	1217580	-
NC_001136.10	NM_001180678.3	1219152	1219110	-
NC_001136.10	NM_001180679.1	1219337	1219412	+
NC_001136.10	NM_001180680.1	1222430	1222149	-
NC_001136.10	NM_001180681.3	1222657	1222758	+
NC_001136.10	NM_001184680.1	1224729	1224756	+
NC_001136.10	NM_001180683.1	1227913	1226536	-
NC_001136.10	NM_001180684.3	1225446	1226821	+
NC_001136.10	NM_001180685.3	1228362	1228610	+
NC_001136.10	NM_001180686.1	1229632	1229609	-
NC_001136.10	NM_001180687.1	1230027	1230166	+
NC_001136.10	NM_001184471.3	1233668	1233517	-
NC_001136.10	NM_001180688.3	1234066	1234217	+
NC_001136.10	NM_001180689.1	1236432	1236557	+
NC_001136.10	NM_001184511.1	1238851	1238850	-
NC_001136.10	NM_001180690.3	1239410	1239491	+
NC_001136.10	NM_001180691.3	1240813	1240676	-
NC_001136.10	NM_001180692.1	1242146	1242031	-
NC_001136.10	NM_001180693.1	1242724	1243229	+
NC_001136.10	NM_001180694.3	1246071	1246083	+
NC_001136.10	NM_001180695.3	1249949	1249821	-
NC_001136.10	NM_001180696.1	1250134	1250185	+
NC_001136.10	NM_001180697.1	1251995	1252536	+
NC_001136.10	NM_001180698.3	1256895	1256847	-
NC_001136.10	NM_001180699.3	1258063	1258056	-
NC_001136.10	NM_001180700.1	1258282	1258695	+
NC_001136.10	NM_001180701.1	1259104	1259900	+
NC_001136.10	NM_001180702.3	1261545	1261680	+
NC_001136.10	NM_001180703.3	1263174	1263323	+
NC_001136.10	NM_001180705.1	1268039	1266898	-
NC_001136.10	NM_001180706.1	1267090	1267470	+
NC_001136.10	NM_001180707.3	1269995	1270067	+
NC_001136.10	NM_001180708.3	1271009	1271062	+
NC_001136.10	NM_001180710.1	1275295	1273703	-
NC_001136.10	NM_001180711.1	1274575	1274601	+
NC_001136.10	NM_001180712.3	1277365	1277169	-
NC_001136.10	NM_001180713.3	1277568	1277645	+
NC_001136.10	NM_001180714.1	1279068	1279209	+
NC_001136.10	NM_001180715.1	1288062	1287938	-
NC_001136.10	NM_001180716.3	1289151	1288859	-
NC_001136.10	NM_001180717.3	1289366	1289405	+
NC_001136.10	NM_001180718.1	1293161	1293091	-
NC_001136.10	NM_001180719.1	1294444	1294394	-
NC_001136.10	NM_001180720.3	1294625	1294692	+
NC_001136.10	NM_001180722.4	1296897	1296686	-
NC_001136.10	NM_001180723.1	1298216	1298161	-
NC_001136.10	NM_001180724.1	1298330	1298431	+
NC_001136.10	NM_001180726.3	1301581	1301615	+
NC_001136.10	NM_001180727.3	1303141	1303173	+
NC_001136.10	NM_001180728.1	1305976	1306266	+
NC_001136.10	NM_001180729.1	1311939	1312039	+
NC_001136.10	NM_001180730.3	1317899	1317773	-
NC_001136.10	NM_001180732.1	1319896	1319841	-
NC_001136.10	NM_001180733.1	1320013	1320063	+
NC_001136.10	NM_001180735.3	1322167	1322204	+
NC_001136.10	NM_001180736.3	1324296	1324239	-
NC_001136.10	NM_001180737.1	1325326	1325301	-
NC_001136.10	NM_001180738.1	1328549	1328470	-
NC_001136.10	NM_001180740.3	1328754	1328782	+
NC_001136.10	NM_001180742.3	1331140	1331236	+
NC_001136.10	NM_001180743.1	1333981	1333969	-
NC_001136.10	NM_001180744.1	1334567	1334820	+
NC_001136.10	NM_001180745.3	1337262	1337351	+
NC_001136.10	NM_001180746.3	1337284	1338273	+
NC_001136.10	NM_001180747.1	1339599	1339675	+
NC_001136.10	NM_001180748.1	1342375	1342492	+
NC_001136.10	NM_001180749.3	1345211	1345062	-
NC_001136.10	NM_001180751.3	1350029	1349938	-
NC_001136.10	NM_001180752.1	1350197	1350289	+
NC_001136.10	NM_001180754.1	1353409	1353724	+
NC_001136.10	NM_001180755.3	1355689	1355553	-
NC_001136.10	NM_001180756.3	1355984	1356064	+
NC_001136.10	NM_001180757.1	1362057	1358902	-
NC_001136.10	NM_001180758.1	1359868	1359922	+
NC_001136.10	NM_001180759.3	1362243	1362181	-
NC_001136.10	NM_001180760.3	1362727	1362877	+
NC_001136.10	NM_001180761.1	1365730	1365662	-
NC_001136.10	NM_001180762.1	1366864	1366827	-
NC_001136.10	NM_001180764.3	1367441	1367484	+
NC_001136.10	NM_001180765.3	1369659	1369789	+
NC_001136.10	NM_001180766.1	1382095	1382046	-
NC_001136.10	NM_001180767.1	1383561	1383443	-
NC_001136.10	NM_001180768.3	1383698	1383810	+
NC_001136.10	NM_001180769.3	1383698	1385175	+
NC_001136.10	NM_001184679.1	1385820	1385766	-
NC_001136.10	NM_001180770.1	1386010	1386072	+
NC_001136.10	NM_001180771.3	1386752	1386815	+
NC_001136.10	NM_001180772.3	1388730	1388871	+
NC_001136.10	NM_001180773.1	1394654	1394574	-
NC_001136.10	NM_001180774.1	1394771	1395120	+
NC_001136.10	NM_001180776.3	1398794	1398700	-
NC_001136.10	NM_001180777.3	1398945	1399014	+
NC_001136.10	NM_001180778.2	1401305	1401214	-
NC_001136.10	NM_001180779.1	1401688	1401769	+
NC_001136.10	NM_001180780.3	1403249	1403321	+
NC_001136.10	NM_001180781.3	1405922	1405854	-
NC_001136.10	NM_001180783.1	1410205	1410094	-
NC_001136.10	NM_001180784.1	1411192	1411127	-
NC_001136.10	NM_001180785.3	1412071	1412372	+
NC_001136.10	NM_001180786.3	1414534	1414574	+
NC_001136.10	NM_001180787.1	1416926	1416874	-
NC_001136.10	NM_001180788.1	1417067	1417398	+
NC_001136.10	NM_001180789.3	1420283	1420250	-
NC_001136.10	NM_001180790.3	1420931	1420838	-
NC_001136.10	NM_001180791.1	1421115	1421156	+
NC_001136.10	NM_001180792.1	1422720	1422762	+
NC_001136.10	NM_001180793.3	1427250	1427207	-
NC_001136.10	NM_001180794.3	1428168	1428120	-
NC_001136.10	NM_001180795.1	1429059	1428980	-
NC_001136.10	NM_001180796.1	1430808	1430789	-
NC_001136.10	NM_001180797.3	1430993	1431011	+
NC_001136.10	NM_001180798.3	1434358	1434268	-
NC_001136.10	NM_001180800.1	1434692	1434923	+
NC_001136.10	NM_001180801.1	1435912	1436216	+
NC_001136.10	NM_001180802.3	1436896	1436929	+
NC_001136.10	NM_001180803.3	1441204	1441150	-
NC_001136.10	NM_001180804.1	1443431	1443403	-
NC_001136.10	NM_001180805.1	1445568	1445467	-
NC_001136.10	NM_001180806.3	1447037	1446994	-
NC_001136.10	NM_001180807.3	1447787	1447829	+
NC_001136.10	NM_001180808.1	1450873	1450853	-
NC_001136.10	NM_001180810.3	1454474	1454464	-
NC_001136.10	NM_001180811.3	1455907	1455866	-
NC_001136.10	NM_001180812.1	1459375	1456694	-
NC_001136.10	NM_001180813.2	1459375	1459220	-
NC_001136.10	NM_001180814.3	1461572	1461554	-
NC_001136.10	NM_001180815.3	1465908	1465786	-
NC_001136.10	NM_001180816.1	1468488	1468444	-
NC_001136.10	NM_001180818.1	1469314	1469399	+
NC_001136.10	NM_001180819.3	1469991	1470016	+
NC_001136.10	NM_001180821.1	1469992	1471016	+
NC_001136.10	NM_001180822.1	1473091	1472999	-
NC_001136.10	NM_001180823.3	1473189	1473428	+
NC_001136.10	NM_001180824.3	1476551	1476476	-
NC_001136.10	NM_001180825.1	1477150	1477238	+
NC_001136.10	NM_001180826.1	1478555	1478607	+
NC_001136.10	NM_001180827.3	1480359	1480424	+
NC_001136.10	NM_001180828.3	1483501	1483403	-
NC_001136.10	NM_001180832.3	1489057	1488990	-
NC_001136.10	NM_001184632.3	1489273	1489402	+
NC_001136.10	NM_001184631.1	1489851	1489798	-
NC_001136.10	NM_001184329.1	1490509	1490595	+
NC_001136.10	NM_001180835.4	1490559	1491093	+
NC_001136.10	NM_001180836.3	1494267	1494585	+
NC_001136.10	NM_001180837.1	1496608	1496548	-
NC_001136.10	NM_001180838.1	1497772	1497768	-
NC_001136.10	NM_001180839.3	1497971	1498231	+
NC_001136.10	NM_001180840.3	1500588	1500553	-
NC_001136.10	NM_001180841.1	1502202	1502160	-
NC_001136.10	NM_001180842.1	1507041	1504900	-
NC_001136.10	NM_001180844.3	1507613	1508004	+
NC_001136.10	NM_001180846.3	1509981	1510901	+
NC_001136.10	NM_001180847.1	1511980	1512093	+
NC_001136.10	NM_001180848.1	1517692	1517675	-
NC_001136.10	NM_001180849.4	1521677	1520698	-
NC_001136.10	NM_001180850.3	1523154	1523248	+
NC_001136.10	NM_001180853.1	1526210	1526320	+
NC_001137.3	NM_001180855.1	6034	5114	-
NC_001137.3	NM_001178891.1	6034	5114	-
NC_001137.3	NM_001178890.1	6034	5713	-
NC_001137.3	NM_001178888.1	8068	7553	-
NC_001137.3	NM_001178887.1	13585	13719	+
NC_001137.3	NM_001178886.1	16318	16354	+
NC_001137.3	NM_001178885.1	18009	19588	+
NC_001137.3	NM_001178884.1	23703	23231	-
NC_001137.3	NM_001270743.1	26939	25978	-
NC_001137.3	NM_001178882.1	26939	26776	-
NC_001137.3	NM_001178881.1	26124	26666	+
NC_001137.3	NM_001178880.3	26124	27656	+
NC_001137.3	NM_001178879.1	31365	31239	-
NC_001137.3	NM_001178878.1	33717	33466	-
NC_001137.3	NM_001178877.3	34222	34406	+
NC_001137.3	NM_001178876.1	39660	39537	-
NC_001137.3	NM_001178875.1	42016	41953	-
NC_001137.3	NM_001180854.3	42701	42624	-
NC_001137.3	NM_001178873.1	43206	43251	+
NC_001137.3	NM_001178872.1	45889	45721	-
NC_001137.3	NM_001178871.3	46854	47167	+
NC_001137.3	NM_001178870.1	51634	51539	-
NC_001137.3	NM_001178869.1	53261	53218	-
NC_001137.3	NM_001178868.3	56366	56102	-
NC_001137.3	NM_001178867.1	56321	56570	+
NC_001137.3	NM_001178866.1	58327	58377	+
NC_001137.3	NM_001178865.3	60905	60851	-
NC_001137.3	NM_001178864.1	63357	63727	+
NC_001137.3	NM_001178862.3	66811	66797	-
NC_001137.3	NM_001178861.1	68900	68792	-
NC_001137.3	NM_001178859.1	69750	69756	+
NC_001137.3	NM_001178858.3	70428	70477	+
NC_001137.3	NM_001178857.1	73557	73770	+
NC_001137.3	NM_001178856.1	75648	75943	+
NC_001137.3	NM_001178855.3	75648	78052	+
NC_001137.3	NM_001178854.1	80167	79977	-
NC_001137.3	NM_001178853.1	80405	80461	+
NC_001137.3	NM_001178852.3	82727	82603	-
NC_001137.3	NM_001178851.1	84824	84552	-
NC_001137.3	NM_001178850.1	86316	85545	-
NC_001137.3	NM_001178849.3	85586	85675	+
NC_001137.3	NM_001178848.1	85586	86178	+
NC_001137.3	NM_001178847.1	86657	86936	+
NC_001137.3	NM_001178846.3	90237	90257	+
NC_001137.3	NM_001178845.1	94210	94643	+
NC_001137.3	NM_001178844.1	97861	97796	-
NC_001137.3	NM_001348820.1	98085	98667	+
NC_001137.3	NM_001178842.3	100377	100768	+
NC_001137.3	NM_001178841.1	101752	101942	+
NC_001137.3	NM_001178840.1	106919	106147	-
NC_001137.3	NM_001178839.3	107145	107259	+
NC_001137.3	NM_001178838.1	111112	110552	-
NC_001137.3	NM_001178837.1	111313	111420	+
NC_001137.3	NM_001184349.1	117146	117210	+
NC_001137.3	NM_001178835.1	120338	120299	-
NC_001137.3	NM_001178834.3	121337	121301	-
NC_001137.3	NM_001178833.1	121406	121470	+
NC_001137.3	NM_001180029.1	122977	122929	-
NC_001137.3	NM_001178832.3	123175	123656	+
NC_001137.3	NM_001178831.1	126425	126218	-
NC_001137.3	NM_001178830.1	126046	126628	+
NC_001137.3	NM_001178828.3	128535	128824	+
NC_001137.3	NM_001178827.1	130742	131771	+
NC_001137.3	NM_001178826.1	133088	133119	+
NC_001137.3	NM_001348822.1	136989	136778	-
NC_001137.3	NM_001178824.3	140367	139763	-
NC_001137.3	NM_001178822.1	141422	141891	+
NC_001137.3	NM_001178821.1	144303	144326	+
NC_001137.3	NM_001178820.3	146795	146755	-
NC_001137.3	NM_001178819.1	146884	146950	+
NC_001137.3	NM_001178818.1	146954	148175	+
NC_001137.3	NM_001178817.3	150073	150014	-
NC_001137.3	NM_001178816.1	151017	150978	-
NC_001137.3	NM_001178892.1	153453	153519	+
NC_001137.3	NM_001178893.3	156738	156802	+
NC_001137.3	NM_001178894.1	159162	159118	-
NC_001137.3	NM_001178895.1	159569	159579	+
NC_001137.3	NM_001178896.3	160478	160549	+
NC_001137.3	NM_001178897.1	162667	162722	+
NC_001137.3	NM_001178898.1	164517	164526	+
NC_001137.3	NM_001180857.3	166894	166885	-
NC_001137.3	NM_001178899.1	171911	171818	-
NC_001137.3	NM_001178900.1	172080	172114	+
NC_001137.3	NM_001178901.3	173649	173338	-
NC_001137.3	NM_001178903.1	177748	177834	+
NC_001137.3	NM_001178904.3	178770	178840	+
NC_001137.3	NM_001178905.1	182535	182599	+
NC_001137.3	NM_001178906.3	184459	184540	+
NC_001137.3	NM_001178907.1	187692	188276	+
NC_001137.3	NM_001178908.1	191869	191788	-
NC_001137.3	NM_001178909.3	192684	192624	-
NC_001137.3	NM_001180031.1	194628	194539	-
NC_001137.3	NM_001178911.3	194834	195167	+
NC_001137.3	NM_001178912.1	196881	196947	+
NC_001137.3	NM_001178913.1	198766	198811	+
NC_001137.3	NM_001178914.3	201039	201075	+
NC_001137.3	NM_001178915.1	202128	202191	+
NC_001137.3	NM_001178916.1	205185	205250	+
NC_001137.3	NM_001178917.3	208565	208474	-
NC_001137.3	NM_001178918.1	210301	210232	-
NC_001137.3	NM_001178920.3	213248	213177	-
NC_001137.3	NM_001178921.1	213399	213436	+
NC_001137.3	NM_001178922.1	214781	214747	-
NC_001137.3	NM_001178923.3	214965	215062	+
NC_001137.3	NM_001178924.1	221547	221287	-
NC_001137.3	NM_001178925.1	221792	221845	+
NC_001137.3	NM_001178926.3	222560	222638	+
NC_001137.3	NM_001178927.1	225229	225199	-
NC_001137.3	NM_001178928.1	225803	225888	+
NC_001137.3	NM_001178929.3	228266	228252	-
NC_001137.3	NM_001178930.1	229507	229205	-
NC_001137.3	NM_001184319.1	229507	229481	-
NC_001137.3	NM_001178931.3	229707	229794	+
NC_001137.3	NM_001178932.2	232367	232460	+
NC_001137.3	NM_001178933.1	232367	234936	+
NC_001137.3	NM_001178934.3	237153	237119	-
NC_001137.3	NM_001178935.1	238096	238016	-
NC_001137.3	NM_001178936.3	241801	241501	-
NC_001137.3	NM_001178937.1	242483	243179	+
NC_001137.3	NM_001178938.1	246702	246503	-
NC_001137.3	NM_001178939.3	248259	248157	-
NC_001137.3	NM_001184330.1	250636	250717	+
NC_001137.3	NM_001178940.1	251578	251727	+
NC_001137.3	NM_001178941.3	254454	254387	-
NC_001137.3	NM_001178942.1	254617	254655	+
NC_001137.3	NM_001178943.1	258060	257958	-
NC_001137.3	NM_001178944.3	259806	259639	-
NC_001137.3	NM_001184444.1	261156	261046	-
NC_001137.3	NM_001178945.1	264128	263698	-
NC_001137.3	NM_001178946.3	265929	265785	-
NC_001137.3	NM_001178947.1	268204	268113	-
NC_001137.3	NM_001180036.1	270193	270185	-
NC_001137.3	NM_001178948.3	271157	271126	-
NC_001137.3	NM_001178949.1	271642	271767	+
NC_001137.3	NM_001178950.1	272399	272623	+
NC_001137.3	NM_001178951.3	274423	274566	+
NC_001137.3	NM_001178952.2	279657	279626	-
NC_001137.3	NM_001178953.3	280766	280682	-
NC_001137.3	NM_001178954.1	281653	281709	+
NC_001137.3	NM_001178955.1	284312	284222	-
NC_001137.3	NM_001178956.3	286976	286914	-
NC_001137.3	NM_001178957.1	289424	290241	+
NC_001137.3	NM_001178958.1	291981	292065	+
NC_001137.3	NM_001178959.3	292929	293049	+
NC_001137.3	NM_001178960.1	295336	295409	+
NC_001137.3	NM_001178961.1	298691	298949	+
NC_001137.3	NM_001178962.3	302491	302327	-
NC_001137.3	NM_001178963.1	302739	302805	+
NC_001137.3	NM_001178964.2	303816	304029	+
NC_001137.3	NM_001178965.3	306137	306322	+
NC_001137.3	NM_001184512.1	307570	307652	+
NC_001137.3	NM_001178966.2	311355	311199	-
NC_001137.3	NM_001178967.3	313984	313498	-
NC_001137.3	NM_001178969.1	318552	318342	-
NC_001137.3	NM_001184548.3	318566	318645	+
NC_001137.3	NM_001178970.1	318802	318919	+
NC_001137.3	NM_001178971.1	319799	319962	+
NC_001137.3	NM_001178972.3	322208	322685	+
NC_001137.3	NM_001178973.1	327058	325936	-
NC_001137.3	NM_001178974.1	327117	327031	-
NC_001137.3	NM_001178977.1	328365	328476	+
NC_001137.3	NM_001178978.1	330500	330575	+
NC_001137.3	NM_001180032.3	332877	332830	-
NC_001137.3	NM_001178979.3	335310	335188	-
NC_001137.3	NM_001178980.1	337692	337340	-
NC_001137.3	NM_001178981.1	337847	337948	+
NC_001137.3	NM_001178982.3	342237	342167	-
NC_001137.3	NM_001178983.3	342814	342854	+
NC_001137.3	NM_001178984.1	347694	347612	-
NC_001137.3	NM_001180860.1	348574	348400	-
NC_001137.3	NM_001178985.3	349447	349346	-
NC_001137.3	NM_001178986.3	349912	349979	+
NC_001137.3	NM_001178987.1	351543	351697	+
NC_001137.3	NM_001178989.1	355212	355465	+
NC_001137.3	NM_001178990.3	359106	359061	-
NC_001137.3	NM_001178991.3	359410	359561	+
NC_001137.3	NM_001178992.1	361836	361794	-
NC_001137.3	NM_001178993.1	363092	363099	+
NC_001137.3	NM_001178994.3	364389	364588	+
NC_001137.3	NM_001178995.3	366755	366801	+
NC_001137.3	NM_001178996.1	372076	372013	-
NC_001137.3	NM_001178998.3	374746	374545	-
NC_001137.3	NM_001179000.1	382215	382103	-
NC_001137.3	NM_001179001.1	386234	385876	-
NC_001137.3	NM_001179002.3	387132	387231	+
NC_001137.3	NM_001179003.3	390210	390052	-
NC_001137.3	NM_001179004.1	394033	393712	-
NC_001137.3	NM_001179005.1	396272	394867	-
NC_001137.3	NM_001179006.3	396272	396172	-
NC_001137.3	NM_001179007.3	396666	396768	+
NC_001137.3	NM_001179008.1	399232	399055	-
NC_001137.3	NM_001179009.1	400876	400842	-
NC_001137.3	NM_001179010.3	400562	401134	+
NC_001137.3	NM_001179011.3	402340	402374	+
NC_001137.3	NM_001179012.1	404433	404352	-
NC_001137.3	NM_001179013.1	404620	404812	+
NC_001137.3	NM_001179014.3	409103	409063	-
NC_001137.3	NM_001179015.3	409699	410188	+
NC_001137.3	NM_001179016.1	414276	414179	-
NC_001137.3	NM_001179017.1	414459	414480	+
NC_001137.3	NM_001179018.3	415814	415858	+
NC_001137.3	NM_001179019.3	416724	417280	+
NC_001137.3	NM_001179020.1	422542	422446	-
NC_001137.3	NM_001179021.1	423569	423951	+
NC_001137.3	NM_001179022.3	431097	430449	-
NC_001137.3	NM_001179023.3	432404	432494	+
NC_001137.3	NM_001179024.1	438559	437803	-
NC_001137.3	NM_001348826.1	438559	438344	-
NC_001137.3	NM_001179026.1	439527	439615	+
NC_001137.3	NM_001179027.3	441910	441819	-
NC_001137.3	NM_001179028.4	449077	449024	-
NC_001137.3	NM_001184428.1	449077	449024	-
NC_001137.3	NM_001184332.1	449329	449473	+
NC_001137.3	NM_001179029.3	451494	451243	-
NC_001137.3	NM_001179030.3	451322	451564	+
NC_001137.3	NM_001179031.1	453395	453458	+
NC_001137.3	NM_001179032.1	456110	456036	-
NC_001137.3	NM_001179033.3	456210	456318	+
NC_001137.3	NM_001179034.3	460236	460223	-
NC_001137.3	NM_001179035.1	461761	461740	-
NC_001137.3	NM_001348827.1	462894	462823	-
NC_001137.3	NM_001179036.1	462543	462584	+
NC_001137.3	NM_001179037.3	464922	464842	-
NC_001137.3	NM_001179038.3	465109	465302	+
NC_001137.3	NM_001179039.1	467604	467470	-
NC_001137.3	NM_001179040.1	468328	468369	+
NC_001137.3	NM_001179041.3	472482	472424	-
NC_001137.3	NM_001179042.3	475237	473988	-
NC_001137.3	NM_001179043.1	475237	474805	-
NC_001137.3	NM_001179044.1	474999	475019	+
NC_001137.3	NM_001179045.3	483105	482848	-
NC_001137.3	NM_001179046.3	484381	484341	-
NC_001137.3	NM_001179047.1	484764	484787	+
NC_001137.3	NM_001179048.1	490761	490578	-
NC_001137.3	NM_001179049.3	492141	491958	-
NC_001137.3	NM_001179050.4	498828	498124	-
NC_001137.3	NM_001184429.1	498828	498124	-
NC_001137.3	NM_001179051.1	500395	500348	-
NC_001137.3	NM_001179052.4	502929	502894	-
NC_001137.3	NM_001179053.3	503819	503782	-
NC_001137.3	NM_001179054.1	505031	505391	+
NC_001137.3	NM_001179055.1	510174	510372	+
NC_001137.3	NM_001179056.3	512431	512743	+
NC_001137.3	NM_001179057.3	517925	518215	+
NC_001137.3	NM_001179058.1	522724	522669	-
NC_001137.3	NM_001179059.1	523087	523368	+
NC_001137.3	NM_001179060.3	525912	525973	+
NC_001137.3	NM_001179061.3	526956	527081	+
NC_001137.3	NM_001179062.1	536083	536021	-
NC_001137.3	NM_001179063.1	536276	536299	+
NC_001137.3	NM_001179064.3	540390	539168	-
NC_001137.3	NM_001179065.3	540448	540363	-
NC_001137.3	NM_001184589.1	540478	540649	+
NC_001137.3	NM_001179066.1	540591	541689	+
NC_001137.3	NM_001179067.3	545561	545610	+
NC_001137.3	NM_001179068.3	546756	546816	+
NC_001137.3	NM_001179069.1	548378	548420	+
NC_001137.3	NM_001179070.1	551170	550527	-
NC_001137.3	NM_001184517.3	551170	551122	-
NC_001137.3	NM_001348828.1	552358	551796	-
NC_001137.3	NM_001179072.3	552489	552524	+
NC_001137.3	NM_001179073.1	553970	553969	-
NC_001137.3	NM_001179074.1	559068	558680	-
NC_001137.3	NM_001179076.3	562684	562625	-
NC_001137.3	NM_001179077.1	565496	566229	+
NC_001137.3	NM_001348829.1	567981	568039	+
NC_001137.3	NM_001184633.1	571488	569907	-
NC_001137.3	NM_001179079.3	570736	571154	+
NC_001137.3	NM_001179080.3	570736	571479	+
NC_001138.5	NM_001179901.1	2629	2615	-
NC_001138.5	NM_001179903.1	3929	3846	-
NC_001138.5	NM_001179905.1	6415	6425	+
NC_001138.5	NM_001179906.1	9540	9544	+
NC_001138.5	NM_001179907.1	11065	10969	-
NC_001138.5	NM_001179908.1	9759	11362	+
NC_001138.5	NM_001179909.1	9759	12928	+
NC_001138.5	NM_001179912.1	16908	17003	+
NC_001138.5	NM_001179913.1	22870	22787	-
NC_001138.5	NM_001179915.1	28206	28231	+
NC_001138.5	NM_001179917.1	36524	35848	-
NC_001138.5	NM_001179918.1	36771	36802	+
NC_001138.5	NM_001179919.1	40210	40180	-
NC_001138.5	NM_001179920.1	40412	40420	+
NC_001138.5	NM_001179921.1	42796	42814	+
NC_001138.5	NM_001179922.1	45579	44392	-
NC_001138.5	NM_001179923.1	45592	45560	-
NC_001138.5	NM_001179924.1	47777	47744	-
NC_001138.5	NM_001184549.1	47873	48733	+
NC_001138.5	NM_001179925.1	49089	49138	+
NC_001138.5	NM_001179927.1	54821	54696	-
NC_001138.5	NM_001179928.1	56066	55986	-
NC_001138.5	NM_001179929.1	56259	56335	+
NC_001138.5	NM_001179930.1	58556	58781	+
NC_001138.5	NM_001179931.1	64038	63993	-
NC_001138.5	NM_001184310.1	64974	64932	-
NC_001138.5	NM_001179932.2	65287	65476	+
NC_001138.5	NM_001179933.1	74636	74427	-
NC_001138.5	NM_001179935.1	75112	75178	+
NC_001138.5	NM_001179936.1	76821	76830	+
NC_001138.5	NM_001179937.1	79209	79161	-
NC_001138.5	NM_001179938.1	80235	80213	-
NC_001138.5	NM_001179939.1	81939	81912	-
NC_001138.5	NM_001179940.2	82066	82579	+
NC_001138.5	NM_001179941.1	87350	87234	-
NC_001138.5	NM_001179942.1	90672	90345	-
NC_001138.5	NM_001179943.1	90961	90985	+
NC_001138.5	NM_001179944.2	95083	95010	-
NC_001138.5	NM_001179945.1	95296	95965	+
NC_001138.5	NM_001179946.1	101222	99599	-
NC_001138.5	NM_001348831.1	101222	100605	-
NC_001138.5	NM_001179948.1	103220	103127	-
NC_001138.5	NM_001180864.1	103444	103698	+
NC_001138.5	NM_001179949.1	104504	104462	-
NC_001138.5	NM_001179950.1	106321	106236	-
NC_001138.5	NM_001348832.1	107777	106963	-
NC_001138.5	NM_001179952.1	107181	107255	+
NC_001138.5	NM_001179953.1	109963	109930	-
NC_001138.5	NM_001179955.1	112065	112344	+
NC_001138.5	NM_001180024.1	114763	114989	+
NC_001138.5	NM_001179956.1	115766	115743	-
NC_001138.5	NM_001179957.1	115920	116144	+
NC_001138.5	NM_001179958.1	119350	119428	+
NC_001138.5	NM_001179959.1	123307	123478	+
NC_001138.5	NM_001179961.1	130159	130333	+
NC_001138.5	NM_001179962.1	131649	131809	+
NC_001138.5	NM_001184430.1	137963	138203	+
NC_001138.5	NM_001180862.2	137963	138203	+
NC_001138.5	NM_001179964.1	147012	146934	-
NC_001138.5	NM_001179965.1	147112	147130	+
NC_001138.5	NM_001179966.1	149058	149109	+
NC_001138.5	NM_001179967.1	149985	150015	+
NC_001138.5	NM_001179968.1	153171	153124	-
NC_001138.5	NM_001179969.1	153332	153392	+
NC_001138.5	NM_001179970.1	155930	155873	-
NC_001138.5	NM_001179971.1	156070	156144	+
NC_001138.5	NM_001179972.1	159218	159298	+
NC_001138.5	NM_001179973.1	160457	160534	+
NC_001138.5	NM_001179974.1	162411	162487	+
NC_001138.5	NM_001179975.1	164984	165066	+
NC_001138.5	NM_001179976.1	167302	167258	-
NC_001138.5	NM_001184472.1	168506	169223	+
NC_001138.5	NM_001179978.1	169814	169921	+
NC_001138.5	NM_001179979.2	173936	173877	-
NC_001138.5	NM_001179980.1	176482	176391	-
NC_001138.5	NM_001179981.1	180847	180743	-
NC_001138.5	NM_001179982.1	182942	182861	-
NC_001138.5	NM_001179983.1	184286	184222	-
NC_001138.5	NM_001179984.2	184479	184501	+
NC_001138.5	NM_001270745.1	191754	192736	+
NC_001138.5	NM_001179986.1	194717	194811	+
NC_001138.5	NM_001179987.3	196550	196832	+
NC_001138.5	NM_001179988.1	199296	199873	+
NC_001138.5	NM_001180865.3	203441	203433	-
NC_001138.5	NM_001179990.1	204851	204750	-
NC_001138.5	NM_001179991.3	207225	206257	-
NC_001138.5	NM_001179992.1	207385	207451	+
NC_001138.5	NM_001179993.3	213568	210068	-
NC_001138.5	NM_001179994.1	210839	210936	+
NC_001138.5	NM_001179995.3	213171	213311	+
NC_001138.5	NM_001179996.2	220151	220106	-
NC_001138.5	NM_001180030.3	221442	221418	-
NC_001138.5	NM_001184311.3	223442	223437	-
NC_001138.5	NM_001184591.1	224073	223973	-
NC_001138.5	NM_001179998.3	225993	224769	-
NC_001138.5	NM_001179999.1	225993	225958	-
NC_001138.5	NM_001180000.3	226517	226465	-
NC_001138.5	NM_001180001.1	226923	226962	+
NC_001138.5	NM_001180002.3	229216	229186	-
NC_001138.5	NM_001180003.1	229353	229379	+
NC_001138.5	NM_001180004.3	233673	233544	-
NC_001138.5	NM_001180005.2	233942	234241	+
NC_001138.5	NM_001180006.3	238296	238255	-
NC_001138.5	NM_001180007.1	238398	238457	+
NC_001138.5	NM_001180008.3	241474	239827	-
NC_001138.5	NM_001180009.1	241469	241437	-
NC_001138.5	NM_001180010.3	241950	241997	+
NC_001138.5	NM_001180011.1	245184	244159	-
NC_001138.5	NM_001180012.3	245206	245166	-
NC_001138.5	NM_001180013.1	246019	246145	+
NC_001138.5	NM_001180014.3	248357	248522	+
NC_001138.5	NM_001180015.1	249931	249866	-
NC_001138.5	NM_001180016.3	251849	251803	-
NC_001138.5	NM_001180017.1	252464	252504	+
NC_001138.5	NM_001180018.3	255203	255049	-
NC_001138.5	NM_001180021.1	263429	264203	+
NC_001139.9	NM_001181129.1	2770	2789	+
NC_001139.9	NM_001181125.1	8229	8469	+
NC_001139.9	NM_001184473.1	8229	9161	+
NC_001139.9	NM_001181123.1	14266	14157	-
NC_001139.9	NM_001181122.1	13347	15158	+
NC_001139.9	NM_001181121.1	18895	20977	+
NC_001139.9	NM_001181120.1	22290	22303	+
NC_001139.9	NM_001181119.1	23887	23934	+
NC_001139.9	NM_001181118.1	27522	27484	-
NC_001139.9	NM_001181117.1	31679	31636	-
NC_001139.9	NM_001181116.1	31905	31909	+
NC_001139.9	NM_001181114.1	35496	35652	+
NC_001139.9	NM_001181113.1	36912	36932	+
NC_001139.9	NM_001181112.1	38825	38780	-
NC_001139.9	NM_001181111.1	38979	39022	+
NC_001139.9	NM_001181110.1	41422	41497	+
NC_001139.9	NM_001181108.1	45252	45197	-
NC_001139.9	NM_001181107.1	45398	45444	+
NC_001139.9	NM_001181106.1	48140	48612	+
NC_001139.9	NM_001181104.1	49548	49551	+
NC_001139.9	NM_001181103.1	53616	53528	-
NC_001139.9	NM_001181102.1	56044	55796	-
NC_001139.9	NM_001181100.1	55421	56481	+
NC_001139.9	NM_001181099.1	59033	59121	+
NC_001139.9	NM_001181098.1	62041	62074	+
NC_001139.9	NM_001181097.1	63640	63620	-
NC_001139.9	NM_001181096.1	64285	64215	-
NC_001139.9	NM_001181095.1	67234	66959	-
NC_001139.9	NM_001181094.1	67543	67597	+
NC_001139.9	NM_001181093.1	69563	69670	+
NC_001139.9	NM_001181091.1	73477	73158	-
NC_001139.9	NM_001181092.1	73315	73339	+
NC_001139.9	NM_001181090.1	76852	76893	+
NC_001139.9	NM_001181089.1	78970	78857	-
NC_001139.9	NM_001181088.1	80432	80365	-
NC_001139.9	NM_001181087.1	81255	81186	-
NC_001139.9	NM_001181086.1	82311	82292	-
NC_001139.9	NM_001181084.1	84302	84257	-
NC_001139.9	NM_001181081.1	84608	84884	+
NC_001139.9	NM_001181080.1	87508	87980	+
NC_001139.9	NM_001181078.1	91289	91247	-
NC_001139.9	NM_001181077.1	91406	91431	+
NC_001139.9	NM_001181076.1	91406	92511	+
NC_001139.9	NM_001181075.1	93751	93791	+
NC_001139.9	NM_001181073.2	97121	97337	+
NC_001139.9	NM_001181072.1	97328	98968	+
NC_001139.9	NM_001181071.1	107576	107504	-
NC_001139.9	NM_001181070.1	107970	108157	+
NC_001139.9	NM_001270746.1	112147	112005	-
NC_001139.9	NM_001181068.1	114776	114664	-
NC_001139.9	NM_001181067.1	115880	116058	+
NC_001139.9	NM_001181066.1	120983	120907	-
NC_001139.9	NM_001181065.3	123366	123305	-
NC_001139.9	NM_001181063.1	123579	123590	+
NC_001139.9	NM_001181062.2	124494	124697	+
NC_001139.9	NM_001181061.1	129620	129882	+
NC_001139.9	NM_001181060.3	131481	131524	+
NC_001139.9	NM_001184677.1	140221	139961	-
NC_001139.9	NM_001181059.1	141778	141726	-
NC_001139.9	NM_001181057.3	141933	142245	+
NC_001139.9	NM_001181056.1	144696	144807	+
NC_001139.9	NM_001181055.1	147980	147389	-
NC_001139.9	NM_001181054.1	148607	148588	-
NC_001139.9	NM_001184593.3	148979	148964	-
NC_001139.9	NM_001181052.1	150634	150171	-
NC_001139.9	NM_001181051.1	152808	152776	-
NC_001139.9	NM_001181050.1	154315	154306	-
NC_001139.9	NM_001181049.3	156146	156012	-
NC_001139.9	NM_001181046.1	157852	157905	+
NC_001139.9	NM_001181045.1	159491	160064	+
NC_001139.9	NM_001181044.3	165170	165091	-
NC_001139.9	NM_001181043.1	166869	167351	+
NC_001139.9	NM_001181041.1	174358	173079	-
NC_001139.9	NM_001181040.1	174381	174322	-
NC_001139.9	NM_001181039.3	174503	174544	+
NC_001139.9	NM_001181038.1	180503	180113	-
NC_001139.9	NM_001181037.1	180650	180699	+
NC_001139.9	NM_001181036.1	182353	182389	+
NC_001139.9	NM_001181035.3	185423	185394	-
NC_001139.9	NM_001181034.1	185988	186058	+
NC_001139.9	NM_001181033.1	185988	187463	+
NC_001139.9	NM_001181032.1	190844	190468	-
NC_001139.9	NM_001181031.3	191085	191128	+
NC_001139.9	NM_001181029.1	193378	193300	-
NC_001139.9	NM_001181028.1	196561	196403	-
NC_001139.9	NM_001181027.1	197925	198137	+
NC_001139.9	NM_001181026.3	200242	200142	-
NC_001139.9	NM_001181025.1	200423	200560	+
NC_001139.9	NM_001181024.1	202687	202720	+
NC_001139.9	NM_001181021.1	210296	210415	+
NC_001139.9	NM_001181020.1	213941	214080	+
NC_001139.9	NM_001181019.1	216100	216096	-
NC_001139.9	NM_001181018.3	216247	216272	+
NC_001139.9	NM_001181016.1	217468	217523	+
NC_001139.9	NM_001181015.1	225684	225573	-
NC_001139.9	NM_001181013.1	226330	226398	+
NC_001139.9	NM_001181012.3	228346	228329	-
NC_001139.9	NM_001181011.1	229800	229686	-
NC_001139.9	NM_001181010.2	230170	230242	+
NC_001139.9	NM_001181009.1	235986	234507	-
NC_001139.9	NM_001181008.3	235989	235958	-
NC_001139.9	NM_001181007.1	238181	238119	-
NC_001139.9	NM_001181006.1	238291	238352	+
NC_001139.9	NM_001181005.1	245199	245012	-
NC_001139.9	NM_001181004.3	245401	245715	+
NC_001139.9	NM_001181002.1	249805	249868	+
NC_001139.9	NM_001181001.1	253914	253859	-
NC_001139.9	NM_001181000.3	254556	254640	+
NC_001139.9	NM_001180999.1	255502	255662	+
NC_001139.9	NM_001180998.1	257508	257706	+
NC_001139.9	NM_001180996.1	266292	265859	-
NC_001139.9	NM_001180995.3	266092	266144	+
NC_001139.9	NM_001180994.2	269132	269075	-
NC_001139.9	NM_001180993.1	270205	270144	-
NC_001139.9	NM_001180992.1	271421	270775	-
NC_001139.9	NM_001180991.3	270349	270996	+
NC_001139.9	NM_001180990.1	272335	272519	+
NC_001139.9	NM_001180989.2	276749	276714	-
NC_001139.9	NM_001180988.1	277503	277616	+
NC_001139.9	NM_001180987.3	280544	280523	-
NC_001139.9	NM_001180986.1	281230	281157	-
NC_001139.9	NM_001180985.1	283997	283937	-
NC_001139.9	NM_001180984.1	284389	284441	+
NC_001139.9	NM_001180982.3	288342	288511	+
NC_001139.9	NM_001180981.1	289593	289808	+
NC_001139.9	NM_001180980.1	291905	292032	+
NC_001139.9	NM_001180979.1	293202	293459	+
NC_001139.9	NM_001180978.3	295843	295931	+
NC_001139.9	NM_001180977.1	299800	299728	-
NC_001139.9	NM_001180976.1	298885	299977	+
NC_001139.9	NM_001180975.1	304117	303411	-
NC_001139.9	NM_001180973.3	304117	304071	-
NC_001139.9	NM_001180972.1	306332	306273	-
NC_001139.9	NM_001180971.1	306530	306559	+
NC_001139.9	NM_001180970.1	307405	307436	+
NC_001139.9	NM_001180969.3	310193	310173	-
NC_001139.9	NM_001180968.1	310353	310966	+
NC_001139.9	NM_001180966.1	312164	312192	+
NC_001139.9	NM_001180965.1	313196	313233	+
NC_001139.9	NM_001180964.3	314579	314630	+
NC_001139.9	NM_001180963.1	317135	317341	+
NC_001139.9	NM_001180962.1	321715	321781	+
NC_001139.9	NM_001180961.1	325292	325330	+
NC_001139.9	NM_001180960.3	330657	330607	-
NC_001139.9	NM_001180959.1	334677	334465	-
NC_001139.9	NM_001180958.1	334787	334885	+
NC_001139.9	NM_001180957.1	337768	337905	+
NC_001139.9	NM_001180956.3	343110	343042	-
NC_001139.9	NM_001180955.1	343264	343318	+
NC_001139.9	NM_001180954.1	345261	345153	-
NC_001139.9	NM_001180952.1	346964	346904	-
NC_001139.9	NM_001180951.3	346641	347118	+
NC_001139.9	NM_001180950.1	349548	349615	+
NC_001139.9	NM_001180949.1	352354	352298	-
NC_001139.9	NM_001180948.1	352967	353057	+
NC_001139.9	NM_001180947.3	355734	355826	+
NC_001139.9	NM_001180946.1	357259	357376	+
NC_001139.9	NM_001180945.1	358603	358635	+
NC_001139.9	NM_001180944.1	359398	359443	+
NC_001139.9	NM_001180943.3	361957	361859	-
NC_001139.9	NM_001180942.1	364063	363916	-
NC_001139.9	NM_001180941.1	366026	365996	-
NC_001139.9	NM_001180940.1	368274	368088	-
NC_001139.9	NM_001180938.3	368289	368752	+
NC_001139.9	NM_001180936.1	371486	372011	+
NC_001139.9	NM_001180935.1	374852	374827	-
NC_001139.9	NM_001180933.1	375039	375086	+
NC_001139.9	NM_001180932.3	375993	376100	+
NC_001139.9	NM_001180931.1	377402	377608	+
NC_001139.9	NM_001180930.1	381327	381271	-
NC_001139.9	NM_001180929.1	383234	383208	-
NC_001139.9	NM_001180928.4	383397	383653	+
NC_001139.9	NM_001180927.1	385139	385195	+
NC_001139.9	NM_001180926.1	389784	389711	-
NC_001139.9	NM_001180925.1	389944	390064	+
NC_001139.9	NM_001180924.4	392187	392222	+
NC_001139.9	NM_001180923.1	393925	393985	+
NC_001139.9	NM_001180922.1	395870	395829	-
NC_001139.9	NM_001180921.2	397716	397618	-
NC_001139.9	NM_001180920.3	398555	398627	+
NC_001139.9	NM_001180919.1	401360	401287	-
NC_001139.9	NM_001180918.1	401839	402588	+
NC_001139.9	NM_001180915.3	405694	405775	+
NC_001139.9	NM_001180914.1	409796	409604	-
NC_001139.9	NM_001180913.1	411334	411286	-
NC_001139.9	NM_001180912.1	411464	411551	+
NC_001139.9	NM_001180910.3	413738	414101	+
NC_001139.9	NM_001180909.1	417261	417036	-
NC_001139.9	NM_001180908.1	417460	417482	+
NC_001139.9	NM_001184647.4	418764	418824	+
NC_001139.9	NM_001180905.1	420635	420555	-
NC_001139.9	NM_001180904.1	423406	423960	+
NC_001139.9	NM_001180903.1	426893	426804	-
NC_001139.9	NM_001180902.3	428045	427947	-
NC_001139.9	NM_001180901.1	428524	428600	+
NC_001139.9	NM_001180900.1	433193	433062	-
NC_001139.9	NM_001180898.2	435606	435624	+
NC_001139.9	NM_001180897.3	437004	436833	-
NC_001139.9	NM_001180896.1	437943	437934	-
NC_001139.9	NM_001180895.1	438899	439090	+
NC_001139.9	NM_001180894.1	439990	440062	+
NC_001139.9	NM_001180893.3	443091	442909	-
NC_001139.9	NM_001180892.1	446182	446143	-
NC_001139.9	NM_001180891.1	448579	448535	-
NC_001139.9	NM_001180890.1	449985	449957	-
NC_001139.9	NM_001180888.3	452132	452104	-
NC_001139.9	NM_001180887.1	452333	452403	+
NC_001139.9	NM_001180885.1	457934	457870	-
NC_001139.9	NM_001180884.3	458079	458155	+
NC_001139.9	NM_001180883.1	459699	459664	-
NC_001139.9	NM_001180882.1	459815	459853	+
NC_001139.9	NM_001180881.1	461595	461665	+
NC_001139.9	NM_001180880.3	465750	465435	-
NC_001139.9	NM_001180879.1	465722	466140	+
NC_001139.9	NM_001180878.1	472433	472298	-
NC_001139.9	NM_001180877.1	472803	472854	+
NC_001139.9	NM_001180876.3	475287	475247	-
NC_001139.9	NM_001180875.1	475494	475544	+
NC_001139.9	NM_001180874.1	478731	478652	-
NC_001139.9	NM_001180873.1	482902	482666	-
NC_001139.9	NM_001184592.3	483966	483027	-
NC_001139.9	NM_001184634.1	485376	485422	+
NC_001139.9	NM_001180871.1	485453	485920	+
NC_001139.9	NM_001180870.1	490576	490547	-
NC_001139.9	NM_001180869.3	491957	491956	-
NC_001139.9	NM_001180868.1	494277	494174	-
NC_001139.9	NM_001180867.1	494405	494516	+
NC_001139.9	NM_001180866.1	496632	496502	-
NC_001139.9	NM_001181130.3	498058	498034	-
NC_001139.9	NM_001181131.1	499915	499906	-
NC_001139.9	NM_001181132.1	500098	500131	+
NC_001139.9	NM_001181133.1	502874	502937	+
NC_001139.9	NM_001181134.3	505889	505859	-
NC_001139.9	NM_001181135.1	506034	506069	+
NC_001139.9	NM_001181136.1	506034	506968	+
NC_001139.9	NM_001181137.1	508473	508364	-
NC_001139.9	NM_001181138.3	511045	511002	-
NC_001139.9	NM_001181139.1	511315	511544	+
NC_001139.9	NM_001181141.1	511418	513158	+
NC_001139.9	NM_001181142.1	514473	514553	+
NC_001139.9	NM_001181143.3	516667	516942	+
NC_001139.9	NM_001181144.1	522112	522076	-
NC_001139.9	NM_001181145.1	522242	522260	+
NC_001139.9	NM_001181146.1	523627	523786	+
NC_001139.9	NM_001270747.1	525057	524694	-
NC_001139.9	NM_001181148.3	525190	525228	+
[truncated: 3,595 more rows]

## Sheet: uORFs
chromome	gene	gene start	first codon	strand	uORFs number
NC_001133.9	NM_001178221.1	183687	183769	+	1
NC_001134.8	NM_001348869.1	126605	127298	+	8
NC_001134.8	NM_001184457.1	164869	164772	-	1
NC_001134.8	NM_001180048.2	220947	221329	+	8
NC_001134.8	NM_001180047.1	220947	221329	+	8
NC_001134.8	NM_001178401.1	340782	340751	-	1
NC_001134.8	NM_001180058.2	426899	426489	-	8
NC_001134.8	NM_001178517.1	576112	575996	-	1
NC_001134.8	NM_001178556.1	642433	642210	-	1
NC_001134.8	NM_001178604.1	728143	728102	-	1
NC_001134.8	NM_001178644.1	798600	798522	-	1
NC_001134.8	NM_001178645.3	800483	800522	+	1
NC_001135.5	NM_001178702.1	24366	23981	-	5
NC_001135.5	NM_001178688.1	50286	50221	-	1
NC_001135.5	NM_001178725.1	137663	137745	+	1
NC_001135.5	NM_001184645.1	163275	162865	-	3
NC_001135.5	NM_001178752.1	200190	199549	-	5
NC_001136.10	NM_001180282.1	61928	61801	-	1
NC_001136.10	NM_001180258.1	104668	104551	-	1
NC_001136.10	NM_001180194.1	221924	221801	-	1
NC_001136.10	NM_001180184.1	239816	239606	-	5
NC_001136.10	NM_001180126.1	334606	334396	-	3
NC_001136.10	NM_001180112.1	362458	362256	-	1
NC_001136.10	NM_001180084.1	407409	407206	-	1
NC_001136.10	NM_001180061.3	447663	447578	-	1
NC_001136.10	NM_001180324.3	478794	478758	-	1
NC_001136.10	NM_001180340.1	504827	504695	-	1
NC_001136.10	NM_001180351.3	543571	543369	-	1
NC_001136.10	NM_001180375.1	583510	583465	-	1
NC_001136.10	NM_001180381.3	592177	592438	+	3
NC_001136.10	NM_001180386.1	602920	602869	-	1
NC_001136.10	NM_001180398.1	626112	625998	-	1
NC_001136.10	NM_001180531.1	911805	912098	+	2
NC_001136.10	NM_001180532.3	914832	914712	-	1
NC_001136.10	NM_001180563.3	967867	967822	-	1
NC_001136.10	NM_001180566.3	974320	974243	-	1
NC_001136.10	NM_001180585.3	1015860	1015702	-	1
NC_001136.10	NM_001180614.1	1075229	1075171	-	1
NC_001136.10	NM_001180665.1	1189738	1189567	-	1
NC_001136.10	NM_001184427.2	1206649	1206996	+	8
NC_001136.10	NM_001184426.3	1206649	1206996	+	8
NC_001136.10	NM_001184471.3	1233668	1233517	-	3
NC_001136.10	NM_001180707.3	1269995	1270067	+	1
NC_001136.10	NM_001180760.3	1362727	1362877	+	1
NC_001136.10	NM_001184679.1	1385820	1385766	-	1
NC_001136.10	NM_001180795.1	1429059	1428980	-	1
NC_001137.3	NM_001178848.1	85586	86178	+	14
NC_001137.3	NM_001178824.3	140367	139763	-	4
NC_001137.3	NM_001178820.3	146795	146755	-	1
NC_001137.3	NM_001180031.1	194628	194539	-	2
NC_001137.3	NM_001178939.3	248259	248157	-	1
NC_001137.3	NM_001178941.3	254454	254387	-	1
NC_001137.3	NM_001178944.3	259806	259639	-	1
NC_001137.3	NM_001179005.1	396272	394867	-	27
NC_001137.3	NM_001179032.1	456110	456036	-	1
NC_001137.3	NM_001179049.3	492141	491958	-	1
NC_001138.5	NM_001179922.1	45579	44392	-	25
NC_001138.5	NM_001179982.1	182942	182861	-	1
NC_001138.5	NM_001179998.3	225993	224769	-	15
NC_001139.9	NM_001181094.1	67543	67597	+	1
NC_001139.9	NM_001181056.1	144696	144807	+	1
NC_001139.9	NM_001181052.1	150634	150171	-	7
NC_001139.9	NM_001180913.1	411334	411286	-	1
NC_001139.9	NM_001180902.3	428045	427947	-	1
NC_001139.9	NM_001180867.1	494405	494516	+	1
NC_001139.9	NM_001181196.4	624895	624786	-	2
NC_001139.9	NM_001184595.3	846509	846654	+	2
NC_001139.9	NM_001181326.1	894337	894140	-	1
NC_001139.9	NM_001181365.3	962941	962817	-	1
NC_001139.9	NM_001181386.3	1007410	1007305	-	1
NC_001139.9	NM_001181397.3	1027035	1026653	-	3
NC_001140.6	NM_001179112.1	38584	38508	-	2
NC_001140.6	NM_001179088.1	94678	94510	-	1
NC_001140.6	NM_001184651.1	123695	122765	-	8
NC_001140.6	NM_001179230.1	315771	314673	-	19
NC_001140.6	NM_001179262.1	369883	369794	-	1
NC_001140.6	NM_001179292.1	422457	422286	-	1
NC_001140.6	NM_001179330.3	498719	498422	-	3
NC_001141.2	NM_001179472.3	126145	126203	+	1
NC_001141.2	NM_001179467.3	138090	137877	-	1
NC_001141.2	NM_001179442.1	187705	187632	-	1
NC_001141.2	NM_001179560.1	424545	424513	-	1
NC_001142.9	NM_001181597.2	111310	111159	-	1
NC_001142.9	NM_001181588.1	130830	130643	-	1
NC_001142.9	NM_001181584.1	137039	136773	-	6
NC_001142.9	NM_001181574.1	150489	150390	-	1
NC_001142.9	NM_001181573.1	150852	150960	+	1
NC_001142.9	NM_001181564.1	165388	165348	-	1
NC_001142.9	NM_001181549.1	195099	194873	-	1
NC_001142.9	NM_001181536.1	231059	230881	-	2
NC_001142.9	NM_001181501.1	314910	313915	-	23
NC_001142.9	NM_001181498.1	315591	315557	-	1
NC_001142.9	NM_001181481.1	348842	348637	-	2
NC_001143.9	NM_001179782.1	21227	22233	+	12
NC_001143.9	NM_001179754.1	88896	88786	-	1
NC_001143.9	NM_001179752.1	93557	93298	-	6
NC_001143.9	NM_001179742.1	118332	117986	-	1
NC_001143.9	NM_001179712.1	171658	171782	+	2
NC_001143.9	NM_001179701.1	188770	188640	-	1
NC_001143.9	NM_001179659.1	264698	264788	+	1
NC_001143.9	NM_001184336.1	339528	339442	-	1
NC_001143.9	NM_001179616.1	345694	345620	-	1
NC_001143.9	NM_001179592.3	390010	389883	-	2
NC_001143.9	NM_001179858.1	570965	570909	-	2
NC_001143.9	NM_001179865.1	580904	580750	-	1
NC_001143.9	NM_001179879.1	608442	608365	-	1
NC_001144.5	NM_001181888.1	154008	153977	-	1
NC_001144.5	NM_001181939.1	247179	247200	+	1
NC_001144.5	NM_001181997.1	370216	370098	-	1
NC_001144.5	NM_001184560.1	463967	462671	-	30
NC_001144.5	NM_001182138.1	641337	641463	+	3
NC_001144.5	NM_001182148.1	668972	668563	-	5
NC_001144.5	NM_001182171.1	707102	707040	-	1
NC_001144.5	NM_001184567.1	710371	708338	-	27
NC_001144.5	NM_001182173.1	710376	710136	-	1
NC_001144.5	NM_001182200.1	758996	758833	-	1
NC_001144.5	NM_001182213.1	779142	779214	+	1
NC_001144.5	NM_001182216.1	783495	783387	-	2
NC_001144.5	NM_001182222.1	796367	795899	-	7
NC_001144.5	NM_001182235.1	822740	822592	-	2
NC_001144.5	NM_001184659.3	849717	849679	-	1
NC_001144.5	NM_001182335.3	1027964	1027893	-	1
NC_001144.5	NM_001182348.3	1061071	1060887	-	2
NC_001145.3	NM_001182369.1	244144	246115	+	37
NC_001145.3	NM_001182531.1	340909	340722	-	1
NC_001145.3	NM_001182537.1	350311	350380	+	2
NC_001145.3	NM_001182547.2	379158	378325	-	16
NC_001145.3	NM_001182548.1	379158	378325	-	16
NC_001145.3	NM_001182580.1	431242	431095	-	1
NC_001145.3	NM_001182582.1	434712	434787	+	1
NC_001145.3	NM_001182618.1	502797	502734	-	1
NC_001145.3	NM_001182647.1	556678	556475	-	1
NC_001145.3	NM_001182680.1	610503	610365	-	1
NC_001145.3	NM_001184660.1	611036	611313	+	13
NC_001145.3	NM_001182710.1	668426	668491	+	1
NC_001145.3	NM_001182765.1	784334	784281	-	1
NC_001145.3	NM_001182783.1	818770	818826	+	1
NC_001146.8	NM_001183049.1	250366	250315	-	1
NC_001146.8	NM_001183033.1	273713	272308	-	20
NC_001146.8	NM_001183011.1	310134	310057	-	1
NC_001146.8	NM_001182987.1	349821	349756	-	2
NC_001146.8	NM_001183179.3	633915	633856	-	1
NC_001146.8	NM_001184446.3	692351	692560	+	2
NC_001147.6	NM_001183408.1	31692	31606	-	1
NC_001147.6	NM_001183393.1	61114	61024	-	1
NC_001147.6	NM_001183365.1	109050	108896	-	1
NC_001147.6	NM_001183340.1	161657	160594	-	17
NC_001147.6	NM_001183337.1	165615	165713	+	1
NC_001147.6	NM_001183265.1	304592	305348	+	10
NC_001147.6	NM_001184536.1	371464	371684	+	2
NC_001147.6	NM_001183483.1	446787	446738	-	1
NC_001147.6	NM_001183555.1	580137	580249	+	1
NC_001147.6	NM_001183597.3	670592	670241	-	1
NC_001147.6	NM_001183604.1	682184	682106	-	1
NC_001147.6	NM_001183692.1	837045	836431	-	11
NC_001147.6	NM_001183767.3	986732	986462	-	3
NC_001147.6	NM_001184578.1	1044705	1045195	+	12
NC_001147.6	NM_001183803.3	1061155	1061055	-	2
NC_001147.6	NM_001183808.1	1073044	1072923	-	1
NC_001148.4	NM_001184039.1	125965	126005	+	1
NC_001148.4	NM_001183963.1	271249	271309	+	3
NC_001148.4	NM_001183871.1	453286	453057	-	1
NC_001148.4	NM_001184197.1	729752	729790	+	1
NC_001148.4	NM_001184235.1	812683	812453	-	1
NC_001148.4	NM_001184248.1	831779	831675	-	1
NC_001148.4	NM_001184398.2	844312	844708	+	8
NC_001148.4	NM_001184397.1	844312	844708	+	8
NC_001148.4	NM_001184396.2	856745	856257	-	12
NC_001148.4	NM_001184395.1	856745	856257	-	12
