# Supplementary material for: UNAGI: an automated pipeline for nanopore full-length cDNA sequencing uncovers novel transcripts and isoforms in yeast
Source: Funct Integr Genomics. 2020 Jan 18;20(4):523–36. doi: 10.1007/s10142-020-00732-1 (PMC7283198; doi:10.1007/s10142-020-00732-1)
Supplement: Supplementary file 6 — (CSV 360 kb). [file 10142_2020_732_MOESM6_ESM.csv]

chromosome	gene	gene end	alternative sites	stop codon	strand
NC_001133.9	NM_001178208.1	7004	0	7234	-
NC_001133.9	NM_001179897.1	11415	0	11564	-
NC_001133.9	NM_001180042.1	13758	0	12426	+
NC_001133.9	NM_001184642.1	21973	0	22394	-
NC_001133.9	NM_001178205.1	23917	0	23999	-
NC_001133.9	NM_001178204.1	33033	33024, 33025, 33026, 33027, 33028, 33030, 33033, 33002, 33005, 33006, 33007, 33008, 33009, 33010, 33011, 33012, 33013, 33015, 33016, 33017, 33018, 33020, 33021, 33022, 33023	32940	+
NC_001133.9	NM_001178203.1	34918	34835, 34850, 34875, 34916, 34917, 34918, 34841, 34864, 34915, 34867, 34868, 34869, 34838, 34839, 34840, 34836, 34842, 34843, 34844, 34846	34701	+
NC_001133.9	NM_001178202.2	36421	36416, 36385, 36418, 36419, 36421, 36390, 36414, 36382	36303	+
NC_001133.9	NM_001178201.2	37354	0	37147	+
NC_001133.9	NM_001178200.1	39015	0	38972	+
NC_001133.9	NM_001178199.2	42002	42002	41901	+
NC_001133.9	NM_001178198.1	42793	42793, 42781	42719	+
NC_001133.9	NM_001178197.1	42684	42778, 42788, 42789, 42793, 42794, 42795, 42796, 42798, 42799, 42800, 42802, 42803, 42684, 42691, 42693, 42696, 42704, 42706, 42711, 42712, 42713, 42714, 42715, 42716, 42717, 42718, 42719, 42720, 42721, 42722, 42723, 42724, 42725, 42726, 42727, 42728, 42729, 42730, 42731, 42732, 42735, 42737, 42738, 42739, 42740, 42741, 42743, 42744, 42745, 42746, 42747, 42748, 42749, 42750, 42751	42880	-
NC_001133.9	NM_001178196.2	48311	48309, 48311	48250	+
NC_001133.9	NM_001178195.2	51875	0	51707	+
NC_001133.9	NM_001178194.1	51710	51737, 51771, 51733, 51710	51854	-
NC_001133.9	NM_001178193.1	51710	0	52800	-
NC_001133.9	NM_001178192.2	54938	54938	54988	-
NC_001133.9	NM_001178191.1	56908	56924, 56913, 56908, 56918, 56911	57028	-
NC_001133.9	NM_001184453.1	57959	57956, 57959	57850	+
NC_001133.9	NM_001178189.1	57862	57862, 57864, 57865, 57866, 57867, 57868, 57869, 57870, 57871, 57872, 57874, 57875, 57876, 57877, 57878, 57879	57949	-
NC_001133.9	NM_001178188.1	58616	0	58694	-
NC_001133.9	NM_001178187.1	62647	0	62563	+
NC_001133.9	NM_001178186.1	65499	0	65404	+
NC_001133.9	NM_001178185.1	65359	0	65777	-
NC_001133.9	NM_001178184.1	68647	68651, 68654, 68647	68715	-
NC_001133.9	NM_001178183.1	73454	73409, 73451, 73444, 73445, 73447, 73383, 73450, 73419, 73420, 73453, 73454, 73423, 73402, 73397, 73449, 73368, 73369, 73434, 73435, 73373, 73439	73288	+
NC_001133.9	NM_001184629.1	71758	0	73425	-
NC_001133.9	NM_001178182.1	74963	0	74823	+
NC_001133.9	NM_001178181.1	74999	74999	75042	-
NC_001133.9	NM_001178180.1	79569	0	79435	+
NC_001133.9	NM_001178179.1	80679	0	80587	+
NC_001133.9	NM_001180035.1	80560	80608, 80609, 80611, 80560, 80565, 80570	80709	-
NC_001133.9	NM_001178178.1	83329	0	83227	+
NC_001133.9	NM_001178177.1	83196	0	83334	-
NC_001133.9	NM_001178176.1	84701	84701	84748	-
NC_001133.9	NM_001178175.1	87896	87854, 87857, 87860, 87861, 87862, 87896	87752	+
NC_001133.9	NM_001178174.1	87770	0	87854	-
NC_001133.9	NM_001178173.1	96662	0	94486	+
NC_001133.9	NM_001178172.1	96662	0	95472	+
NC_001133.9	NM_001178171.2	95480	0	95629	-
NC_001133.9	NM_001178170.2	99999	0	100224	-
NC_001133.9	NM_001178169.1	101371	0	101564	-
NC_001133.9	NM_001178168.1	106152	106152, 106208	106271	-
NC_001133.9	NM_001178167.1	108747	0	108876	-
NC_001133.9	NM_001178166.1	110612	110625, 110612	110845	-
NC_001133.9	NM_001178165.2	113533	113533	113613	-
NC_001133.9	NM_001178164.1	118386	0	118314	+
NC_001133.9	NM_001178163.1	118428	0	118563	-
NC_001133.9	NM_001178162.2	124484	124473, 124484	124295	+
NC_001133.9	NM_001178161.1	126856	126856, 126853	126786	+
NC_001133.9	NM_001178160.1	126772	126772	126902	-
NC_001133.9	NM_001178159.1	128103	128103	128251	-
NC_001133.9	NM_001178158.2	130594	0	130487	+
NC_001133.9	NM_001178157.1	132082	0	131983	+
NC_001133.9	NM_001178156.1	134176	0	134076	+
NC_001133.9	NM_001178155.2	134068	0	134183	-
NC_001133.9	NM_001178154.1	136750	0	136633	+
NC_001133.9	NM_001178153.1	137645	137636, 137629, 137645	137510	+
NC_001133.9	NM_001178152.1	137521	0	137697	-
NC_001133.9	NM_001178151.1	139363	0	139502	-
NC_001133.9	NM_001178150.1	143390	143239, 143370, 143378, 143380, 143383, 143390	143160	+
NC_001133.9	NM_001178149.1	147634	0	147531	+
NC_001133.9	NM_001178148.1	147496	0	147593	-
NC_001133.9	NM_001178209.1	154091	0	153876	+
NC_001133.9	NM_001180033.1	153971	153971, 153990	154064	-
NC_001133.9	NM_001178210.1	156859	0	156285	+
NC_001133.9	NM_001178211.1	156693	156693	156753	-
NC_001133.9	NM_001178212.1	159891	0	159793	+
NC_001133.9	NM_001178213.1	160254	0	160596	-
NC_001133.9	NM_001178214.1	161355	0	164543	-
NC_001133.9	NM_001178215.2	166564	166564	166741	-
NC_001133.9	NM_001178216.1	170393	170393	170295	+
NC_001133.9	NM_001178217.1	170186	0	170395	-
NC_001133.9	NM_001178218.2	172082	0	172210	-
NC_001133.9	NM_001178219.1	176481	0	176855	-
NC_001133.9	NM_001178220.2	178886	0	179280	-
NC_001133.9	NM_001178221.1	184655	184562, 184653, 184654, 184655	184477	+
NC_001133.9	NM_001178222.1	186804	0	185596	+
NC_001133.9	NM_001178223.1	186811	0	186545	+
NC_001133.9	NM_001178224.1	187875	0	187732	+
NC_001133.9	NM_001178225.1	188897	0	188811	+
NC_001133.9	NM_001178226.1	192366	192352, 192357, 192358, 192359, 192361, 192362, 192363, 192364, 192366, 192337, 192341, 192344	192256	+
NC_001133.9	NM_001184583.1	190148	0	192336	-
NC_001133.9	NM_001178227.1	197097	0	196185	+
NC_001133.9	NM_001178230.1	208091	0	208016	+
NC_001133.9	NM_001180045.1	223034	0	221660	+
NC_001133.9	NM_001178236.1	223034	0	222891	+
NC_001133.9	NM_001178239.1	226924	0	226863	+
NC_001134.8	NM_001180054.1	198	0	279	-
NC_001134.8	NM_001180053.1	198	0	2581	-
NC_001134.8	NM_001180052.1	198	0	2906	-
NC_001134.8	NM_001178347.1	9836	9836, 9855	9960	-
NC_001134.8	NM_001178346.2	10747	0	10846	-
NC_001134.8	NM_001178345.2	14125	14125	14240	-
NC_001134.8	NM_001178344.1	18096	0	18176	-
NC_001134.8	NM_001178343.1	21732	21732	22075	-
NC_001134.8	NM_001178342.1	24944	24944, 24929, 24879	24745	+
NC_001134.8	NM_001178341.1	24803	24808, 24809, 24803, 24811	24945	-
NC_001134.8	NM_001184585.1	29075	0	28546	+
NC_001134.8	NM_001180050.2	35567	0	35248	+
NC_001134.8	NM_001180049.1	35567	0	31251	+
NC_001134.8	NM_001178339.2	38927	38753, 38767, 38883, 38704, 38926, 38903, 38764, 38702, 38927, 38768, 38705, 38739, 38777, 38901, 38711, 38776, 38745, 38778, 38703, 38906, 38911	38690	+
NC_001134.8	NM_001178338.1	40641	0	40527	+
NC_001134.8	NM_001178337.2	44171	0	43095	+
NC_001134.8	NM_001178335.1	44222	0	44089	+
NC_001134.8	NM_001178333.1	44083	0	44255	-
NC_001134.8	NM_001178332.1	46521	46436, 46441, 46448, 46454, 46521, 46429	46370	+
NC_001134.8	NM_001184321.1	45960	0	46564	-
NC_001134.8	NM_001178331.2	47271	47271	47362	-
NC_001134.8	NM_001178330.1	49459	49459	49358	+
NC_001134.8	NM_001178329.1	51012	0	50953	+
NC_001134.8	NM_001178328.2	50929	0	51018	-
NC_001134.8	NM_001178327.1	59723	59723, 59724, 59727	59821	-
NC_001134.8	NM_001178326.1	61152	61152, 61160, 61158	61201	-
NC_001134.8	NM_001178325.1	66941	0	66818	+
NC_001134.8	NM_001178324.2	67035	67035	67168	-
NC_001134.8	NM_001178322.1	69649	0	69750	-
NC_001134.8	NM_001178321.1	73097	0	72972	+
NC_001134.8	NM_001178320.2	71807	0	73069	-
NC_001134.8	NM_001178319.1	79853	0	79767	+
NC_001134.8	NM_001178318.1	79892	80256, 80214, 80262, 80263, 80265, 80266, 80358, 79892, 79893, 79894, 79895, 80276, 80090, 80252, 79902, 80277	80377	-
NC_001134.8	NM_001178316.1	80944	80944	81042	-
NC_001134.8	NM_001178315.1	84412	84450, 84419, 84420, 84421, 84425, 84431, 84433, 84451, 84436, 84437, 84438, 84440, 84441, 84443, 84412, 84445	84498	-
NC_001134.8	NM_001178314.1	84412	0	86721	-
NC_001134.8	NM_001178312.1	88403	88416, 88423, 88426, 88428, 88429, 88403, 88404, 88405, 88410, 88412, 88413, 88415	88522	-
NC_001134.8	NM_001184584.1	88412	0	89457	-
NC_001134.8	NM_001184454.1	90475	90475	90226	+
NC_001134.8	NM_001178309.1	92105	0	92030	+
NC_001134.8	NM_001178308.2	93487	93487	93394	+
NC_001134.8	NM_001178307.2	93519	93530, 93522, 93524, 93525, 93519	93638	-
NC_001134.8	NM_001178306.1	96323	0	96668	-
NC_001134.8	NM_001178304.1	100296	100342, 100296, 100297, 100298, 100299, 100300, 100301, 100302, 100303, 100304, 100305, 100306, 100307, 100341, 100310, 100311, 100344, 100314, 100357, 100346, 100339	100370	-
NC_001134.8	NM_001178303.1	105345	0	105221	+
NC_001134.8	NM_001178301.1	105239	105239	105315	-
NC_001134.8	NM_001178300.1	110420	0	109995	+
NC_001134.8	NM_001184440.1	109953	109984, 109953, 109987, 109961, 109967, 109968, 109979, 109981, 109982	110124	-
NC_001134.8	NM_001178299.1	111284	0	111244	+
NC_001134.8	NM_001178298.1	112826	112816, 112826, 112819, 112821	112708	+
NC_001134.8	NM_001178297.2	112727	112727	112800	-
NC_001134.8	NM_001178296.2	115573	0	115168	+
NC_001134.8	NM_001178295.1	115270	0	115572	-
NC_001134.8	NM_001178294.1	119380	0	119166	+
NC_001134.8	NM_001178292.1	119293	0	119378	-
NC_001134.8	NM_001178291.1	122587	122587, 122605	122752	-
NC_001134.8	NM_001178290.1	126189	126179, 126180, 126181, 126182, 126189, 126171	126119	+
NC_001134.8	NM_001178289.1	127507	127482, 127507	127244	+
NC_001134.8	NM_001348869.1	127808	0	127610	+
NC_001134.8	NM_001178287.1	127677	127752, 127755, 127677	127894	-
NC_001134.8	NM_001178286.1	133952	0	133749	+
NC_001134.8	NM_001178285.1	133827	133927, 133939, 133942, 133943, 133952, 133953, 133827, 133961, 133834, 133969, 133843, 133845, 133849, 133850, 133853, 133857, 133862, 133996, 133998, 134000, 134003, 134004	134142	-
NC_001134.8	NM_001178284.1	136501	0	136366	+
NC_001134.8	NM_001178283.1	137693	0	137461	+
NC_001134.8	NM_001178282.1	138174	138274, 138174	138340	-
NC_001134.8	NM_001178281.1	142114	0	141972	+
NC_001134.8	NM_001178280.1	141948	142020, 142029, 142040, 142103, 142008, 141948	142111	-
NC_001134.8	NM_001184527.1	143713	0	143572	+
NC_001134.8	NM_001178279.1	143794	0	143988	-
NC_001134.8	NM_001178278.1	146999	0	146885	+
NC_001134.8	NM_001178277.1	150427	0	150286	+
NC_001134.8	NM_001178276.1	150305	150305	150446	-
NC_001134.8	NM_001178275.1	151281	0	151492	-
NC_001134.8	NM_001178274.1	153657	0	153847	-
NC_001134.8	NM_001178273.1	158581	158597, 158603, 158581, 158583, 158587, 158589, 158590	158655	-
NC_001134.8	NM_001178272.1	161515	161515, 161439	161329	+
NC_001134.8	NM_001178271.1	162744	0	162715	+
NC_001134.8	NM_001178270.1	162718	162819, 162820, 162821, 162822, 162823, 162824, 162825, 162826, 162828, 162831, 162832, 162834, 162835, 162841, 162844, 162845, 162718, 162725, 162726, 162728, 162735, 162736, 162737, 162994, 162995, 162996, 162741, 162742, 162743, 162744, 162745, 162746, 162748, 162877, 162750, 162869, 162753, 162758, 162763, 162765, 162766, 162767, 162768, 162769, 162771, 162772, 162773, 162774, 163001, 162776,…	163040	-
NC_001134.8	NM_001184457.1	164358	164384, 164411, 164386, 164387, 164388, 164389, 164358, 164394, 164395, 164399, 164400, 164401, 164373, 164407, 164379, 164413, 164414	164487	-
NC_001134.8	NM_001178269.1	167369	0	167264	+
NC_001134.8	NM_001178268.1	167243	0	167517	-
NC_001134.8	NM_001178267.1	169475	169475, 169448, 169457, 169459, 169460, 169462	169376	+
NC_001134.8	NM_001178266.1	171169	171169, 171153, 171157, 171158, 171159, 171160, 171161, 171162, 171163, 171164, 171165, 171166	171038	+
NC_001134.8	NM_001178265.1	172377	0	171918	+
NC_001134.8	NM_001178264.1	174843	0	174588	+
NC_001134.8	NM_001178263.1	174696	0	174919	-
NC_001134.8	NM_001178262.1	177788	177803, 177795, 177788, 177798	177873	-
NC_001134.8	NM_001178261.1	181486	181486	181659	-
NC_001134.8	NM_001178260.1	184215	0	184125	+
NC_001134.8	NM_001178259.1	186181	0	185915	+
NC_001134.8	NM_001178258.1	185936	185936	185997	-
NC_001134.8	NM_001178257.1	186768	186768	186843	-
NC_001134.8	NM_001178256.1	193644	0	193512	+
NC_001134.8	NM_001178255.1	195982	195972, 195973, 195976, 195982, 195740, 195741, 195742, 195744, 195745, 195748, 195749, 195922, 195806, 195938, 195939, 195940, 195941, 195942, 195950, 195956, 195960, 195964, 195967	195702	+
NC_001134.8	NM_001178254.2	198921	0	199063	-
NC_001134.8	NM_001178253.1	203592	0	203261	+
NC_001134.8	NM_001178251.1	206020	0	205817	+
NC_001134.8	NM_001178250.1	205905	0	206106	-
NC_001134.8	NM_001178249.1	209360	0	209224	+
NC_001134.8	NM_001184539.1	211932	0	209648	+
NC_001134.8	NM_001178248.2	212258	0	212175	+
NC_001134.8	NM_001178247.1	212464	212464, 212571, 212565	212631	-
NC_001134.8	NM_001178246.1	216411	216426, 216411, 216421, 216414	216586	-
NC_001134.8	NM_001178245.1	220850	0	220400	+
NC_001134.8	NM_001180048.2	226912	0	226598	+
NC_001134.8	NM_001180047.1	225037	0	222652	+
NC_001134.8	NM_001178244.1	235178	0	235117	+
NC_001134.8	NM_001178243.1	235213	235233, 235238, 235213, 235216, 235218, 235221, 235222, 235226, 235227, 235228	235393	-
NC_001134.8	NM_001178242.1	237082	237082, 237061, 237069	236887	+
NC_001134.8	NM_001178241.1	237061	237061, 237063, 237064, 237067, 237069, 237070, 237073, 237076, 237079, 237080, 237082, 237083, 237085, 237087, 237088, 237089, 237091, 237093, 237094, 237095, 237096, 237097	237152	-
NC_001134.8	NM_001178349.1	238888	238888, 238901	238940	-
NC_001134.8	NM_001178350.1	241380	0	241707	-
NC_001134.8	NM_001178351.1	244358	0	244230	+
NC_001134.8	NM_001178352.2	244271	244271	244365	-
NC_001134.8	NM_001178353.1	246742	0	246547	+
NC_001134.8	NM_001178354.1	248646	248646, 248631	248503	+
NC_001134.8	NM_001178355.2	248514	0	248805	-
NC_001134.8	NM_001178356.1	252367	0	252562	-
NC_001134.8	NM_001178357.1	255190	255200, 255201, 255203, 255205, 255206, 255207, 255208, 255210, 255211, 255212, 255213, 255214, 255190, 255194, 255197	255372	-
NC_001134.8	NM_001178358.1	256903	256898, 256900, 256901, 256903, 256880, 256881, 256882, 256884, 256862, 256892, 256893, 256894	256741	+
NC_001134.8	NM_001178359.1	256993	256993, 256997, 256998, 256999, 257000, 257001, 257002, 257003, 257004, 257005	257111	-
NC_001134.8	NM_001180056.2	265463	0	265140	+
NC_001134.8	NM_001180055.1	263604	0	261191	+
NC_001134.8	NM_001178361.1	265332	265332, 265334	265491	-
NC_001134.8	NM_001178362.1	266604	266626, 266604, 266612, 266614, 266615, 266616	266724	-
NC_001134.8	NM_001178363.1	267566	267566, 267568, 267569, 267570, 267572, 267577	267709	-
NC_001134.8	NM_001178364.1	270841	270832, 270673, 270834, 270835, 270838, 270841	270633	+
NC_001134.8	NM_001178365.1	270750	0	270946	-
NC_001134.8	NM_001178366.1	274220	0	274426	-
NC_001134.8	NM_001178367.1	274220	0	276252	-
NC_001134.8	NM_001178368.1	280753	0	280607	+
NC_001134.8	NM_001178369.1	284089	0	283344	+
NC_001134.8	NM_001178370.1	284430	0	284271	+
NC_001134.8	NM_001178371.1	284232	0	284427	-
NC_001134.8	NM_001178372.1	290565	0	290350	+
NC_001134.8	NM_001178373.1	290467	290488, 290474, 290467, 290573	290680	-
NC_001134.8	NM_001178374.1	292738	292738, 292774, 292775, 292776, 292786, 292770, 292782, 292751, 292753, 292754, 292755, 292756, 292759, 292760, 292761, 292762, 292763, 292764, 292765, 292767	292876	-
NC_001134.8	NM_001346795.1	292753	292774, 292753, 292759, 292760, 292761, 292762, 292763	294023	-
NC_001134.8	NM_001178376.1	294246	294249, 294246	294424	-
NC_001134.8	NM_001178377.1	296233	296233	296368	-
NC_001134.8	NM_001178378.1	300059	0	299950	+
NC_001134.8	NM_001178379.1	301351	301344, 301345, 301351, 301323, 301325, 301326, 301327, 301329, 301339	301254	+
NC_001134.8	NM_001346796.1	301944	0	301821	+
NC_001134.8	NM_001178381.1	304972	0	304703	+
NC_001134.8	NM_001178382.1	304465	0	304929	-
NC_001134.8	NM_001178383.1	306124	306124, 306168, 306170, 306171, 306204, 306173	306268	-
NC_001134.8	NM_001178384.1	308883	308976, 308914, 308883, 308886, 308887, 308888	309080	-
NC_001134.8	NM_001178385.1	310492	310492	310564	-
NC_001134.8	NM_001178386.1	314982	0	314789	+
NC_001134.8	NM_001178387.1	316702	316674, 316675, 316681, 316686, 316623, 316688, 316689, 316692, 316699, 316667, 316700, 316702	316510	+
NC_001134.8	NM_001178389.1	320435	0	320275	+
NC_001134.8	NM_001178390.1	320340	0	320415	-
NC_001134.8	NM_001178391.2	321723	321723, 321766	321875	-
NC_001134.8	NM_001178392.2	324245	0	324340	-
NC_001134.8	NM_001178393.2	328005	0	328172	-
NC_001134.8	NM_001178394.1	330116	330240, 330243, 330116, 330250, 330123, 330391, 330397, 330409, 330412, 330415, 330418, 330180, 330455, 330457, 330464, 330465, 330466, 330467, 330468, 330470, 330234, 330235, 330236, 330237, 330238, 330239	330506	-
NC_001134.8	NM_001178395.1	332462	332462	332360	+
NC_001134.8	NM_001178396.1	334025	334025, 334018, 334022, 334017	333812	+
NC_001134.8	NM_001178397.1	334138	334138, 334141, 334143	334385	-
NC_001134.8	NM_001178398.1	337138	337156, 337138, 337143, 337144, 337145, 337146, 337147, 337148, 337149, 337151	337182	-
NC_001134.8	NM_001178400.1	338652	338660, 338662, 338663, 338664, 338665, 338668, 338652	338719	-
NC_001134.8	NM_001178401.1	339591	339591, 339599, 339605, 339606, 339607, 339608, 339610, 339611	339674	-
NC_001134.8	NM_001178402.1	344498	344487, 344491, 344492, 344494, 344495, 344498	344135	+
NC_001134.8	NM_001178403.1	342805	0	344601	-
NC_001134.8	NM_001178404.1	349428	349425, 349426, 349428, 349422, 349423	349384	+
NC_001134.8	NM_001270739.1	351905	351905	351455	+
NC_001134.8	NM_001178405.1	352079	352079	352192	-
NC_001134.8	NM_001178406.1	353651	0	353671	-
NC_001134.8	NM_001184442.3	356135	356192, 356193, 356135, 356188, 356169, 356176, 356147, 356181, 356183, 356184, 356153, 356186, 356187, 356156, 356189, 356191	356323	-
NC_001134.8	NM_001178407.1	356776	356776	356860	-
NC_001134.8	NM_001178408.1	360606	0	360651	-
NC_001134.8	NM_001178409.3	364618	0	364786	-
NC_001134.8	NM_001178410.1	365863	365896, 365876, 365869, 365878, 365863	365975	-
NC_001134.8	NM_001178411.1	366530	0	366969	-
NC_001134.8	NM_001178413.3	366533	0	368583	-
NC_001134.8	NM_001178414.1	369930	0	370036	-
NC_001134.8	NM_001178415.1	371944	371968, 371969, 371970, 371971, 371972, 371973, 371974, 371975, 371976, 371977, 371978, 371979, 371980, 371981, 371983, 371984, 371985, 371986, 371987, 371988, 371989, 371990, 371992, 371994, 371995, 371996, 371998, 372000, 372001, 372002, 372003, 372004, 372005, 372006, 372007, 372008, 372009, 372010, 372011, 372012, 372014, 372015, 372016, 372017, 372018, 372022, 372070, 371944, 371951, 371961,…	372102	-
NC_001134.8	NM_001178416.4	373638	373640, 373641, 373668, 373669, 373638	373860	-
NC_001134.8	NM_001178417.1	376402	376402, 376461	376573	-
NC_001134.8	NM_001178418.1	379179	379179	379220	-
NC_001134.8	NM_001178419.3	381322	0	381046	+
NC_001134.8	NM_001178420.1	382844	0	382674	+
NC_001134.8	NM_001184540.1	382068	0	382859	-
NC_001134.8	NM_001178421.4	386070	0	385988	+
NC_001134.8	NM_001178422.2	389312	0	389216	+
NC_001134.8	NM_001178424.2	391711	0	391291	+
NC_001134.8	NM_001178425.3	391589	391589	391804	-
NC_001134.8	NM_001178426.2	395234	395105, 395234, 395082, 394891, 394892, 394893, 395054, 394895, 394898, 394901, 394902, 394904, 395033, 394877, 394894	394742	+
NC_001134.8	NM_001178427.1	395293	395297, 395293	395382	-
NC_001134.8	NM_001178428.3	398438	0	398613	-
NC_001134.8	NM_001178429.1	401138	0	401252	-
NC_001134.8	NM_001178430.1	406458	406480, 406483, 406485, 406486, 406487, 406488, 406458	406627	-
NC_001134.8	NM_001178431.3	410720	0	410629	+
NC_001134.8	NM_001178432.1	414188	0	413981	+
NC_001134.8	NM_001180057.1	414064	414115, 414117, 414120, 414126, 414064, 414067, 414069, 414071, 414072, 414074	414185	-
NC_001134.8	NM_001184443.1	418517	418564, 418776, 418567, 418569, 418570, 418571, 418572, 418573, 418574, 418576, 418705, 418686, 418579, 418580, 418582, 418583, 418584, 418585, 418692, 418714, 418718, 418719, 418592, 418595, 418599, 418600, 418603, 418695, 418622, 418720, 418702, 418701, 418683, 418517, 418519, 418520, 418521, 418522, 418682, 418526, 418528, 418530, 418531, 418532, 418533, 418534, 418535, 418536, 418537, 418538,…	418906	-
NC_001134.8	NM_001178434.1	420075	420075, 420076, 420077, 420079	420200	-
NC_001134.8	NM_001178435.3	424941	0	424829	+
NC_001134.8	NM_001178436.1	424888	0	424989	-
NC_001134.8	NM_001180058.2	426002	426016, 426017, 426038, 426037, 426039, 426030, 426031, 426033, 426002, 426035, 426004, 426005, 426006, 426007, 426008, 426036, 426010, 426012, 426013, 426014, 426015	426189	-
NC_001134.8	NM_001178438.4	426002	426016, 426038, 426037, 426039, 426030, 426031, 426033, 426002, 426035, 426004, 426005, 426006, 426007, 426008, 426036, 426010, 426012, 426013, 426014, 426015	426332	-
NC_001134.8	NM_001178439.1	427053	0	427154	-
NC_001134.8	NM_001178440.1	427648	427648	427697	-
NC_001134.8	NM_001178441.3	429477	429477, 429483, 429488, 429490, 429491, 429496, 429497, 429498, 429501	429547	-
NC_001134.8	NM_001178442.2	434404	0	434297	+
NC_001134.8	NM_001178443.1	434313	434313, 434323	434405	-
NC_001134.8	NM_001178444.3	436787	0	436713	+
NC_001134.8	NM_001178445.2	441507	0	441315	+
NC_001134.8	NM_001178446.1	443751	0	443590	+
NC_001134.8	NM_001178449.3	443778	443778, 443779, 443783, 443784, 443787, 443789	443820	-
NC_001134.8	NM_001178450.1	443780	0	445061	-
NC_001134.8	NM_001178451.1	449366	0	449316	+
NC_001134.8	NM_001178452.3	450745	0	450656	+
NC_001134.8	NM_001178453.1	450768	450768	450880	-
NC_001134.8	NM_001178454.1	453567	0	453224	+
NC_001134.8	NM_001178455.3	453330	0	453792	-
NC_001134.8	NM_001178456.2	457869	0	457665	+
NC_001134.8	NM_001178457.1	457718	457735, 457736, 457737, 457738, 457741, 457813, 457718, 457753, 457720, 457721, 457722, 457723, 457724, 457725, 457727	457918	-
NC_001134.8	NM_001178458.3	460320	460320	460221	+
NC_001134.8	NM_001178459.1	461101	461123, 461139, 461131, 461101, 461104, 461106, 461107, 461108, 461109, 461110, 461113	461177	-
NC_001134.8	NM_001184520.1	462743	462743	462579	+
NC_001134.8	NM_001178460.3	462637	462637, 462749	462869	-
NC_001134.8	NM_001178462.1	469791	0	469620	+
NC_001134.8	NM_001178463.1	469588	0	469747	-
NC_001134.8	NM_001178465.3	474234	474242, 474254, 474260, 474261, 474263, 474234, 474236, 474237, 474238, 474239	474391	-
NC_001134.8	NM_001178466.1	479146	479136, 479137, 479138, 479141, 479145, 479146, 479121, 479125, 479126, 479127, 479128, 479129, 479130, 479131, 479132, 479133, 479135	479047	+
NC_001134.8	NM_001178467.1	480484	0	480323	+
NC_001134.8	NM_001178468.3	480367	480371, 480367	480434	-
NC_001134.8	NM_001178469.2	481312	481312	481363	-
NC_001134.8	NM_001178470.1	483796	483802, 483796, 483807	483969	-
NC_001134.8	NM_001178471.3	482912	0	484741	-
NC_001134.8	NM_001178473.1	486835	0	487198	-
NC_001134.8	NM_001178474.1	488764	488769, 488772, 488773, 488774, 488775, 488777, 488778, 488779, 488786, 488787, 488764	488904	-
NC_001134.8	NM_001270740.1	491202	491200, 491201, 491202, 491188, 491191, 491193, 491195, 491197, 491198, 491199	491056	+
NC_001134.8	NM_001178475.3	491083	491105, 491083, 491084, 491086, 491089, 491090, 491091, 491092, 491093, 491095, 491096, 491097	491268	-
NC_001134.8	NM_001178476.1	491084	0	493080	-
NC_001134.8	NM_001178477.1	494261	494261	494352	-
NC_001134.8	NM_001178478.3	495477	0	495591	-
NC_001134.8	NM_001178479.3	499346	0	499277	+
NC_001134.8	NM_001178480.1	499346	499346, 499348, 499349, 499351, 499352, 499353	499651	-
NC_001134.8	NM_001178481.1	501578	0	501803	-
NC_001134.8	NM_001178483.3	505520	505520	505306	+
NC_001134.8	NM_001178484.3	512974	0	512774	+
NC_001134.8	NM_001178485.2	513681	513681	513583	+
NC_001134.8	NM_001178486.2	513610	513610	513761	-
NC_001134.8	NM_001178487.3	517298	517298	517190	+
NC_001134.8	NM_001178488.3	517098	0	517349	-
NC_001134.8	NM_001178489.2	526924	0	527024	-
NC_001134.8	NM_001178490.1	530829	0	530638	+
NC_001134.8	NM_001178491.3	530729	530729	530868	-
NC_001134.8	NM_001348890.1	533185	0	533234	-
NC_001134.8	NM_001178493.3	534925	0	534817	+
NC_001134.8	NM_001178494.1	536315	0	536096	+
NC_001134.8	NM_001178495.1	537477	537477	537465	+
NC_001134.8	NM_001178496.3	539793	0	539705	+
NC_001134.8	NM_001178497.3	541121	541120, 541121, 541114, 541119	541021	+
NC_001134.8	NM_001178498.1	541110	0	541208	-
NC_001134.8	NM_001178499.1	546112	546112, 546097, 546103	545978	+
NC_001134.8	NM_001178500.3	548342	0	547251	+
NC_001134.8	NM_001178501.3	548408	0	548194	+
NC_001134.8	NM_001178502.1	548261	548261	548361	-
NC_001134.8	NM_001178503.1	551022	0	550928	+
NC_001134.8	NM_001178504.3	551001	0	551103	-
NC_001134.8	NM_001178505.3	553412	0	553542	-
NC_001134.8	NM_001178506.1	558359	0	558198	+
NC_001134.8	NM_001178507.1	559816	0	559728	+
NC_001134.8	NM_001178508.3	561098	0	560974	+
NC_001134.8	NM_001178509.3	562911	0	562764	+
NC_001134.8	NM_001178510.1	562860	563041, 563012, 563045, 563046, 563047, 563048, 563017, 562860, 563033, 562927, 563031, 562916	563202	-
NC_001134.8	NM_001180059.1	565514	565508, 565512, 565514, 565493, 565496, 565502	565428	+
NC_001134.8	NM_001178511.3	567694	0	567480	+
NC_001134.8	NM_001178512.3	567769	567769	567874	-
NC_001134.8	NM_001178513.1	569839	569826, 569804, 569839	569685	+
NC_001134.8	NM_001178514.1	569713	0	569841	-
NC_001134.8	NM_001178515.3	571353	0	571467	-
NC_001134.8	NM_001178516.3	573843	0	573612	+
NC_001134.8	NM_001178517.1	573733	573733, 573798, 573741, 573742, 573746, 573754	573914	-
NC_001134.8	NM_001178518.1	576208	576208	576343	-
NC_001134.8	NM_001178519.3	579132	579132, 579071	578984	+
NC_001134.8	NM_001178520.3	579047	579047	579149	-
NC_001134.8	NM_001178521.1	581558	581584, 581558, 581583	581725	-
NC_001134.8	NM_001178523.1	583457	0	583355	+
NC_001134.8	NM_001178524.3	584804	0	584658	+
NC_001134.8	NM_001178525.3	584688	584688	584806	-
NC_001134.8	NM_001178527.1	586400	0	586546	-
NC_001134.8	NM_001178528.1	591495	0	591459	+
NC_001134.8	NM_001178529.3	591607	591623, 591625, 591627, 591630, 591607, 591613	591711	-
NC_001134.8	NM_001178530.3	593147	0	593505	-
NC_001134.8	NM_001178531.1	597182	0	597065	+
NC_001134.8	NM_001178532.3	599035	0	598934	+
NC_001134.8	NM_001178533.3	599002	599002, 599005	599122	-
NC_001134.8	NM_001178534.1	603466	0	602360	+
NC_001134.8	NM_001178535.1	603600	0	603476	+
NC_001134.8	NM_001178536.3	603419	0	603684	-
NC_001134.8	NM_001178537.3	605579	605571, 605574, 605576, 605577, 605579, 605557	605508	+
NC_001134.8	NM_001178539.1	607259	607234, 607236, 607238, 607239, 607241, 607244, 607250, 607259	607140	+
NC_001134.8	NM_001178540.1	609064	0	608785	+
NC_001134.8	NM_001178541.3	608622	0	609081	-
NC_001134.8	NM_001178542.3	610563	0	610409	+
NC_001134.8	NM_001178543.1	610462	0	610613	-
NC_001134.8	NM_001178544.1	612069	612069, 612072, 612073, 612074, 612075, 612076, 612077, 612078, 612136, 612082, 612110, 612086, 612095	612235	-
NC_001134.8	NM_001184541.3	612110	0	614023	-
NC_001134.8	NM_001178545.1	614733	0	615202	-
NC_001134.8	NM_001178546.1	616014	0	616126	-
NC_001134.8	NM_001178547.3	620581	0	620303	+
NC_001134.8	NM_001178548.3	622761	0	622527	+
NC_001134.8	NM_001178549.1	624337	0	624211	+
NC_001134.8	NM_001184676.3	624243	624259, 624261, 624243, 624244, 624245, 624246, 624247, 624248	624492	-
NC_001134.8	NM_001178550.4	628492	0	628309	+
NC_001134.8	NM_001178551.2	632173	0	631942	+
NC_001134.8	NM_001178552.2	631977	0	632253	-
NC_001134.8	NM_001178553.3	635031	0	634836	+
NC_001134.8	NM_001178555.4	636656	636656	636543	+
NC_001134.8	NM_001178556.1	636567	636578, 636567	636702	-
NC_001134.8	NM_001178558.1	646198	0	645978	+
NC_001134.8	NM_001178559.3	645343	0	646157	-
NC_001134.8	NM_001178560.3	650118	650113, 650118, 650110	649904	+
NC_001134.8	NM_001178562.1	653192	653152, 653154, 653187, 653192, 653133, 653139, 653050	652998	+
NC_001134.8	NM_001178563.3	655759	0	655317	+
NC_001134.8	NM_001178564.3	655306	655306	655575	-
NC_001134.8	NM_001178565.1	658721	0	658392	+
NC_001134.8	NM_001178566.1	658573	658602, 658573	658706	-
NC_001134.8	NM_001178568.3	662754	0	662994	-
NC_001134.8	NM_001178569.1	664906	664960, 664944, 665009, 664936, 664906, 664910, 664911, 664912, 664913, 664914, 664916, 664917, 664918, 664919, 664920, 664943, 665006, 664926	665152	-
NC_001134.8	NM_001184644.1	668393	0	666642	+
NC_001134.8	NM_001178570.3	666591	666603, 666604, 666605, 666606, 666607, 666608, 666609, 666610, 666591	666719	-
NC_001134.8	NM_001178571.3	668422	668422	668662	-
NC_001134.8	NM_001178573.1	673672	0	673329	+
NC_001134.8	NM_001178575.1	673439	0	673571	-
NC_001134.8	NM_001178576.3	676364	0	676227	+
NC_001134.8	NM_001178577.3	676226	676249, 676226, 676227	676356	-
NC_001134.8	NM_001178578.1	679383	679425, 679434, 679512, 679523, 679447, 679452, 679514, 679454, 679455, 679456, 679457, 679458, 679459, 679460, 679461, 679462, 679463, 679464, 679465, 679466, 679467, 679468, 679469, 679517, 679473, 679481, 679519, 679516, 679520, 679515, 679507, 679510, 679383, 679384, 679385, 679386, 679387, 679388, 679389, 679390, 679391, 679392, 679521, 679394, 679395, 679513, 679401, 679404, 679406, 679409,…	679548	-
NC_001134.8	NM_001184673.1	680713	0	680562	+
NC_001134.8	NM_001178579.3	682136	682136	682178	-
NC_001134.8	NM_001178581.3	684845	0	684669	+
NC_001134.8	NM_001184461.1	685500	0	685261	+
NC_001134.8	NM_001178582.1	685370	685393, 685370, 685372, 685373, 685374	685437	-
NC_001134.8	NM_001178583.3	690368	0	690263	+
NC_001134.8	NM_001178584.3	690262	690262	690382	-
NC_001134.8	NM_001178585.1	694648	0	694518	+
NC_001134.8	NM_001178586.1	694487	0	695106	-
NC_001134.8	NM_001178587.3	698189	0	698353	-
NC_001134.8	NM_001178588.3	700176	0	700489	-
NC_001134.8	NM_001178589.1	702506	702531, 702532, 702534, 702535, 702537, 702506, 702541, 702515, 702517, 702520, 702522, 702523	702588	-
NC_001134.8	NM_001178590.1	705479	0	705386	+
NC_001134.8	NM_001178591.3	705206	0	705446	-
NC_001134.8	NM_001178592.3	708143	708143	708016	+
NC_001134.8	NM_001178593.1	708087	708087	708149	-
NC_001134.8	NM_001178594.1	712890	0	712754	+
NC_001134.8	NM_001178595.3	712757	0	713003	-
NC_001134.8	NM_001178596.3	714721	0	714806	-
NC_001134.8	NM_001178597.1	716767	716767	716881	-
NC_001134.8	NM_001178598.1	723678	0	720604	+
NC_001134.8	NM_001178599.3	722388	722388	722313	+
NC_001134.8	NM_001178600.3	723678	0	723054	+
NC_001134.8	NM_001178601.1	723728	723728, 723725	723635	+
NC_001134.8	NM_001178602.1	723571	0	723735	-
NC_001134.8	NM_001178603.3	726625	0	726540	+
NC_001134.8	NM_001184510.3	726520	726520, 726522, 726523, 726524	726617	-
NC_001134.8	NM_001178604.1	727316	727331, 727333, 727337, 727340, 727345, 727316	727385	-
NC_001134.8	NM_001178605.1	729994	0	729724	+
NC_001134.8	NM_001178606.3	729669	729669	729733	-
NC_001134.8	NM_001178607.3	732789	0	732453	+
NC_001134.8	NM_001178608.1	732179	0	732638	-
NC_001134.8	NM_001178609.1	734664	0	734831	-
NC_001134.8	NM_001178610.3	735603	735610, 735603, 735629, 735615, 735607	735719	-
NC_001134.8	NM_001178611.3	737892	0	737736	+
NC_001134.8	NM_001178612.1	736227	0	737769	-
NC_001134.8	NM_001178613.2	739686	0	739544	+
NC_001134.8	NM_001178615.4	741145	0	741022	+
NC_001134.8	NM_001178616.3	741721	741721	741616	+
NC_001134.8	NM_001178617.1	741999	742019, 741999, 742003, 742005, 742006, 742007, 742008, 742009, 742012, 742013, 742014, 742015	742159	-
NC_001134.8	NM_001178618.2	742701	0	742760	-
NC_001134.8	NM_001178619.3	746278	0	746111	+
NC_001134.8	NM_001178620.3	746176	746176	746360	-
NC_001134.8	NM_001178621.1	747952	747952, 747957	748060	-
NC_001134.8	NM_001178622.1	751371	0	751177	+
NC_001134.8	NM_001178623.4	751215	0	751355	-
NC_001134.8	NM_001178624.3	757555	757555	757619	-
NC_001134.8	NM_001178626.1	761083	0	760899	+
NC_001134.8	NM_001178627.1	762714	762714	762594	+
NC_001134.8	NM_001178628.3	762598	762598	762783	-
NC_001134.8	NM_001178629.3	764839	0	764969	-
NC_001134.8	NM_001178630.1	768782	768782	768680	+
NC_001134.8	NM_001178631.1	768780	768784, 768795, 768780, 768923, 768799	768942	-
NC_001134.8	NM_001178632.3	774685	0	773632	+
NC_001134.8	NM_001178633.4	774500	774489, 774500	774356	+
NC_001134.8	NM_001178634.1	776381	776360, 776366, 776370, 776374, 776375, 776376, 776377, 776378, 776379, 776381	776313	+
NC_001134.8	NM_001178635.1	778055	0	777854	+
NC_001134.8	NM_001178636.4	777906	777906	778011	-
NC_001134.8	NM_001178637.4	782459	0	782384	+
NC_001134.8	NM_001178638.1	783687	0	783556	+
NC_001134.8	NM_001178639.1	783543	0	783672	-
NC_001134.8	NM_001178641.3	788662	0	788430	+
NC_001134.8	NM_001178642.3	791891	0	791814	+
NC_001134.8	NM_001178643.2	796633	796633	796499	+
NC_001134.8	NM_001178644.1	796516	796544, 796545, 796546, 796547, 796548, 796549, 796550, 796551, 796552, 796553, 796554, 796674, 796560, 796689, 796702, 796577, 796709, 796712, 796679, 796680, 796725, 796685, 796688, 796516, 796521, 796655, 796528, 796529, 796532, 796533, 796536, 796539, 796540	796797	-
NC_001134.8	NM_001184587.3	800070	0	800122	-
NC_001134.8	NM_001178645.3	802172	0	801929	+
NC_001134.8	NM_001178646.1	802536	0	802630	-
NC_001134.8	NM_001178647.3	807233	0	807105	+
NC_001134.8	NM_001178649.3	809464	0	809419	+
NC_001134.8	NM_001178650.1	810257	810257, 810266, 810259, 810260, 810265	810339	-
NC_001135.5	NM_001178708.1	12303	12308, 12303	12385	-
NC_001135.5	NM_001178707.1	14022	0	13809	+
NC_001135.5	NM_001178706.1	15689	15712, 15713, 15715, 15716, 15689, 15690, 15695, 15698, 15699, 15701, 15702, 15703, 15704, 15705, 15706, 15707, 15710, 15711	15797	-
NC_001135.5	NM_001178705.1	18715	0	18561	+
NC_001135.5	NM_001178704.1	18641	0	18815	-
NC_001135.5	NM_001178703.1	22317	0	22428	-
NC_001135.5	NM_001184528.1	23991	0	23925	+
NC_001135.5	NM_001184448.1	23887	23982, 23983, 23991, 23993, 23994, 23995, 23996, 23997, 24005, 23887, 23888, 23890, 23896, 23897, 23898, 23899, 23900, 23902, 23903, 23904, 23905, 23913, 23922, 23924, 23925, 23926	24031	-
NC_001135.5	NM_001178701.1	27053	0	26906	+
NC_001135.5	NM_001178700.1	26907	26907, 26911	26924	-
NC_001135.5	NM_001178699.1	29020	0	28936	+
NC_001135.5	NM_001305014.1	31226	0	30996	+
NC_001135.5	NM_001178698.1	34082	0	33974	+
NC_001135.5	NM_001178697.1	33973	33973	34142	-
NC_001135.5	NM_001178696.1	37847	0	37616	+
NC_001135.5	NM_001178695.1	36936	0	37835	-
NC_001135.5	NM_001178694.1	39648	39648	39785	-
NC_001135.5	NM_001184678.1	41967	41960, 41961, 41958, 41967	41727	+
NC_001135.5	NM_001178693.1	43664	0	43556	+
NC_001135.5	NM_001178692.1	43547	0	43660	-
NC_001135.5	NM_001178690.1	44561	0	44622	-
NC_001135.5	NM_001178689.1	46929	0	47110	-
NC_001135.5	NM_001178688.1	48553	48582, 48583, 48584, 48553, 48559, 48592, 48565, 48567, 48572, 48573, 48574	48652	-
NC_001135.5	NM_001178687.1	52521	52521, 52516	50943	+
NC_001135.5	NM_001178685.1	52521	52521, 52516	52340	+
NC_001135.5	NM_001178684.1	54937	54937	54882	+
NC_001135.5	NM_001178683.1	54861	54868, 54861, 54863	54940	-
NC_001135.5	NM_001178682.1	56767	0	57373	-
NC_001135.5	NM_001178681.1	61244	0	60726	+
NC_001135.5	NM_001178680.1	60712	60739, 60756, 60757, 60712, 60715, 60753, 60754, 60723, 60724, 60725, 60726, 60727, 60729, 60730, 60731, 60735	60840	-
NC_001135.5	NM_001178679.1	62797	62792, 62797	62722	+
NC_001135.5	NM_001178678.1	62697	62697, 62703, 62704, 62705, 62706, 62709	62775	-
NC_001135.5	NM_001178677.1	64669	0	64481	+
NC_001135.5	NM_001178676.1	64570	64570	64674	-
NC_001135.5	NM_001178675.1	65810	65810, 65854, 65844, 65850, 65846	65933	-
NC_001135.5	NM_001178674.1	68338	0	68598	-
NC_001135.5	NM_001178673.1	71486	71433, 71434, 71486	71367	+
NC_001135.5	NM_001178672.1	73446	0	73341	+
NC_001135.5	NM_001184449.1	73341	0	73404	-
NC_001135.5	NM_001178671.1	75922	75939, 75941, 75943, 75944, 75947, 75948, 75922, 75971, 75925, 75931, 75934	76017	-
NC_001135.5	NM_001178670.1	82392	0	82275	+
NC_001135.5	NM_001184450.1	84308	0	83997	+
NC_001135.5	NM_001178666.2	90740	0	90415	+
NC_001135.5	NM_001178665.1	92575	0	92418	+
NC_001135.5	NM_001178664.1	92490	92490, 92699, 92702	92776	-
NC_001135.5	NM_001178663.1	94481	94481	94620	-
NC_001135.5	NM_001178662.1	101326	0	101191	+
NC_001135.5	NM_001184672.1	101182	101194, 101203, 101182	101316	-
NC_001135.5	NM_001178660.1	101901	0	102074	-
NC_001135.5	NM_001178659.1	103455	103455	103570	-
NC_001135.5	NM_001178658.1	104470	104513, 104514, 104539, 104486, 104535, 104541, 104495, 104496, 104529, 104532, 104470, 104471, 104472, 104505, 104506, 104538, 104508, 104477, 104478	104618	-
NC_001135.5	NM_001178657.1	105543	0	105695	-
NC_001135.5	NM_001184518.1	107522	107522	107417	+
NC_001135.5	NM_001178654.1	108977	0	108791	+
NC_001135.5	NM_001178653.1	111665	0	110670	+
NC_001135.5	NM_001178652.2	110650	110650	110807	-
NC_001135.5	NM_001178651.1	112612	0	112482	+
NC_001135.5	NM_001184314.1	114271	0	113541	+
NC_001135.5	NM_001184462.1	114271	0	114024	+
NC_001135.5	NM_001178715.1	117310	117326, 117310	117379	-
NC_001135.5	NM_001178716.1	119466	0	119171	+
NC_001135.5	NM_001178717.1	119386	119394, 119396, 119461, 119398, 119399, 119466, 119463, 119468, 119469, 119470, 119490, 119386, 119389	119574	-
NC_001135.5	NM_001178718.1	120788	120832, 120833, 120834, 120835, 120836, 120837, 120838, 120839, 120840, 120841, 120842, 120843, 120844, 120845, 120846, 120847, 120848, 120849, 120850, 120851, 120852, 120853, 120856, 120860, 120862, 120788, 120789, 120791, 120792, 120793, 120794, 120795, 120796, 120797, 120798, 120799, 120800, 120801, 120802, 120803, 120804, 120805, 120809, 120810, 120814, 120816, 120818, 120820, 120821, 120822,…	120945	-
NC_001135.5	NM_001348894.1	120791	0	122529	-
NC_001135.5	NM_001178720.1	125554	0	126010	-
NC_001135.5	NM_001178721.1	130546	0	130281	+
NC_001135.5	NM_001178722.1	130464	130464, 130467, 130640, 130644, 130645, 130646, 130647, 130650, 130651, 130653	130744	-
NC_001135.5	NM_001178723.1	132065	132096, 132097, 132098, 132099, 132100, 132101, 132102, 132103, 132104, 132106, 132107, 132108, 132109, 132112, 132113, 132114, 132115, 132116, 132117, 132118, 132120, 132121, 132124, 132125, 132126, 132127, 132129, 132130, 132133, 132135, 132138, 132140, 132141, 132142, 132143, 132144, 132145, 132146, 132147, 132148, 132149, 132150, 132151, 132152, 132153, 132154, 132155, 132156, 132158, 132159,…	132272	-
NC_001135.5	NM_001178724.1	133664	133664, 133666, 133667, 133668, 133669	133723	-
NC_001135.5	NM_001178725.1	139163	139163	138996	+
NC_001135.5	NM_001178727.1	139051	0	139184	-
NC_001135.5	NM_001178728.1	139069	0	141216	-
NC_001135.5	NM_001178729.1	144666	0	144506	+
NC_001135.5	NM_001178730.1	144584	144584, 144587	144772	-
NC_001135.5	NM_001178731.1	148069	0	148237	-
NC_001135.5	NM_001178732.1	154054	0	153928	+
NC_001135.5	NM_001178733.1	153917	0	154011	-
NC_001135.5	NM_001178734.1	154664	154664, 154668, 154669, 154671, 154672, 154674, 154675, 154677	154829	-
NC_001135.5	NM_001184313.1	156065	0	155556	+
NC_001135.5	NM_001178735.1	155917	155917, 155925, 155929, 155931, 155932, 155936, 155937, 155938, 155939, 155941, 155942, 155943, 155944, 155945, 155946, 155947, 155948, 155949, 155950, 155951, 155953, 155954, 155956, 155957, 155961, 155965, 155974, 155978, 155984, 155985, 155987, 155990, 155992, 155993, 155994, 155995, 155996, 155997, 156006, 156009, 156014	156108	-
NC_001135.5	NM_001178737.1	158289	0	158537	-
NC_001135.5	NM_001178738.1	160577	0	160743	-
NC_001135.5	NM_001184645.1	162402	162434, 162438, 162445, 162451, 162462, 162463, 162464, 162465, 162466, 162467, 162468, 162469, 162470, 162471, 162472, 162482, 162488, 162402, 162404, 162405, 162406, 162407, 162408, 162409, 162410, 162411, 162412, 162413, 162414, 162415, 162417, 162419, 162420, 162421, 162422, 162423, 162427, 162428, 162429, 162430	162598	-
NC_001135.5	NM_001178739.1	162402	162434, 162438, 162445, 162451, 162462, 162463, 162464, 162465, 162466, 162467, 162468, 162469, 162470, 162472, 162482, 162488, 162632, 162402, 162404, 162405, 162406, 162407, 162408, 162409, 162410, 162411, 162412, 162413, 162414, 162415, 162417, 162419, 162420, 162421, 162422, 162423, 162427, 162428, 162429, 162430	162944	-
NC_001135.5	NM_001348896.1	163341	0	163445	-
NC_001135.5	NM_001178741.1	163892	163892	164110	-
NC_001135.5	NM_001178742.1	166700	0	167369	-
NC_001135.5	NM_001178743.1	170136	0	170885	-
NC_001135.5	NM_001184315.1	172753	172833, 172802, 172837, 172840, 172753, 172819, 172760, 172851, 172763, 172764	172949	-
NC_001135.5	NM_001178744.1	173654	173665, 173654, 173663	173825	-
NC_001135.5	NM_001178745.1	177379	177379, 177396, 177397, 177399, 177400, 177403, 177404, 177407	177499	-
NC_001135.5	NM_001178746.1	186161	0	186023	+
NC_001135.5	NM_001178747.1	190347	0	190169	+
NC_001135.5	NM_001178748.1	191895	0	191635	+
NC_001135.5	NM_001178749.1	191682	191682	191833	-
NC_001135.5	NM_001178750.1	194410	0	194298	+
NC_001135.5	NM_001178751.1	194310	194315, 194310	194413	-
NC_001135.5	NM_001178752.1	197424	0	197620	-
NC_001135.5	NM_001178753.1	199463	199463, 199464, 199465, 199467, 199468, 199470, 199485	199545	-
NC_001135.5	NM_001178754.1	201221	0	200969	+
NC_001135.5	NM_001178756.1	201057	0	201173	-
NC_001135.5	NM_001178757.1	205700	0	206260	-
NC_001135.5	NM_001178758.1	205700	0	206876	-
NC_001135.5	NM_001178759.1	208083	0	208134	-
NC_001135.5	NM_001178760.1	209809	209809, 209820	209913	-
NC_001135.5	NM_001178761.1	210514	0	210717	-
NC_001135.5	NM_001178762.1	213944	0	213761	+
NC_001135.5	NM_001178764.1	213286	0	213463	-
NC_001135.5	NM_001178765.1	214907	214907, 214875, 214868, 214869	214739	+
NC_001135.5	NM_001178766.1	216673	0	216445	+
NC_001135.5	NM_001178767.1	218358	0	218241	+
NC_001135.5	NM_001178768.1	218193	0	218375	-
NC_001135.5	NM_001178769.1	220323	0	220456	-
NC_001135.5	NM_001178770.1	223270	223270	223453	-
NC_001135.5	NM_001178771.1	224855	224855	224734	+
NC_001135.5	NM_001178772.1	227814	227814	227458	+
NC_001135.5	NM_001178774.1	229176	0	228791	+
NC_001135.5	NM_001178776.1	231345	0	231004	+
NC_001135.5	NM_001178777.1	233151	0	232963	+
NC_001135.5	NM_001178778.1	232987	0	233124	-
NC_001135.5	NM_001178779.1	240129	0	238776	+
NC_001135.5	NM_001178780.1	240120	240120	240011	+
NC_001135.5	NM_001178781.1	240030	240030	240102	-
NC_001135.5	NM_001178782.1	240668	0	240804	-
NC_001135.5	NM_001178783.1	242513	0	242587	-
NC_001135.5	NM_001178815.1	248024	248024, 248022	247910	+
NC_001135.5	NM_001178784.1	247885	0	248032	-
NC_001135.5	NM_001184529.1	249285	249285	249202	+
NC_001135.5	NM_001178785.1	249206	249216, 249206	249292	-
NC_001135.5	NM_001178786.2	250093	250093	250237	-
NC_001135.5	NM_001180034.1	254305	254305	254173	+
NC_001135.5	NM_001178787.1	259387	0	258654	+
NC_001135.5	NM_001178788.1	259363	259361, 259363	259269	+
NC_001135.5	NM_001178789.1	260102	260091, 260102, 260079	259961	+
NC_001135.5	NM_001178790.1	259986	260001, 259986	260310	-
NC_001135.5	NM_001348897.1	264013	0	263269	+
NC_001135.5	NM_001178792.1	264022	0	263964	+
NC_001135.5	NM_001184316.1	263930	0	264005	-
NC_001135.5	NM_001178794.1	266976	266976, 266893	266846	+
NC_001135.5	NM_001178795.1	272328	0	272263	+
NC_001135.5	NM_001178796.1	272221	0	272314	-
NC_001135.5	NM_001178797.2	277024	0	276566	+
NC_001135.5	NM_001178798.1	274344	0	276763	-
NC_001135.5	NM_001178799.1	286541	286541	286443	+
NC_001135.5	NM_001178800.1	288213	0	287937	+
NC_001135.5	NM_001178801.1	288113	288113, 288115	288169	-
NC_001135.5	NM_001184674.1	291788	0	289797	+
NC_001135.5	NM_001178802.1	293086	0	293178	-
NC_001135.5	NM_001178804.1	294342	294336, 294342	294321	+
NC_001135.5	NM_001178805.1	296786	0	297048	-
NC_001135.5	NM_001178806.1	299925	0	300831	-
NC_001135.5	NM_001178807.1	299925	0	301270	-
NC_001135.5	NM_001178808.1	299925	0	302481	-
NC_001135.5	NM_001178809.1	304102	0	304360	-
NC_001135.5	NM_001178811.1	308313	0	308175	+
NC_001135.5	NM_001178812.1	310205	0	310155	+
NC_001135.5	NM_001178813.1	314522	0	313456	+
NC_001136.10	NM_001180308.1	4972	0	2953	+
NC_001136.10	NM_001180307.1	8381	0	7814	+
NC_001136.10	NM_001180306.1	8554	0	8682	-
NC_001136.10	NM_001180305.1	11458	0	11656	-
NC_001136.10	NM_001180304.1	17347	0	17226	+
NC_001136.10	NM_001180303.1	17481	17481	17576	-
NC_001136.10	NM_001348898.1	19881	0	19312	+
NC_001136.10	NM_001180301.1	21258	0	21006	+
NC_001136.10	NM_001180300.2	26151	0	25876	+
NC_001136.10	NM_001180299.2	26293	0	26402	-
NC_001136.10	NM_001180298.1	26311	0	28984	-
NC_001136.10	NM_001180297.2	31910	31910, 31903	31829	+
NC_001136.10	NM_001180296.1	33417	0	33234	+
NC_001136.10	NM_001180295.1	33266	33266, 33291, 33298, 33279	33414	-
NC_001136.10	NM_001180294.1	34172	34177, 34172, 34189, 34182	34236	-
NC_001136.10	NM_001180293.1	38342	38342	38173	+
NC_001136.10	NM_001180292.1	38864	38864, 38835	38597	+
NC_001136.10	NM_001180291.1	38800	38800	38866	-
NC_001136.10	NM_001180290.1	43768	0	43707	+
NC_001136.10	NM_001180289.1	46010	46010	45906	+
NC_001136.10	NM_001180286.1	50860	0	51114	-
NC_001136.10	NM_001180285.1	54344	0	54100	+
NC_001136.10	NM_001180284.1	54140	0	54396	-
NC_001136.10	NM_001180283.1	56938	56960, 56938, 56943, 56945, 56946, 56948, 56950, 56953	57264	-
NC_001136.10	NM_001180282.1	60450	60546, 60547, 60548, 60549, 60550, 60551, 60552, 60554, 60556, 60557, 60559, 60560, 60567, 60696, 60700, 60702, 60450, 60453, 60454, 60455, 60456, 60459, 60462, 60484, 60486, 60487, 60488, 60489, 60490, 60492, 60493, 60494, 60495, 60503, 60504, 60511, 60515, 60517, 60518, 60532, 60541, 60542	60871	-
NC_001136.10	NM_001180280.1	61863	0	62243	-
NC_001136.10	NM_001180279.1	66069	0	65765	+
NC_001136.10	NM_001180278.1	67682	0	67446	+
NC_001136.10	NM_001180277.1	67485	0	67982	-
NC_001136.10	NM_001180276.1	68863	0	68996	-
NC_001136.10	NM_001180275.1	70484	70496, 70501, 70502, 70503, 70504, 70505, 70570, 70588, 70576, 70568, 70484, 70485, 70486, 70487, 70488, 70489, 70522, 70492, 70494, 70565	70639	-
NC_001136.10	NM_001180274.1	74308	74332, 74330, 74308, 74327	74445	-
NC_001136.10	NM_001180273.1	77238	77238	77288	-
NC_001136.10	NM_001180272.1	79231	79200, 79202, 79204, 79209, 79217, 79231	79058	+
NC_001136.10	NM_001180271.1	79058	0	79293	-
NC_001136.10	NM_001180270.1	86081	0	85985	+
NC_001136.10	NM_001180269.1	85967	0	86206	-
NC_001136.10	NM_001180268.1	88120	0	87982	+
NC_001136.10	NM_001180267.1	89937	0	89864	+
NC_001136.10	NM_001180266.1	92553	0	92464	+
NC_001136.10	NM_001180265.1	92464	0	92761	-
NC_001136.10	NM_001180264.1	95973	95906, 95907, 95908, 95973, 95945, 95970, 95956, 95963, 95964	95786	+
NC_001136.10	NM_001180263.1	95878	0	96081	-
NC_001136.10	NM_001180262.1	99438	0	99224	+
NC_001136.10	NM_001180261.1	100530	0	100421	+
NC_001136.10	NM_001180260.1	100427	100427, 100429, 100430, 100431, 100432, 100434, 100437, 100473	100500	-
NC_001136.10	NM_001180259.1	101199	101199	101289	-
NC_001136.10	NM_001180258.1	103524	103529, 103524	103648	-
NC_001136.10	NM_001180257.1	104558	0	104916	-
NC_001136.10	NM_001180255.2	111158	0	111029	+
NC_001136.10	NM_001180254.1	114402	0	114234	+
NC_001136.10	NM_001180253.1	115990	115990	115799	+
NC_001136.10	NM_001180252.1	117027	116912, 116921, 117027, 116924, 116918	116866	+
NC_001136.10	NM_001180196.2	118629	118629, 118572, 118605, 118610, 118612, 118613, 118614, 118620	118517	+
NC_001136.10	NM_001180250.2	118109	0	118706	-
NC_001136.10	NM_001180249.1	123707	0	123589	+
NC_001136.10	NM_001180248.1	123707	123707	123864	-
NC_001136.10	NM_001180245.1	130110	130097, 130065, 130110, 130105	130002	+
NC_001136.10	NM_001180244.1	130170	130176, 130178, 130180, 130181, 130182, 130183, 130185, 130186, 130187, 130188, 130189, 130190, 130192, 130193, 130194, 130195, 130196, 130197, 130198, 130199, 130200, 130201, 130202, 130203, 130204, 130205, 130206, 130207, 130208, 130209, 130210, 130211, 130212, 130213, 130214, 130215, 130217, 130218, 130220, 130221, 130225, 130226, 130228, 130231, 130232, 130237, 130244, 130170	130406	-
NC_001136.10	NM_001180243.1	130810	130810	130870	-
NC_001136.10	NM_001180242.1	134816	134816, 134812, 134807	134723	+
NC_001136.10	NM_001180241.1	135556	135552, 135553, 135554, 135523, 135556, 135528, 135530, 135540, 135541, 135542, 135543, 135544, 135545, 135546, 135549, 135550, 135551	135436	+
NC_001136.10	NM_001180240.1	137710	0	137539	+
NC_001136.10	NM_001180239.1	139396	0	139205	+
NC_001136.10	NM_001180238.1	141233	0	141114	+
NC_001136.10	NM_001180237.1	141116	0	141208	-
NC_001136.10	NM_001180236.1	144337	0	144223	+
NC_001136.10	NM_001180235.1	144226	0	144483	-
NC_001136.10	NM_001180234.1	145729	145729, 145730, 145733, 145734, 145737, 145744	145825	-
NC_001136.10	NM_001180233.1	149186	149186, 149182, 149174	149078	+
NC_001136.10	NM_001180231.1	149085	149085	149202	-
NC_001136.10	NM_001180230.1	158045	0	157904	+
NC_001136.10	NM_001180229.1	157978	157998, 158001, 158002, 158008, 157978, 157979, 157983	158063	-
NC_001136.10	NM_001180228.1	160820	160820	160764	+
NC_001136.10	NM_001180227.1	160740	0	160994	-
NC_001136.10	NM_001180226.1	163352	0	163448	-
NC_001136.10	NM_001180225.1	164901	164901	164865	+
NC_001136.10	NM_001180224.1	164796	0	164986	-
NC_001136.10	NM_001180221.1	169203	0	169078	+
NC_001136.10	NM_001184530.1	169165	169165	169365	-
NC_001136.10	NM_001180220.1	169790	169790	170409	-
NC_001136.10	NM_001180219.1	174179	0	174028	+
NC_001136.10	NM_001180217.1	174050	174064, 174050	174231	-
NC_001136.10	NM_001180216.1	176683	0	176486	+
NC_001136.10	NM_001180215.1	178229	0	178056	+
NC_001136.10	NM_001180214.1	181120	0	181039	+
NC_001136.10	NM_001180213.1	181037	0	181185	-
NC_001136.10	NM_001180210.1	184716	0	184611	+
NC_001136.10	NM_001180209.1	188089	0	187918	+
NC_001136.10	NM_001180208.1	187971	187971	188153	-
NC_001136.10	NM_001180207.1	192408	192395, 192397, 192399, 192402, 192405, 192406, 192407, 192408	192261	+
NC_001136.10	NM_001180206.1	194379	0	194225	+
NC_001136.10	NM_001180205.1	194421	194466, 194421	194570	-
NC_001136.10	NM_001180204.1	198568	198568, 198571	198661	-
NC_001136.10	NM_001180203.1	201669	201669	201582	+
NC_001136.10	NM_001180202.1	201572	0	201718	-
NC_001136.10	NM_001180201.1	205364	0	205111	+
NC_001136.10	NM_001180200.1	205256	205256	205359	-
NC_001136.10	NM_001180199.1	211219	0	211374	-
NC_001136.10	NM_001180198.1	215783	0	215642	+
NC_001136.10	NM_001180197.1	217228	217221, 217223, 217224, 217225, 217226, 217228, 217198, 217201, 217202, 217207, 217208, 217196, 217212, 217215	217074	+
NC_001136.10	NM_001180251.2	218456	218456, 218453	218367	+
NC_001136.10	NM_001180195.1	218420	218588, 218420	218679	-
NC_001136.10	NM_001180193.1	219551	219570, 219607, 219551	219661	-
NC_001136.10	NM_001180194.1	221490	221615, 221490, 221493, 221622, 221498, 221499, 221501, 221503, 221504, 221505, 221506, 221507, 221508, 221509, 221510, 221511, 221512, 221513, 221515, 221516, 221517, 221518, 221519, 221520, 221521, 221522, 221523, 221524, 221525, 221526, 221527, 221528, 221529, 221530, 221531, 221532, 221533, 221534, 221535, 221536, 221537, 221538, 221540, 221541, 221542, 221545, 221546, 221549, 221550, 221555,…	221723	-
NC_001136.10	NM_001180192.1	223848	0	223740	+
NC_001136.10	NM_001180191.1	226794	0	226751	+
NC_001136.10	NM_001180190.1	228843	0	228715	+
NC_001136.10	NM_001184325.1	229596	229578, 229579, 229580, 229581, 229582, 229583, 229584, 229585, 229586, 229587, 229588, 229590, 229591, 229593, 229596	229431	+
NC_001136.10	NM_001180189.1	230625	230625, 230617, 230611, 230615	230527	+
NC_001136.10	NM_001180188.1	232338	0	231899	+
NC_001136.10	NM_001180187.1	234086	234051, 234067, 234086	233887	+
NC_001136.10	NM_001180186.1	236021	236021	235853	+
NC_001136.10	NM_001180185.1	236071	236096, 236115, 236098, 236099, 236121, 236071, 236076, 236078, 236111, 236114, 236083, 236086, 236119, 236120, 236089	236156	-
NC_001136.10	NM_001180184.1	238876	238876, 238879, 238880, 238881, 238882, 238883, 238885, 238891, 238894, 238895, 238896, 238898, 238900, 238901, 238902, 238903, 238904, 238905, 238906, 238907, 238908, 238909, 238910, 238912, 238915, 238918	239018	-
NC_001136.10	NM_001180183.1	241271	241257, 241258, 241259, 241266, 241267, 241268, 241269, 241270, 241271	241197	+
NC_001136.10	NM_001180182.1	242332	242323, 242332	241840	+
NC_001136.10	NM_001180181.1	245065	0	244981	+
NC_001136.10	NM_001180180.1	244937	245008, 244937, 245006, 244958, 245015	245132	-
NC_001136.10	NM_001180179.1	246653	0	246447	+
NC_001136.10	NM_001180178.1	246506	0	246688	-
NC_001136.10	NM_001180176.1	251386	0	251238	+
NC_001136.10	NM_001180175.1	253845	0	253746	+
NC_001136.10	NM_001180174.1	253902	253904, 253902	253994	-
NC_001136.10	NM_001180173.1	256617	0	256530	+
NC_001136.10	NM_001180172.1	256516	256532, 256516, 256561, 256542, 256519	256632	-
NC_001136.10	NM_001180171.1	263332	0	263225	+
NC_001136.10	NM_001180170.1	263241	0	263312	-
NC_001136.10	NM_001180169.1	264312	264323, 264325, 264358, 264328, 264375, 264332, 264334, 264366, 264339, 264340, 264341, 264342, 264343, 264312, 264350	264511	-
NC_001136.10	NM_001180168.1	264358	0	265257	-
NC_001136.10	NM_001180167.1	268780	0	268699	+
NC_001136.10	NM_001180166.1	270202	0	269976	+
NC_001136.10	NM_001180165.1	270092	270092	270221	-
NC_001136.10	NM_001180164.1	273719	0	273597	+
NC_001136.10	NM_001180163.1	273274	0	273652	-
NC_001136.10	NM_001180162.1	275020	0	275147	-
NC_001136.10	NM_001180161.2	280322	0	280165	+
NC_001136.10	NM_001180160.1	280195	0	280306	-
NC_001136.10	NM_001180159.1	282023	282059, 282043, 282045, 282046, 282023	282111	-
NC_001136.10	NM_001180158.1	284531	0	284444	+
NC_001136.10	NM_001180157.1	284438	284438	284580	-
NC_001136.10	NM_001180156.1	285292	285329, 285338, 285292, 285301, 285294	285390	-
NC_001136.10	NM_001180154.1	289615	289597, 289615	289512	+
NC_001136.10	NM_001180152.1	292426	0	292140	+
NC_001136.10	NM_001180151.1	293360	0	293221	+
NC_001136.10	NM_001180150.1	293296	293296, 293297, 293298	293391	-
NC_001136.10	NM_001180149.1	294892	0	295033	-
NC_001136.10	NM_001180148.1	298371	0	298274	+
NC_001136.10	NM_001180147.1	298261	298264, 298266, 298261	298416	-
NC_001136.10	NM_001180146.1	298267	0	300213	-
NC_001136.10	NM_001180145.1	302286	302286	302234	+
NC_001136.10	NM_001184455.1	302373	302373	302463	-
NC_001136.10	NM_001180144.1	304937	304928, 304932, 304934, 304937, 304919, 304920, 304921, 304922, 304923, 304892, 304925, 304926, 304895	304848	+
NC_001136.10	NM_001180143.1	306671	306671, 306589, 306654, 306647	306577	+
NC_001136.10	NM_001180142.1	306791	306807, 306803, 306806, 306791	306925	-
NC_001136.10	NM_001180141.1	309528	309528, 309510	309388	+
NC_001136.10	NM_001180140.1	309691	309697, 309698, 309699, 309701, 309702, 309703, 309706, 309707, 309709, 309691, 309692, 309693, 309694	309801	-
NC_001136.10	NM_001180139.1	310469	0	310641	-
NC_001136.10	NM_001180138.1	312816	0	312950	-
NC_001136.10	NM_001180137.1	315227	315264, 315265, 315266, 315267, 315269, 315271, 315272, 315273, 315274, 315275, 315276, 315277, 315278, 315280, 315282, 315283, 315284, 315288, 315227, 315234, 315237, 315242, 315250, 315252, 315255, 315257, 315259, 315260, 315261, 315262	315356	-
NC_001136.10	NM_001180136.1	316898	0	316970	-
NC_001136.10	NM_001180135.1	320409	0	320667	-
NC_001136.10	NM_001180134.1	323058	323058, 323055, 323052, 323039	322988	+
NC_001136.10	NM_001180133.1	323924	0	324046	-
NC_001136.10	NM_001180132.1	329627	0	329567	+
NC_001136.10	NM_001180131.1	329741	329741, 329742, 329743, 329744, 329745, 329746, 329747, 329748, 329749, 329750, 329752	329835	-
NC_001136.10	NM_001180129.1	333203	332995, 333203, 333102	332940	+
NC_001136.10	NM_001180128.1	333032	333032, 333038	333120	-
NC_001136.10	NM_001180126.1	333949	334080, 333957, 333958, 333962, 334097, 333971, 333972, 333973, 333974, 333975, 333976, 333977, 333978, 333979, 333982, 333984, 333985, 333986, 333989, 333990, 333991, 333995, 333996, 334000, 334001, 334009, 334019, 334022, 334029, 333949	334216	-
NC_001136.10	NM_001180125.1	336217	336211, 336212, 336214, 336215, 336216, 336217	336121	+
NC_001136.10	NM_001180124.1	336148	336218, 336203, 336148	336248	-
NC_001136.10	NM_001180123.1	338175	338175	338070	+
NC_001136.10	NM_001180122.1	338130	0	338271	-
NC_001136.10	NM_001180120.1	340458	340458, 340471, 340460, 340461, 340463	340627	-
NC_001136.10	NM_001180119.1	344079	0	343985	+
NC_001136.10	NM_001180118.1	343934	0	344236	-
NC_001136.10	NM_001180117.1	351188	0	351037	+
NC_001136.10	NM_001180116.1	352734	0	352420	+
NC_001136.10	NM_001180115.1	355503	0	355378	+
NC_001136.10	NM_001180114.1	355425	355617, 355490, 355491, 355623, 355498, 355499, 355503, 355504, 355507, 355508, 355514, 355516, 355521, 355425, 355426, 355427, 355429, 355430, 355431, 355432, 355434, 355440	355673	-
NC_001136.10	NM_001180113.1	359740	359740, 359743	359824	-
NC_001136.10	NM_001180112.1	361508	361508, 361509, 361510, 361511, 361544, 361516, 361521, 361618, 361524, 361627, 361533	361698	-
NC_001136.10	NM_001180111.1	362576	0	362671	-
NC_001136.10	NM_001180110.1	364904	0	364779	+
NC_001136.10	NM_001180108.1	364802	0	365067	-
NC_001136.10	NM_001180107.1	366606	0	366738	-
NC_001136.10	NM_001180106.1	371049	0	370706	+
NC_001136.10	NM_001180105.1	372047	372032, 372034, 372036, 372038, 372039, 372047, 372023, 372025, 372026, 372027, 372028, 372029, 372030, 372031	371761	+
NC_001136.10	NM_001184304.1	372681	0	372535	+
NC_001136.10	NM_001180104.1	372558	372575, 372558, 372559	372687	-
NC_001136.10	NM_001180103.1	373884	0	373966	-
NC_001136.10	NM_001180102.1	375368	0	375679	-
NC_001136.10	NM_001180101.1	376637	0	376756	-
NC_001136.10	NM_001180099.1	378755	0	378873	-
NC_001136.10	NM_001180098.1	381847	0	381984	-
NC_001136.10	NM_001180096.1	382435	0	384600	-
NC_001136.10	NM_001180095.1	387315	0	387512	-
NC_001136.10	NM_001180094.1	389021	389021, 389023	389171	-
NC_001136.10	NM_001180092.1	392480	0	392658	-
NC_001136.10	NM_001180090.2	397291	0	397204	+
NC_001136.10	NM_001180089.1	399217	0	399129	+
NC_001136.10	NM_001180088.1	400773	400773	400638	+
NC_001136.10	NM_001180087.2	400840	0	400996	-
NC_001136.10	NM_001180086.1	403511	403601, 403553, 403602, 403511	403694	-
NC_001136.10	NM_001180084.1	405156	405226, 405156	405343	-
NC_001136.10	NM_001180083.1	407871	0	408450	-
NC_001136.10	NM_001270741.1	408098	0	409807	-
NC_001136.10	NM_001180081.1	413216	413216, 413163, 413135, 413201, 413173, 413117	413000	+
NC_001136.10	NM_001180080.1	414949	414949	414888	+
NC_001136.10	NM_001180079.3	414950	415008, 415074, 415012, 414950, 414983, 414953, 414986, 414988, 415062, 414969, 414973	415112	-
NC_001136.10	NM_001180078.1	417571	417571	417662	-
NC_001136.10	NM_001180077.1	422642	422642, 422771, 422717	422832	-
NC_001136.10	NM_001180076.3	425862	0	425732	+
NC_001136.10	NM_001180074.1	425756	425768, 425769, 425756, 425774, 425759	426001	-
NC_001136.10	NM_001180073.1	428563	0	428347	+
NC_001136.10	NM_001180072.3	431042	0	430926	+
NC_001136.10	NM_001180071.1	430938	430952, 430938	431107	-
NC_001136.10	NM_001180069.1	433314	0	433025	+
NC_001136.10	NM_001180067.3	434295	0	433994	+
NC_001136.10	NM_001180066.1	439432	439432, 439418, 439420, 439429	439360	+
NC_001136.10	NM_001180065.3	440973	0	440754	+
NC_001136.10	NM_001180064.3	440782	440785, 440782	441013	-
NC_001136.10	NM_001180063.1	443734	443714, 443734, 443727	443511	+
NC_001136.10	NM_001180062.1	446515	0	446383	+
NC_001136.10	NM_001180061.3	446682	446682, 446683, 446684	446966	-
NC_001136.10	NM_001180060.3	449396	0	449276	+
NC_001136.10	NM_001180309.1	450106	450145, 450146, 450147, 450148, 450106, 450108	450219	-
NC_001136.10	NM_001180310.1	453828	0	453650	+
NC_001136.10	NM_001180311.3	455115	0	454754	+
NC_001136.10	NM_001184646.3	455146	0	454904	+
NC_001136.10	NM_001180312.1	456748	0	456583	+
NC_001136.10	NM_001180313.1	454999	0	456835	-
NC_001136.10	NM_001180314.3	458452	458456, 458452	458541	-
NC_001136.10	NM_001180315.3	462579	462579	462516	+
NC_001136.10	NM_001180317.1	465627	0	464996	+
NC_001136.10	NM_001180319.1	470600	470600, 470586	470424	+
NC_001136.10	NM_001180320.3	473021	473021, 472997	472941	+
NC_001136.10	NM_001180321.3	473875	0	473783	+
NC_001136.10	NM_001180322.1	476644	0	475989	+
NC_001136.10	NM_001184688.1	478515	0	478285	+
NC_001136.10	NM_001180324.3	478330	478368, 478370, 478373, 478377, 478349, 478330, 478364, 478367	478473	-
NC_001136.10	NM_001180325.3	478941	0	479114	-
NC_001136.10	NM_001180326.1	482554	482554	482669	-
NC_001136.10	NM_001180327.1	483984	483984, 483986, 483987	484162	-
NC_001136.10	NM_001180328.3	485327	0	485745	-
NC_001136.10	NM_001180329.3	488062	0	488003	+
NC_001136.10	NM_001180330.1	487981	487984, 487981	488071	-
NC_001136.10	NM_001180331.1	491041	491041, 491031	490896	+
NC_001136.10	NM_001180333.3	492423	492422, 492423, 492405, 492408, 492411, 492412, 492414	492324	+
NC_001136.10	NM_001180334.3	492302	0	492555	-
NC_001136.10	NM_001180335.1	494560	0	494648	-
NC_001136.10	NM_001180336.1	497555	497560, 497555, 497557	497834	-
NC_001136.10	NM_001348809.1	501655	0	501414	+
NC_001136.10	NM_001180338.3	501576	0	501752	-
NC_001136.10	NM_001180339.3	504026	504005, 504007, 504008, 504009, 504010, 504011, 504012, 503961, 504026, 503966	503863	+
NC_001136.10	NM_001180340.1	503877	503936, 503877, 503943, 503944, 503945, 503946, 503947, 503948, 503949, 503951, 503953, 503954, 503955, 503935	504098	-
NC_001136.10	NM_001180341.1	509603	509603, 509544, 509547, 509550, 509554, 509539, 509556, 509557, 509559	509109	+
NC_001136.10	NM_001180342.3	509659	509659	509736	-
NC_001136.10	NM_001184379.4	513691	0	514042	-
NC_001136.10	NM_001184378.1	517229	0	518039	-
NC_001136.10	NM_001184327.3	521700	521696, 521603, 521700, 521597, 521599	521469	+
NC_001136.10	NM_001180343.3	523080	523080	522928	+
NC_001136.10	NM_001180344.1	523072	523072, 523073	523210	-
NC_001136.10	NM_001180345.1	527298	0	527215	+
NC_001136.10	NM_001180346.3	527213	0	527421	-
NC_001136.10	NM_001180347.3	530959	0	531306	-
NC_001136.10	NM_001180348.1	535062	535072, 535113, 535115, 535068, 535062	535191	-
NC_001136.10	NM_001180349.1	540559	540558, 540559	540414	+
NC_001136.10	NM_001180350.3	540509	0	540600	-
NC_001136.10	NM_001180351.3	542547	542561, 542564, 542566, 542568, 542547, 542558	542673	-
NC_001136.10	NM_001180352.1	547782	0	547628	+
NC_001136.10	NM_001180353.1	547695	0	547977	-
NC_001136.10	NM_001180354.3	548694	548694	548761	-
NC_001136.10	NM_001180355.3	553028	553028	552948	+
NC_001136.10	NM_001180357.1	555262	0	555152	+
NC_001136.10	NM_001180358.1	555627	555648, 555649, 555650, 555651, 555652, 555653, 555654, 555655, 555656, 555657, 555659, 555661, 555682, 555684, 555685, 555686, 555687, 555689, 555690, 555694, 555627, 555633, 555636, 555637, 555638, 555639, 555640, 555641, 555643, 555645, 555647	555725	-
NC_001136.10	NM_001180359.3	556993	556993, 556996, 556999, 557006, 557007, 557008	557055	-
NC_001136.10	NM_001180360.3	558267	0	558510	-
NC_001136.10	NM_001180362.1	560953	561125, 561097, 560953, 560954, 561435, 561434	561439	-
NC_001136.10	NM_001180363.1	565025	564960, 565025, 564999, 564973, 565006, 565007, 565008, 564945, 564982, 564957, 564958	564861	+
NC_001136.10	NM_001180364.3	564917	564920, 564962, 564933, 564917, 564919	565022	-
NC_001136.10	NM_001180365.3	567692	0	567555	+
NC_001136.10	NM_001180366.1	567539	0	567722	-
NC_001136.10	NM_001180367.1	569093	569120, 569122, 569131, 569124, 569093, 569094, 569128, 569097, 569098, 569126, 569101, 569102, 569103, 569107, 569109, 569129, 569130	569233	-
NC_001136.10	NM_001180368.3	573817	0	573726	+
NC_001136.10	NM_001180369.3	575918	0	575783	+
NC_001136.10	NM_001180370.1	578305	578305	578159	+
NC_001136.10	NM_001180371.1	579183	579182, 579183	579112	+
NC_001136.10	NM_001180372.3	580533	580528, 580525, 580533, 580526, 580519	580452	+
NC_001136.10	NM_001180373.3	583218	0	581784	+
NC_001136.10	NM_001180374.1	581548	0	581907	-
NC_001136.10	NM_001180375.1	582756	582756	582790	-
NC_001136.10	NM_001180376.3	584815	0	584645	+
NC_001136.10	NM_001180377.3	584629	0	584938	-
NC_001136.10	NM_001180378.1	587928	587928, 587941, 587942, 587943, 587944, 587945, 587946, 587947, 587948, 587949, 587950, 587951, 587952, 587953, 587954, 587955, 587956, 587957, 587958, 587959, 587960, 587961, 587964, 587970	588097	-
NC_001136.10	NM_001180379.1	588737	588737, 588743, 588745, 588746, 588748, 588749, 588756	588826	-
NC_001136.10	NM_001180380.3	589608	0	589760	-
NC_001136.10	NM_001180381.3	593216	0	592948	+
NC_001136.10	NM_001180382.1	596841	596841, 596827, 596822	596583	+
NC_001136.10	NM_001180383.1	598243	0	598082	+
NC_001136.10	NM_001180384.3	602121	0	599688	+
NC_001136.10	NM_001180385.3	602138	602120, 602121, 602138	601809	+
NC_001136.10	NM_001180386.1	602036	0	602197	-
NC_001136.10	NM_001180387.1	607032	0	603399	+
NC_001136.10	NM_001184469.3	603377	603585, 603396, 603397, 603399, 603404, 603440, 603377, 603412, 603416, 603428, 603582, 603455	603592	-
NC_001136.10	NM_001180388.3	607178	0	606986	+
NC_001136.10	NM_001180389.1	607063	0	607303	-
NC_001136.10	NM_001180390.1	612081	0	611925	+
NC_001136.10	NM_001180391.3	613339	0	613251	+
NC_001136.10	NM_001180392.3	613266	613266, 613274, 613285	613404	-
NC_001136.10	NM_001180393.1	614200	614200, 614202, 614204	614287	-
NC_001136.10	NM_001180394.1	616732	616738, 616740, 616898, 616816, 616758, 616760, 616732, 616733, 616735	616927	-
NC_001136.10	NM_001180395.3	617381	0	617469	-
NC_001136.10	NM_001180396.3	618325	618325	618496	-
NC_001136.10	NM_001180397.1	624814	0	624721	+
NC_001136.10	NM_001180398.1	624710	624710	625065	-
NC_001136.10	NM_001180399.3	626365	0	626707	-
NC_001136.10	NM_001180400.3	630704	630696, 630704, 630685	630605	+
NC_001136.10	NM_001180401.1	636181	0	636120	+
NC_001136.10	NM_001180404.1	640081	0	639823	+
NC_001136.10	NM_001180405.3	640042	640042, 640060	640108	-
NC_001136.10	NM_001180406.4	644126	644128, 644129, 644126	644177	-
NC_001136.10	NM_001184417.2	645536	0	645857	-
NC_001136.10	NM_001184416.1	645614	0	649803	-
NC_001136.10	NM_001180407.3	654668	654657, 654660, 654661, 654631, 654666, 654668, 654606, 654641, 654642, 654645, 654646, 654648, 654649, 654586, 654651, 654653, 654655	654428	+
NC_001136.10	NM_001180408.3	655573	655573	655444	+
NC_001136.10	NM_001180409.1	655552	0	655685	-
NC_001136.10	NM_001180411.1	661139	0	661103	+
NC_001136.10	NM_001180412.3	661025	0	661172	-
NC_001136.10	NM_001180413.3	665217	0	665348	-
NC_001136.10	NM_001180414.1	668006	0	667858	+
NC_001136.10	NM_001180415.1	668665	0	669015	-
NC_001136.10	NM_001180416.3	673450	0	673365	+
NC_001136.10	NM_001180417.3	673366	673366	673519	-
NC_001136.10	NM_001180418.1	678006	0	677802	+
NC_001136.10	NM_001180419.1	678007	678040, 678010, 678007	678240	-
NC_001136.10	NM_001180421.3	680407	0	680495	-
NC_001136.10	NM_001180423.1	682588	682588	682492	+
NC_001136.10	NM_001180424.1	682595	0	682723	-
NC_001136.10	NM_001180425.3	683857	0	683945	-
NC_001136.10	NM_001180426.3	687964	0	687840	+
NC_001136.10	NM_001180427.1	690609	0	690533	+
NC_001136.10	NM_001184681.1	691468	691456, 691457, 691458, 691459, 691460, 691461, 691462, 691463, 691464, 691465, 691468, 691453, 691233, 691454, 691455	691214	+
NC_001136.10	NM_001180428.3	691339	0	691548	-
NC_001136.10	NM_001180429.3	694284	0	694175	+
NC_001136.10	NM_001180430.1	698122	0	697894	+
NC_001136.10	NM_001180431.1	697849	0	698553	-
NC_001136.10	NM_001180432.3	701543	0	701289	+
NC_001136.10	NM_001180433.3	700159	0	701396	-
NC_001136.10	NM_001180434.1	704493	0	704244	+
NC_001136.10	NM_001180435.1	709386	0	709250	+
NC_001136.10	NM_001180436.3	713124	0	712995	+
NC_001136.10	NM_001180437.3	713192	713222, 713192, 713225, 713194, 713195, 713196, 713197, 713198, 713199, 713200, 713226	713339	-
NC_001136.10	NM_001180438.1	715358	0	715746	-
NC_001136.10	NM_001180439.1	716690	0	716789	-
NC_001136.10	NM_001180440.3	718595	0	718815	-
NC_001136.10	NM_001180442.3	722911	722911	723003	-
NC_001136.10	NM_001180444.1	730389	0	730250	+
NC_001136.10	NM_001180445.1	733506	0	732836	+
NC_001136.10	NM_001180446.3	733407	733444, 733445, 733447, 733449, 733497, 733438, 733407	733617	-
NC_001136.10	NM_001180447.3	734927	0	734803	+
NC_001136.10	NM_001180448.1	734626	0	734900	-
NC_001136.10	NM_001180449.1	739937	0	740472	-
NC_001136.10	NM_001180450.3	741851	0	742041	-
NC_001136.10	NM_001180452.1	748538	0	748357	+
NC_001136.10	NM_001180453.1	748557	748557	748612	-
NC_001136.10	NM_001180454.3	753291	0	753235	+
NC_001136.10	NM_001180455.3	753389	753536, 753537, 753540, 753544, 753546, 753389, 753390, 753391, 753399, 753562, 753549, 753533, 753535	753674	-
NC_001136.10	NM_001180457.1	763930	763928, 763930	763874	+
NC_001136.10	NM_001180458.1	763839	0	764177	-
NC_001136.10	NM_001180459.3	766604	0	766503	+
NC_001136.10	NM_001180460.3	766610	766632, 766610	766735	-
NC_001136.10	NM_001180462.1	768389	768389, 768390, 768391, 768392, 768393, 768394, 768395, 768396, 768397, 768398, 768399, 768400, 768401, 768402, 768403, 768404, 768405, 768406, 768407, 768408, 768409, 768410, 768411, 768412, 768413, 768416, 768419	768511	-
NC_001136.10	NM_001180463.1	770033	770033	769938	+
NC_001136.10	NM_001348811.1	771617	0	770332	+
NC_001136.10	NM_001180465.3	771572	771572	771454	+
NC_001136.10	NM_001180466.3	775821	0	775782	+
NC_001136.10	NM_001180467.1	778819	0	778721	+
NC_001136.10	NM_001180468.1	780277	0	780206	+
NC_001136.10	NM_001180469.3	780176	780176, 780203, 780196, 780198, 780199	780389	-
NC_001136.10	NM_001180470.3	782082	0	781950	+
NC_001136.10	NM_001180471.1	781914	0	782040	-
NC_001136.10	NM_001180472.1	786340	0	786205	+
NC_001136.10	NM_001180473.3	785095	0	786305	-
NC_001136.10	NM_001180474.3	790186	790186	790069	+
NC_001136.10	NM_001180475.1	791965	791945, 791965	791848	+
NC_001136.10	NM_001180476.1	792284	792298, 792284	792347	-
NC_001136.10	NM_001184544.3	793797	0	794573	-
NC_001136.10	NM_001180477.3	795993	795993	796192	-
NC_001136.10	NM_001184320.1	805230	0	804517	+
NC_001136.10	NM_001180478.1	807837	807809, 807810, 807812, 807813, 807816, 807837	807748	+
NC_001136.10	NM_001180479.3	810559	0	810381	+
NC_001136.10	NM_001180480.3	810417	0	810564	-
NC_001136.10	NM_001180481.1	813023	812914, 813020, 813022, 813023	812850	+
NC_001136.10	NM_001180482.1	813072	813072	813192	-
NC_001136.10	NM_001180483.3	816663	0	816560	+
NC_001136.10	NM_001180484.3	817591	817541, 817591	817525	+
NC_001136.10	NM_001180485.1	818701	818688, 818689, 818691, 818682, 818695, 818696, 818697, 818698, 818699, 818668, 818642, 818701, 818674, 818679, 818648, 818649, 818650, 818652, 818685, 818686, 818687	818495	+
NC_001136.10	NM_001180486.1	818580	818608, 818644, 818586, 818580, 818599	818707	-
NC_001136.10	NM_001180487.3	820915	0	820824	+
NC_001136.10	NM_001180488.3	825860	0	825776	+
NC_001136.10	NM_001180489.1	825725	0	825909	-
NC_001136.10	NM_001180490.1	829197	0	829057	+
NC_001136.10	NM_001184545.3	829560	0	829354	+
NC_001136.10	NM_001180491.3	830363	0	830277	+
NC_001136.10	NM_001180492.1	830401	0	830628	-
NC_001136.10	NM_001180493.1	831721	0	831933	-
NC_001136.10	NM_001180494.3	832735	832744, 832739, 832735	832858	-
NC_001136.10	NM_001180496.3	838241	0	838061	+
NC_001136.10	NM_001180497.1	840511	0	840392	+
NC_001136.10	NM_001180498.1	840522	840522, 840530, 840535	840603	-
NC_001136.10	NM_001180499.3	843558	0	843449	+
NC_001136.10	NM_001180500.3	843477	0	843568	-
NC_001136.10	NM_001180502.1	845794	0	845951	-
NC_001136.10	NM_001184546.1	848916	0	848223	+
NC_001136.10	NM_001180503.3	850286	0	850200	+
NC_001136.10	NM_001180504.3	850181	850212, 850181, 850183, 850186, 850188, 850189	850273	-
NC_001136.10	NM_001180505.1	852609	0	852397	+
NC_001136.10	NM_001180506.1	852432	0	852532	-
NC_001136.10	NM_001180508.3	854145	0	854278	-
NC_001136.10	NM_001180509.3	856997	0	856814	+
NC_001136.10	NM_001180510.1	856821	856864, 856858, 856821, 856861	856897	-
NC_001136.10	NM_001180512.1	859277	859276, 859277	859144	+
NC_001136.10	NM_001180513.3	861620	0	861520	+
NC_001136.10	NM_001180514.3	864939	0	864708	+
NC_001136.10	NM_001180515.1	864990	864990	865011	-
NC_001136.10	NM_001180516.1	870697	0	870563	+
NC_001136.10	NM_001180518.3	871724	0	871301	+
NC_001136.10	NM_001184419.4	877741	0	877425	+
NC_001136.10	NM_001184418.1	877729	0	873428	+
NC_001136.10	NM_001184436.2	878331	0	878658	-
NC_001136.10	NM_001184435.3	878342	0	882604	-
NC_001136.10	NM_001180519.3	887056	0	886865	+
NC_001136.10	NM_001180520.1	888995	888993, 888995, 888988	888911	+
NC_001136.10	NM_001180521.1	892679	0	892492	+
NC_001136.10	NM_001180522.3	893966	893966	893927	+
NC_001136.10	NM_001348814.1	893939	0	894088	-
NC_001136.10	NM_001180524.3	899567	0	899006	+
NC_001136.10	NM_001180525.1	899476	0	899550	-
NC_001136.10	NM_001180526.1	903657	0	903780	-
NC_001136.10	NM_001180527.3	905206	0	905454	-
NC_001136.10	NM_001180529.3	909969	0	909438	+
NC_001136.10	NM_001180530.1	911462	0	911301	+
NC_001136.10	NM_001180531.1	913874	0	913502	+
NC_001136.10	NM_001180532.3	914185	914185, 914186, 914188, 914191, 914192, 914193, 914196, 914198, 914199, 914200, 914201, 914202, 914203, 914204, 914206, 914208, 914209, 914210, 914211, 914212, 914215, 914221, 914224, 914227, 914229, 914230, 914232, 914238, 914240, 914241, 914242, 914243, 914247, 914250, 914252, 914255, 914260	914316	-
NC_001136.10	NM_001180533.3	916108	916075, 916086, 916102, 916072, 916074, 916107, 916108, 916077, 916078, 916079, 916080, 916081, 916082, 916083, 916084, 916085, 916104, 916087, 916088, 916090	915928	+
NC_001136.10	NM_001180534.1	917290	0	917154	+
NC_001136.10	NM_001180535.1	921851	0	921647	+
NC_001136.10	NM_001180536.3	921852	0	921925	-
NC_001136.10	NM_001180537.3	926216	0	926146	+
NC_001136.10	NM_001180539.1	926062	926185, 926124, 926190, 926191, 926193, 926062, 926134	926292	-
NC_001136.10	NM_001180540.1	929275	929272, 929275, 929268	929098	+
NC_001136.10	NM_001180541.3	929321	929321, 929324, 929326, 929363, 929332, 929366, 929367, 929368, 929370, 929371, 929340	929469	-
NC_001136.10	NM_001180542.3	933328	0	933210	+
NC_001136.10	NM_001180543.1	935220	0	935138	+
NC_001136.10	NM_001180544.1	935120	935120, 935128, 935125, 935141	935235	-
NC_001136.10	NM_001180545.3	937781	0	937493	+
NC_001136.10	NM_001180546.3	937697	937697, 937810, 937830	937894	-
NC_001136.10	NM_001180547.1	940978	0	941056	-
NC_001136.10	NM_001180548.1	943613	0	943673	-
NC_001136.10	NM_001180550.3	948592	0	948456	+
NC_001136.10	NM_001180551.3	946684	0	948517	-
NC_001136.10	NM_001180552.1	952599	0	952401	+
NC_001136.10	NM_001180553.1	954143	0	953981	+
NC_001136.10	NM_001180554.3	955151	0	954947	+
NC_001136.10	NM_001180555.1	957795	0	957398	+
NC_001136.10	NM_001180556.1	956855	0	957757	-
NC_001136.10	NM_001180559.3	963291	0	963106	+
NC_001136.10	NM_001180560.1	964008	0	963861	+
NC_001136.10	NM_001180561.1	963908	0	963989	-
NC_001136.10	NM_001180562.3	967826	0	966489	+
NC_001136.10	NM_001180563.3	966296	966296	966556	-
NC_001136.10	NM_001180564.1	967966	968006, 968008, 968009, 968010, 968011, 968012, 968013, 968046, 968015, 968016, 968049, 967988, 967991, 967993, 967994, 967995, 967996, 968026, 967966, 967999	968132	-
NC_001136.10	NM_001180565.1	969680	0	969989	-
NC_001136.10	NM_001180566.3	971694	971713, 971714, 971694, 971698, 971703, 971768	971807	-
NC_001136.10	NM_001180567.3	974485	0	974630	-
NC_001136.10	NM_001180568.1	976317	0	976716	-
NC_001136.10	NM_001180569.1	977387	0	977520	-
NC_001136.10	NM_001184423.4	987032	0	986775	+
NC_001136.10	NM_001184422.3	986222	0	982778	+
NC_001136.10	NM_001184421.2	987184	0	987533	-
NC_001136.10	NM_001184420.1	987838	0	991026	-
NC_001136.10	NM_001180570.3	994146	0	993952	+
NC_001136.10	NM_001180571.3	994002	0	994241	-
NC_001136.10	NM_001180572.1	994003	0	996028	-
NC_001136.10	NM_001180573.1	1000092	0	999877	+
NC_001136.10	NM_001180574.3	999976	0	1000103	-
NC_001136.10	NM_001180575.3	1002291	0	1002509	-
NC_001136.10	NM_001180576.1	1005240	0	1005143	+
NC_001136.10	NM_001180578.1	1008774	0	1008689	+
NC_001136.10	NM_001180580.3	1009926	1009888, 1009894, 1009926, 1009873, 1009877, 1009917, 1009886	1009834	+
NC_001136.10	NM_001180581.3	1011373	0	1011273	+
NC_001136.10	NM_001180583.1	1013266	0	1012959	+
NC_001136.10	NM_001180584.1	1013249	1013249, 1013250, 1013251, 1013252, 1013253, 1013254, 1013255, 1013256, 1013258, 1013259, 1013260, 1013261, 1013262, 1013263, 1013264, 1013266, 1013268, 1013270, 1013271, 1013275, 1013276, 1013277, 1013278, 1013279, 1013280, 1013284, 1013285, 1013297	1013475	-
NC_001136.10	NM_001180585.3	1014211	1014211	1014400	-
NC_001136.10	NM_001180587.3	1020465	0	1020420	+
NC_001136.10	NM_001180588.1	1021915	0	1021664	+
NC_001136.10	NM_001180589.1	1021681	0	1022006	-
NC_001136.10	NM_001180590.3	1023230	0	1023510	-
NC_001136.10	NM_001180591.3	1024901	0	1025069	-
NC_001136.10	NM_001180592.1	1030466	1030466	1030549	-
NC_001136.10	NM_001180593.1	1035242	0	1035063	+
NC_001136.10	NM_001180594.3	1035142	1035142	1035230	-
NC_001136.10	NM_001180595.3	1036956	1036956	1036873	+
NC_001136.10	NM_001180596.1	1038287	0	1038106	+
NC_001136.10	NM_001180597.1	1038196	1038196, 1038255	1038279	-
NC_001136.10	NM_001180599.3	1043161	0	1042961	+
NC_001136.10	NM_001180600.3	1042949	0	1043145	-
NC_001136.10	NM_001180601.1	1045315	1045315	1045639	-
NC_001136.10	NM_001180602.1	1050406	1050411, 1050406, 1050431	1050458	-
NC_001136.10	NM_001180603.3	1052534	0	1052622	-
NC_001136.10	NM_001180604.3	1055982	1055982	1055892	+
NC_001136.10	NM_001180605.1	1057773	0	1057600	+
NC_001136.10	NM_001180606.1	1057995	1058016, 1057995, 1057997, 1057998, 1057999, 1058000, 1058001, 1058002, 1058003, 1058004, 1058005, 1058006, 1058010, 1058013, 1058015	1058175	-
NC_001136.10	NM_001180607.3	1061347	0	1061231	+
NC_001136.10	NM_001180608.3	1061387	0	1061504	-
NC_001136.10	NM_001180609.1	1067565	0	1067425	+
NC_001136.10	NM_001180610.1	1068463	0	1068390	+
NC_001136.10	NM_001180611.3	1068623	1068623	1068728	-
NC_001136.10	NM_001180612.3	1071801	1071808, 1071809, 1071810, 1071811, 1071801, 1071804, 1071805, 1071806, 1071807	1071879	-
NC_001136.10	NM_001180613.1	1072609	0	1072745	-
NC_001136.10	NM_001180614.1	1073651	1073651	1073734	-
NC_001136.10	NM_001180615.3	1077989	0	1077853	+
NC_001136.10	NM_001180616.3	1077853	0	1078026	-
NC_001136.10	NM_001180617.1	1078660	0	1079047	-
NC_001136.10	NM_001180618.1	1080916	0	1081127	-
NC_001136.10	NM_001180619.3	1087096	0	1086993	+
NC_001136.10	NM_001180620.3	1089181	0	1088942	+
NC_001136.10	NM_001180621.1	1089034	1089034	1089218	-
NC_001136.10	NM_001180622.1	1089034	0	1090432	-
NC_001136.10	NM_001180623.3	1089034	0	1092740	-
NC_001136.10	NM_001180624.3	1095268	0	1095178	+
NC_001136.10	NM_001184425.2	1101718	0	1101332	+
NC_001136.10	NM_001184424.1	1101674	0	1097386	+
NC_001136.10	NM_001180625.3	1103513	0	1103428	+
NC_001136.10	NM_001180626.3	1105865	0	1104947	+
NC_001136.10	NM_001180627.1	1104925	1104925	1105002	-
NC_001136.10	NM_001180628.1	1105994	0	1106094	-
NC_001136.10	NM_001184470.3	1108172	1108192, 1108194, 1108196, 1108197, 1108198, 1108199, 1108200, 1108201, 1108202, 1108203, 1108172, 1108205, 1108206, 1108207, 1108208, 1108209, 1108204, 1108183, 1108191	1108279	-
NC_001136.10	NM_001180629.3	1109966	0	1109847	+
NC_001136.10	NM_001180630.1	1111754	1111754	1111692	+
NC_001136.10	NM_001184348.1	1111771	1111811, 1111815, 1111816, 1111818, 1111948, 1111821, 1111863, 1111864, 1111865, 1111875, 1111771, 1111774, 1111776, 1111778, 1111779, 1111782, 1111784, 1111785, 1111786, 1111787, 1111788, 1111789, 1111791, 1111792, 1111793, 1111794, 1111795, 1111796, 1111797, 1111798, 1111799, 1111800, 1111802, 1111806, 1111807	1112002	-
NC_001136.10	NM_001180631.3	1112259	0	1112479	-
NC_001136.10	NM_001180632.3	1114226	0	1114432	-
NC_001136.10	NM_001180633.1	1120331	0	1120233	+
NC_001136.10	NM_001180634.1	1120463	1120463	1120608	-
NC_001136.10	NM_001180636.3	1125207	1125248, 1125250, 1125252, 1125253, 1125255, 1125257, 1125258, 1125259, 1125260, 1125261, 1125207, 1125231, 1125233, 1125234, 1125238, 1125239, 1125240, 1125241, 1125242, 1125243, 1125244, 1125245, 1125246	1125433	-
NC_001136.10	NM_001180637.3	1126187	1126187, 1126190, 1126194, 1126196, 1126198, 1126202, 1126205, 1126206	1126269	-
NC_001136.10	NM_001180638.1	1129588	1129588	1129374	+
NC_001136.10	NM_001180639.1	1130952	0	1130823	+
NC_001136.10	NM_001180640.3	1133141	0	1133070	+
NC_001136.10	NM_001180641.3	1133046	1133046	1133259	-
NC_001136.10	NM_001180642.1	1140598	0	1140476	+
NC_001136.10	NM_001180643.1	1144942	1144942, 1144918	1144842	+
NC_001136.10	NM_001180644.3	1146132	0	1146036	+
NC_001136.10	NM_001180645.3	1147308	0	1147179	+
NC_001136.10	NM_001180646.1	1147231	1147231	1147378	-
NC_001136.10	NM_001180647.1	1149870	1149870	1149950	-
NC_001136.10	NM_001180649.3	1151707	1151707	1151802	-
NC_001136.10	NM_001180650.3	1154063	1154113, 1154118, 1154091, 1154063, 1154129, 1154066, 1154071, 1154073, 1154135, 1154075, 1154078	1154215	-
NC_001136.10	NM_001180651.1	1159293	1159431, 1159444, 1159445, 1159446, 1159447, 1159448, 1159449, 1159450, 1159451, 1159452, 1159453, 1159454, 1159455, 1159456, 1159457, 1159458, 1159459, 1159460, 1159461, 1159462, 1159463, 1159464, 1159465, 1159466, 1159467, 1159468, 1159469, 1159473, 1159477, 1159478, 1159484, 1159507, 1159509, 1159510, 1159511, 1159513, 1159517, 1159293	1159607	-
NC_001136.10	NM_001180653.1	1162798	0	1162956	-
NC_001136.10	NM_001180654.3	1166931	1166931	1167213	-
NC_001136.10	NM_001180655.3	1170258	1170258	1170143	+
NC_001136.10	NM_001180656.1	1170162	1170162	1170325	-
NC_001136.10	NM_001180657.1	1172170	0	1172385	-
NC_001136.10	NM_001180658.4	1175997	0	1176119	-
NC_001136.10	NM_001180659.3	1181423	0	1181260	+
NC_001136.10	NM_001180660.1	1182988	0	1182754	+
NC_001136.10	NM_001180661.1	1184345	1184345	1184258	+
NC_001136.10	NM_001180662.3	1185943	0	1185889	+
NC_001136.10	NM_001180664.3	1189254	0	1188941	+
NC_001136.10	NM_001180665.1	1189122	1189168, 1189122, 1189125, 1189126, 1189161, 1189132, 1189133, 1189134, 1189135, 1189136, 1189137, 1189138, 1189164, 1189148, 1189157	1189198	-
NC_001136.10	NM_001180666.1	1191907	1191907	1191732	+
NC_001136.10	NM_001180667.3	1191315	0	1191935	-
NC_001136.10	NM_001180669.3	1195154	0	1195411	-
NC_001136.10	NM_001180670.1	1196493	0	1196678	-
NC_001136.10	NM_001180671.1	1201545	0	1200553	+
NC_001136.10	NM_001184328.3	1202652	1202432, 1202564, 1202470, 1202588, 1202449, 1202473, 1202652	1202397	+
NC_001136.10	NM_001180672.3	1202378	0	1202842	-
NC_001136.10	NM_001180673.1	1204382	0	1204496	-
NC_001136.10	NM_001184427.2	1212582	0	1212265	+
NC_001136.10	NM_001184426.3	1212557	0	1208319	+
NC_001136.10	NM_001180674.3	1211805	0	1212437	-
NC_001136.10	NM_001180675.1	1213649	1213649	1213614	+
NC_001136.10	NM_001180676.1	1215008	1215008, 1214990	1214842	+
NC_001136.10	NM_001180677.3	1213040	0	1215015	-
NC_001136.10	NM_001180678.3	1217687	0	1217781	-
NC_001136.10	NM_001180679.1	1221064	0	1220948	+
NC_001136.10	NM_001180680.1	1220965	1220975, 1220965, 1220967	1221111	-
NC_001136.10	NM_001180681.3	1223450	1223450, 1223439	1223331	+
NC_001136.10	NM_001180682.3	1223365	0	1223473	-
NC_001136.10	NM_001184680.1	1225189	1225104, 1225188, 1225189, 1225173	1225026	+
NC_001136.10	NM_001180683.1	1224776	0	1225165	-
NC_001136.10	NM_001180684.3	1228427	0	1228303	+
NC_001136.10	NM_001180685.3	1229193	1229193	1228916	+
NC_001136.10	NM_001180686.1	1229135	1229185, 1229155, 1229292, 1229135, 1229138, 1229178, 1229180, 1229182	1229348	-
NC_001136.10	NM_001180687.1	1233264	1233264	1233196	+
NC_001136.10	NM_001184471.3	1233122	1233153, 1233122, 1233126, 1233128, 1233161, 1233164, 1233154, 1233212, 1233135, 1233137, 1233138, 1233140, 1233141, 1233143, 1233144, 1233146, 1233148, 1233149, 1233151	1233277	-
NC_001136.10	NM_001180688.3	1236256	0	1236125	+
NC_001136.10	NM_001180689.1	1238205	1238197, 1238106, 1238205, 1238110, 1238119	1238004	+
NC_001136.10	NM_001184511.1	1238189	1238209, 1238219, 1238189, 1238225, 1238198, 1238204, 1238205, 1238206	1238311	-
NC_001136.10	NM_001180690.3	1239971	1239968, 1239971	1239824	+
NC_001136.10	NM_001180691.3	1239386	0	1239959	-
NC_001136.10	NM_001180692.1	1241031	1241031, 1241135, 1241130, 1241131, 1241132, 1241138, 1241039, 1241136, 1241042, 1241044, 1241045, 1241046, 1241047, 1241048, 1241049, 1241050, 1241051, 1241052, 1241053, 1241054, 1241141	1241203	-
NC_001136.10	NM_001180693.1	1245911	1245906, 1245907, 1245908, 1245909, 1245910, 1245911	1245758	+
NC_001136.10	NM_001180694.3	1248086	0	1247982	+
NC_001136.10	NM_001180695.3	1248011	1248011	1248153	-
NC_001136.10	NM_001180696.1	1251761	1251761, 1251756	1251634	+
NC_001136.10	NM_001180697.1	1254973	0	1254501	+
NC_001136.10	NM_001180698.3	1254520	0	1254936	-
NC_001136.10	NM_001180699.3	1257233	0	1257357	-
NC_001136.10	NM_001180700.1	1259840	0	1259709	+
NC_001136.10	NM_001180701.1	1261404	0	1261271	+
NC_001136.10	NM_001180702.3	1263053	1263053	1262967	+
NC_001136.10	NM_001180703.3	1266250	0	1266158	+
NC_001136.10	NM_001180705.1	1266191	1266241, 1266255, 1266308, 1266254, 1266191	1266365	-
NC_001136.10	NM_001180706.1	1269492	0	1269402	+
NC_001136.10	NM_001180707.3	1270847	1270842, 1270844, 1270847	1270733	+
NC_001136.10	NM_001180708.3	1272257	0	1272085	+
NC_001136.10	NM_001180710.1	1272137	0	1272233	-
NC_001136.10	NM_001180711.1	1276523	0	1276212	+
NC_001136.10	NM_001180712.3	1276501	1276508, 1276501	1276653	-
NC_001136.10	NM_001180713.3	1278574	0	1278437	+
NC_001136.10	NM_001180714.1	1283917	1283917	1283799	+
NC_001136.10	NM_001180715.1	1283996	0	1284068	-
NC_001136.10	NM_001180716.3	1288141	1288141	1288214	-
NC_001136.10	NM_001180717.3	1292381	0	1292120	+
NC_001136.10	NM_001180718.1	1292265	0	1292371	-
NC_001136.10	NM_001180719.1	1293306	1293306	1293368	-
NC_001136.10	NM_001180720.3	1295566	0	1295400	+
NC_001136.10	NM_001180722.4	1295459	1295459	1295597	-
NC_001136.10	NM_001180723.1	1296729	0	1297036	-
NC_001136.10	NM_001180724.1	1301050	0	1301011	+
NC_001136.10	NM_001180726.3	1302192	1302184, 1302192	1302113	+
NC_001136.10	NM_001180727.3	1305339	0	1305072	+
NC_001136.10	NM_001180728.1	1311888	0	1311675	+
NC_001136.10	NM_001180729.1	1315161	0	1314892	+
NC_001136.10	NM_001180730.3	1315026	0	1315325	-
NC_001136.10	NM_001180731.3	1317853	0	1318045	-
NC_001136.10	NM_001180732.1	1319334	1319334, 1319336, 1319337, 1319338, 1319339, 1319340, 1319341, 1319342, 1319343, 1319344, 1319345, 1319346, 1319347, 1319348, 1319349, 1319350, 1319351, 1319352, 1319353, 1319354, 1319357	1319386	-
NC_001136.10	NM_001180733.1	1322027	1322027	1321941	+
NC_001136.10	NM_001180735.3	1323473	1323473	1323386	+
NC_001136.10	NM_001180736.3	1322168	0	1323453	-
NC_001136.10	NM_001180737.1	1324346	1324352, 1324346, 1324370	1324476	-
NC_001136.10	NM_001180738.1	1325478	1325478	1325500	-
NC_001136.10	NM_001180740.3	1330054	1330054	1330027	+
NC_001136.10	NM_001180742.3	1332982	0	1332841	+
NC_001136.10	NM_001180743.1	1332857	1332857, 1332869	1332982	-
NC_001136.10	NM_001180744.1	1337114	1337112, 1337114	1336953	+
NC_001136.10	NM_001180745.3	1338793	0	1337774	+
NC_001136.10	NM_001180746.3	1339506	0	1339386	+
NC_001136.10	NM_001180747.1	1340895	0	1340719	+
NC_001136.10	NM_001180748.1	1344345	0	1344241	+
NC_001136.10	NM_001180749.3	1344235	0	1344516	-
NC_001136.10	NM_001180751.3	1345145	0	1345675	-
NC_001136.10	NM_001180752.1	1352431	0	1352353	+
NC_001136.10	NM_001180755.3	1354667	1354720, 1354690, 1354727, 1354667, 1354701, 1354703, 1354705, 1354706, 1354707, 1354708, 1354709, 1354710, 1354711, 1354712, 1354713, 1354716	1354828	-
NC_001136.10	NM_001180756.3	1357489	0	1357369	+
NC_001136.10	NM_001180757.1	1357380	0	1357579	-
NC_001136.10	NM_001180758.1	1360917	1360899, 1360906, 1360907, 1360908, 1360909, 1360911, 1360913, 1360914, 1360917, 1360894, 1360895	1360798	+
NC_001136.10	NM_001180759.3	1357501	0	1361119	-
NC_001136.10	NM_001180760.3	1365088	0	1364902	+
NC_001136.10	NM_001180761.1	1364981	1364992, 1364996, 1364981, 1364986, 1364988, 1364989	1365071	-
NC_001136.10	NM_001180762.1	1366160	1366160	1366263	-
NC_001136.10	NM_001180764.3	1369490	1369490	1369386	+
NC_001136.10	NM_001180765.3	1379686	0	1379596	+
NC_001136.10	NM_001180766.1	1379878	1379878	1380054	-
NC_001136.10	NM_001180767.1	1382137	0	1382318	-
NC_001136.10	NM_001180768.3	1384884	1384884	1384776	+
NC_001136.10	NM_001180769.3	1385433	0	1385286	+
NC_001136.10	NM_001184679.1	1385352	1385352, 1385418, 1385355, 1385365	1385523	-
NC_001136.10	NM_001180770.1	1386638	1386634, 1386637, 1386638	1386516	+
NC_001136.10	NM_001180771.3	1388580	1388580	1388375	+
NC_001136.10	NM_001180772.3	1393363	0	1393179	+
NC_001136.10	NM_001180773.1	1393168	0	1393335	-
NC_001136.10	NM_001180774.1	1398086	0	1397817	+
NC_001136.10	NM_001180776.3	1397905	1397905	1398025	-
NC_001136.10	NM_001180777.3	1399608	1399608, 1399594	1399542	+
NC_001136.10	NM_001180778.2	1399514	0	1399705	-
NC_001136.10	NM_001180779.1	1402684	1402661, 1402671, 1402679, 1402681, 1402684, 1402655	1402564	+
NC_001136.10	NM_001180780.3	1404298	0	1404173	+
NC_001136.10	NM_001180781.3	1404330	1404353, 1404330	1404444	-
NC_001136.10	NM_001180783.1	1407334	0	1407463	-
NC_001136.10	NM_001180784.1	1410248	1410248, 1410251, 1410253	1410452	-
NC_001136.10	NM_001180785.3	1414423	0	1414274	+
NC_001136.10	NM_001180786.3	1416259	0	1415171	+
NC_001136.10	NM_001180787.1	1415122	1415128, 1415122	1415209	-
NC_001136.10	NM_001180788.1	1418530	0	1418370	+
NC_001136.10	NM_001180789.3	1418439	1418439, 1418440, 1418441, 1418442, 1418443, 1418444, 1418445	1418549	-
NC_001136.10	NM_001180790.3	1420228	0	1420430	-
NC_001136.10	NM_001180791.1	1422616	1422596, 1422599, 1422605, 1422610, 1422611, 1422583, 1422616	1422485	+
NC_001136.10	NM_001180792.1	1424817	0	1424688	+
NC_001136.10	NM_001180793.3	1424632	0	1424819	-
NC_001136.10	NM_001180794.3	1427280	1427280, 1427311, 1427295	1427430	-
NC_001136.10	NM_001180795.1	1428251	1428251, 1428260, 1428261	1428353	-
NC_001136.10	NM_001180796.1	1428252	0	1429187	-
NC_001136.10	NM_001180797.3	1431974	0	1431896	+
NC_001136.10	NM_001180798.3	1431801	0	1431967	-
NC_001136.10	NM_001180800.1	1435969	0	1435874	+
NC_001136.10	NM_001180801.1	1436706	0	1436588	+
NC_001136.10	NM_001180802.3	1438097	1438097	1438015	+
NC_001136.10	NM_001180803.3	1437935	0	1438114	-
NC_001136.10	NM_001180804.1	1441355	1441355	1441432	-
NC_001136.10	NM_001180805.1	1443607	1443617, 1443620, 1443621, 1443622, 1443639, 1443633, 1443637, 1443607	1443712	-
NC_001136.10	NM_001180806.3	1445765	0	1445842	-
NC_001136.10	NM_001180807.3	1450204	0	1450073	+
NC_001136.10	NM_001180808.1	1450104	1450104, 1450112, 1450116, 1450109, 1450110	1450197	-
NC_001136.10	NM_001180809.1	1453151	0	1452918	+
NC_001136.10	NM_001180810.3	1453014	0	1453309	-
NC_001136.10	NM_001180811.3	1454834	0	1455041	-
NC_001136.10	NM_001180812.1	1456082	1456082, 1456126	1456310	-
NC_001136.10	NM_001180813.2	1456082	1456082	1456694	-
NC_001136.10	NM_001180814.3	1457860	0	1459727	-
NC_001136.10	NM_001180815.3	1462127	0	1462357	-
NC_001136.10	NM_001180816.1	1466235	1466235	1466452	-
NC_001136.10	NM_001180818.1	1469848	1469848, 1469844, 1469836, 1469833, 1469767	1469705	+
NC_001136.10	NM_001180819.3	1470502	1470502	1470418	+
NC_001136.10	NM_001180820.3	1470387	1470402, 1470403, 1470404, 1470440, 1470444, 1470414, 1470417, 1470387, 1470390, 1470426	1470499	-
NC_001136.10	NM_001180821.1	1471550	1471526, 1471528, 1471534, 1471516, 1471550, 1471519	1471448	+
NC_001136.10	NM_001180822.1	1471448	0	1471547	-
NC_001136.10	NM_001180823.3	1474873	0	1474772	+
NC_001136.10	NM_001180824.3	1474848	1474848, 1474852, 1474854, 1474857, 1474869, 1474875, 1474878	1474973	-
NC_001136.10	NM_001180825.1	1478536	0	1478357	+
NC_001136.10	NM_001180826.1	1480229	0	1480161	+
NC_001136.10	NM_001180827.3	1481044	1481044	1480832	+
NC_001136.10	NM_001180828.3	1480949	0	1481084	-
NC_001136.10	NM_001180831.1	1485428	0	1485565	-
NC_001136.10	NM_001180832.3	1487269	1487269	1487541	-
NC_001136.10	NM_001184632.3	1489840	0	1489492	+
NC_001136.10	NM_001184631.1	1489259	1489280, 1489281, 1489282, 1489284, 1489286, 1489287, 1489546, 1489291, 1489296, 1489300, 1489301, 1489303, 1489540, 1489306, 1489309, 1489310, 1489313, 1489314, 1489318, 1489447, 1489320, 1489326, 1489336, 1489524, 1489342, 1489343, 1489529, 1489434, 1489532, 1489259, 1489262, 1489265, 1489268, 1489270, 1489527, 1489273, 1489530, 1489531, 1489276, 1489533, 1489278	1489597	-
NC_001136.10	NM_001184329.1	1491083	1491083, 1491055, 1491056, 1491057, 1491059, 1491060, 1491062, 1491063, 1491065, 1491069	1490835	+
NC_001136.10	NM_001180835.4	1493168	0	1492413	+
NC_001136.10	NM_001180836.3	1495984	0	1495857	+
NC_001136.10	NM_001180837.1	1495941	1495941, 1495957, 1495960, 1495963, 1495965, 1495967, 1495968, 1495970, 1495971, 1495974, 1495975, 1495976, 1495977, 1495978, 1495979, 1495980, 1495981, 1495982, 1495984, 1495985, 1496115, 1495988, 1496117, 1495990, 1496119, 1496116, 1496015, 1496147, 1496148, 1496160, 1496161	1496164	-
NC_001136.10	NM_001180838.1	1496633	1496675, 1496649, 1496725, 1496633, 1496729, 1496732, 1496639	1496790	-
NC_001136.10	NM_001180839.3	1499409	1499409	1499335	+
NC_001136.10	NM_001180840.3	1499332	1499346, 1499332	1499395	-
NC_001136.10	NM_001180841.1	1501351	1501377, 1501378, 1501379, 1501380, 1501381, 1501382, 1501351, 1501387, 1501374	1501446	-
NC_001136.10	NM_001180842.1	1503085	0	1503313	-
NC_001136.10	NM_001180844.3	1509863	1509855, 1509863	1509714	+
NC_001136.10	NM_001180846.3	1511918	0	1511630	+
NC_001136.10	NM_001180847.1	1513961	0	1513605	+
NC_001136.10	NM_001180848.1	1516761	0	1517135	-
NC_001136.10	NM_001180849.4	1518963	0	1519663	-
NC_001136.10	NM_001180850.3	1523678	0	1523611	+
NC_001136.10	NM_001180853.1	1531790	0	1531711	+
NC_001137.3	NM_001184302.1	186	0	263	-
NC_001137.3	NM_001178890.1	4604	0	5344	-
NC_001137.3	NM_001178888.1	6499	0	7229	-
NC_001137.3	NM_001178887.1	14669	0	14415	+
NC_001137.3	NM_001178886.1	17957	17945, 17941, 17957	17845	+
NC_001137.3	NM_001178885.1	21327	0	21097	+
NC_001137.3	NM_001270743.1	25399	25399	25645	-
NC_001137.3	NM_001178882.1	25400	0	26188	-
NC_001137.3	NM_001178881.1	27279	27279	27206	+
NC_001137.3	NM_001178880.3	29622	29617, 29619, 29612, 29622	29543	+
NC_001137.3	NM_001178879.1	29467	0	29796	-
NC_001137.3	NM_001178878.1	31407	31407	31693	-
NC_001137.3	NM_001178877.3	36401	0	36254	+
NC_001137.3	NM_001178876.1	36289	36289	36534	-
NC_001137.3	NM_001178875.1	39801	39809, 39811, 39812, 39814, 39816, 40012, 39818, 39819, 39820, 39821, 40014, 40013, 40011, 40020, 39801, 40015, 40028, 39805	40045	-
NC_001137.3	NM_001180854.3	42332	42332	42399	-
NC_001137.3	NM_001178873.1	44989	44989	44925	+
NC_001137.3	NM_001178872.1	44912	44912	45019	-
NC_001137.3	NM_001178871.3	48494	0	48373	+
NC_001137.3	NM_001178870.1	46546	0	48470	-
NC_001137.3	NM_001178869.1	52479	52481, 52483, 52484, 52487, 52500, 52644, 52638, 52479	52720	-
NC_001137.3	NM_001178868.3	53793	0	53900	-
NC_001137.3	NM_001178867.1	58168	58168, 58165	58100	+
NC_001137.3	NM_001178866.1	59257	59257, 59250, 59247	59148	+
NC_001137.3	NM_001178865.3	59525	59525	59669	-
NC_001137.3	NM_001178864.1	64223	0	64090	+
NC_001137.3	NM_001178863.1	64161	0	64708	-
NC_001137.3	NM_001178862.3	65309	65309	65384	-
NC_001137.3	NM_001178861.1	67042	67042, 67044, 67045, 67048, 67049, 67050, 67057, 67058	67628	-
NC_001137.3	NM_001178859.1	70306	70306	70257	+
NC_001137.3	NM_001178858.3	73454	0	73348	+
NC_001137.3	NM_001178857.1	75482	0	75327	+
NC_001137.3	NM_001178856.1	78063	0	77431	+
NC_001137.3	NM_001178855.3	79591	0	79456	+
NC_001137.3	NM_001178854.1	79528	79552, 79556, 79558, 79559, 79528, 79561, 79531, 79532, 79560, 79538, 79540	79635	-
NC_001137.3	NM_001178853.1	81258	0	81145	+
NC_001137.3	NM_001178852.3	81230	81262, 81230	81406	-
NC_001137.3	NM_001178851.1	82965	82970, 82965	83049	-
NC_001137.3	NM_001178850.1	84726	0	85044	-
NC_001137.3	NM_001178849.3	86368	86368, 86187, 86188, 86197, 86359, 86360, 86362, 86365, 86366, 86367	86149	+
NC_001137.3	NM_001178847.1	90075	0	89852	+
NC_001137.3	NM_001178846.3	94053	0	93905	+
NC_001137.3	NM_001178845.1	96946	0	96578	+
NC_001137.3	NM_001178844.1	96501	0	96857	-
NC_001137.3	NM_001348820.1	99181	0	99129	+
NC_001137.3	NM_001178842.3	101524	101506, 101510, 101487, 101524, 101499, 101502	101251	+
NC_001137.3	NM_001178841.1	102436	0	102323	+
NC_001137.3	NM_001178840.1	102291	0	102580	-
NC_001137.3	NM_001178839.3	108476	108304, 108305, 108306, 108307, 108308, 108310, 108313, 108314, 108476	107907	+
NC_001137.3	NM_001178838.1	108379	0	108503	-
NC_001137.3	NM_001178837.1	115885	0	115800	+
NC_001137.3	NM_001184349.1	117591	117569, 117580, 117588, 117591, 117561, 117562, 117564	117474	+
NC_001137.3	NM_001178835.1	118567	118567	118616	-
NC_001137.3	NM_001178834.3	118553	0	120497	-
NC_001137.3	NM_001178833.1	122448	0	122310	+
NC_001137.3	NM_001180029.1	122328	122338, 122339, 122341, 122328, 122330, 122331, 122332, 122333	122797	-
NC_001137.3	NM_001178832.3	124764	0	124670	+
NC_001137.3	NM_001178831.1	124536	0	124736	-
NC_001137.3	NM_001178830.1	128501	0	128284	+
NC_001137.3	NM_001348821.1	128079	0	128302	-
NC_001137.3	NM_001178828.3	131009	131009	130561	+
NC_001137.3	NM_001178827.1	132662	132641, 132630, 132619, 132654, 132656, 132658, 132659, 132629, 132662	132551	+
NC_001137.3	NM_001178826.1	135352	135331, 135333, 135343, 135349, 135352, 135326	135234	+
NC_001137.3	NM_001348822.1	136149	0	136370	-
NC_001137.3	NM_001178824.3	138811	138811, 138814, 138815, 138817, 138820, 138821, 138822, 138823, 138824, 138825, 138826, 138827, 138828, 138829, 138830, 138831, 138837, 138839, 138840, 138842, 138843, 138845, 138846, 138848, 138849, 138850, 138851, 138852, 138855	138917	-
NC_001137.3	NM_001348823.1	141282	0	140892	+
NC_001137.3	NM_001178822.1	144061	0	143892	+
NC_001137.3	NM_001178821.1	145723	0	145334	+
NC_001137.3	NM_001178820.3	145805	145834, 145805	145906	-
NC_001137.3	NM_001178819.1	148194	0	147979	+
NC_001137.3	NM_001178818.1	148658	0	148599	+
NC_001137.3	NM_001178817.3	148643	148650, 148643, 148645, 148647	148721	-
NC_001137.3	NM_001178816.1	150206	150206	150300	-
NC_001137.3	NM_001178892.1	156055	0	155808	+
NC_001137.3	NM_001178893.3	157595	157595	157498	+
NC_001137.3	NM_001178894.1	157654	157654, 157655	157735	-
NC_001137.3	NM_001178895.1	160536	160513, 160515, 160516, 160526, 160527, 160528, 160534, 160535, 160536	160275	+
NC_001137.3	NM_001178896.3	162581	0	162442	+
NC_001137.3	NM_001178897.1	164401	0	164285	+
NC_001137.3	NM_001178898.1	166167	0	166083	+
NC_001137.3	NM_001180857.3	166167	166167	166236	-
NC_001137.3	NM_001178899.1	167703	0	167807	-
NC_001137.3	NM_001178900.1	172654	172648, 172653, 172654, 172639	172492	+
NC_001137.3	NM_001178901.3	172541	172541	172633	-
NC_001137.3	NM_001178902.1	176097	0	176012	+
NC_001137.3	NM_001178903.1	178563	178563	178431	+
NC_001137.3	NM_001178904.3	182355	0	182278	+
NC_001137.3	NM_001178905.1	184332	0	184219	+
NC_001137.3	NM_001178906.3	187030	187026, 187028, 187030	186775	+
NC_001137.3	NM_001178907.1	189461	0	189311	+
NC_001137.3	NM_001178908.1	189335	189352, 189335	189502	-
NC_001137.3	NM_001178909.3	191822	0	191958	-
NC_001137.3	NM_001178910.1	194620	0	194230	+
NC_001137.3	NM_001180031.1	194209	194209, 194211, 194215, 194217, 194218, 194219, 194220, 194221, 194222, 194223, 194224, 194225, 194226, 194227, 194228, 194229, 194230, 194231, 194232, 194233, 194235, 194239, 194240	194272	-
NC_001137.3	NM_001178911.3	196684	196684	196517	+
NC_001137.3	NM_001178912.1	198642	0	198519	+
NC_001137.3	NM_001178913.1	200978	0	200875	+
NC_001137.3	NM_001178914.3	202003	202003	201936	+
NC_001137.3	NM_001178915.1	205070	205057, 205058, 205060, 205067, 205070, 205022, 205055	204963	+
NC_001137.3	NM_001178916.1	207080	207080	206834	+
NC_001137.3	NM_001178917.3	207416	207416, 207513, 207535, 207516, 207519	207643	-
NC_001137.3	NM_001178918.1	208780	208780	208978	-
NC_001137.3	NM_001178919.1	210634	0	210691	-
NC_001137.3	NM_001178920.3	212487	212487	212586	-
NC_001137.3	NM_001178921.1	214025	214016, 214017, 214018, 214020, 213991, 214025, 213998, 213999, 214007, 214008, 214010, 214012, 214013, 214014, 214015	213898	+
NC_001137.3	NM_001178922.1	213929	213929	214075	-
NC_001137.3	NM_001178923.3	217968	0	217693	+
NC_001137.3	NM_001178924.1	217809	0	218056	-
NC_001137.3	NM_001178925.1	222656	0	222403	+
NC_001137.3	NM_001178926.3	223214	223211, 223214	223076	+
NC_001137.3	NM_001178927.1	223258	223258, 223268, 223277	223366	-
NC_001137.3	NM_001178928.1	227081	0	226854	+
NC_001137.3	NM_001178929.3	226095	0	226857	-
NC_001137.3	NM_001178930.1	228312	0	228455	-
NC_001137.3	NM_001184319.1	228312	0	229262	-
NC_001137.3	NM_001178931.3	232248	0	231987	+
NC_001137.3	NM_001178932.2	234946	0	234740	+
NC_001137.3	NM_001178933.1	235666	0	235491	+
NC_001137.3	NM_001178934.3	235533	235544, 235548, 235533	235769	-
NC_001137.3	NM_001178935.1	237443	237443, 237444, 237446, 237463	237569	-
NC_001137.3	NM_001180023.1	237477	0	238459	-
NC_001137.3	NM_001178936.3	239908	0	240031	-
NC_001137.3	NM_001178937.1	243781	0	243611	+
NC_001137.3	NM_001178938.1	243560	0	243809	-
NC_001137.3	NM_001178939.3	246907	246907	246981	-
NC_001137.3	NM_001184330.1	251350	0	251002	+
NC_001137.3	NM_001178940.1	253743	0	253662	+
NC_001137.3	NM_001178941.3	253855	253865, 253863, 253860, 253861, 253855	253970	-
NC_001137.3	NM_001178942.1	256368	0	256134	+
NC_001137.3	NM_001178943.1	256243	0	256374	-
NC_001137.3	NM_001178944.3	258596	258628, 258596, 258631	258736	-
NC_001137.3	NM_001184444.1	260547	260547, 260752, 260561, 260562, 260563, 260564, 260565, 260566, 260567, 260568, 260570, 260571, 260573	260932	-
NC_001137.3	NM_001178945.1	261863	261885, 261877, 261863	262051	-
NC_001137.3	NM_001178946.3	264757	0	264891	-
NC_001137.3	NM_001178947.1	266388	266401, 266388, 266399	266511	-
NC_001137.3	NM_001180036.1	269324	269336, 269345, 269347, 269324, 269356	269422	-
NC_001137.3	NM_001178948.3	270651	270651, 270654	270736	-
NC_001137.3	NM_001178949.1	272257	0	272091	+
NC_001137.3	NM_001178950.1	274013	0	273886	+
NC_001137.3	NM_001178951.3	276222	0	276153	+
NC_001137.3	NM_001180858.1	278321	0	278164	+
NC_001137.3	NM_001178952.2	276179	0	278297	-
NC_001137.3	NM_001178953.3	279688	0	279929	-
NC_001137.3	NM_001178954.1	282571	282571, 282515, 282510	282366	+
NC_001137.3	NM_001178955.1	282417	0	282704	-
NC_001137.3	NM_001178956.3	285101	285101, 285103, 285111, 285113, 285114, 285115, 285116, 285117, 285118, 285119, 285120, 285121, 285122, 285123, 285124, 285125, 285126, 285127, 285128, 285129, 285131, 285132, 285135, 285138, 285139, 285140, 285146, 285147, 285148, 285149, 285154, 285157, 285158, 285160, 285164, 285165, 285166	285240	-
NC_001137.3	NM_001178957.1	290985	0	290799	+
NC_001137.3	NM_001178958.1	292648	292640, 292641, 292642, 292643, 292647, 292648, 292636, 292637, 292638, 292639	292551	+
NC_001137.3	NM_001178959.3	294933	0	294813	+
NC_001137.3	NM_001178960.1	298164	0	298001	+
NC_001137.3	NM_001178961.1	301836	0	301616	+
NC_001137.3	NM_001178962.3	301915	301915	301946	-
NC_001137.3	NM_001178963.1	303339	303332, 303334, 303336, 303338, 303339, 303326	303195	+
NC_001137.3	NM_001178964.2	305868	0	305592	+
NC_001137.3	NM_001178965.3	307300	307282, 307291, 307300, 307294	307196	+
NC_001137.3	NM_001184512.1	308197	0	308123	+
NC_001137.3	NM_001178966.2	308271	0	308412	-
NC_001137.3	NM_001178967.3	312436	312436	312589	-
NC_001137.3	NM_001178968.1	314431	0	314533	-
NC_001137.3	NM_001178969.1	316709	0	316806	-
NC_001137.3	NM_001184548.3	318878	0	318810	+
NC_001137.3	NM_001178970.1	319813	0	319552	+
NC_001137.3	NM_001178971.1	321930	321930	321846	+
NC_001137.3	NM_001178972.3	324280	0	324095	+
NC_001137.3	NM_001178973.1	324180	0	324271	-
NC_001137.3	NM_001178974.1	326136	326136, 326139	326173	-
NC_001137.3	NM_001270744.1	327644	327641, 327644, 327639	327451	+
NC_001137.3	NM_001178977.1	330354	0	330207	+
NC_001137.3	NM_001178978.1	332501	0	332306	+
NC_001137.3	NM_001180032.3	332371	332371, 332373, 332375	332581	-
NC_001137.3	NM_001178979.3	333039	333153, 333160, 333135, 333042, 333043, 333143, 333039, 333149, 333150, 333151	333175	-
NC_001137.3	NM_001178980.1	333135	0	335945	-
NC_001137.3	NM_001178981.1	339625	0	339472	+
NC_001137.3	NM_001178982.3	339634	339634	339863	-
NC_001137.3	NM_001178983.3	343350	343350	343232	+
NC_001137.3	NM_001178984.1	342849	0	343319	-
NC_001137.3	NM_001180860.1	347777	0	347911	-
NC_001137.3	NM_001178985.3	348572	348576, 348577, 348590, 348572, 348574, 348575	348728	-
NC_001137.3	NM_001178986.3	351414	351414	351182	+
NC_001137.3	NM_001178987.1	353430	0	353236	+
NC_001137.3	NM_001178989.1	358134	0	357730	+
NC_001137.3	NM_001178990.3	358045	358045	358104	-
NC_001137.3	NM_001178991.3	360408	360408, 360404	360314	+
NC_001137.3	NM_001178992.1	360380	360395, 360380	360501	-
NC_001137.3	NM_001178993.1	363845	363840, 363842, 363843, 363845, 363765, 363830, 363767, 363835, 363836	363702	+
NC_001137.3	NM_001178994.3	366630	366608, 366630, 366623	366517	+
NC_001137.3	NM_001178995.3	368481	0	367428	+
NC_001137.3	NM_001178996.1	367732	367732	367837	-
NC_001137.3	NM_001178997.1	373443	0	373234	+
NC_001137.3	NM_001178998.3	373343	373343	373447	-
NC_001137.3	NM_001179000.1	378607	378607	378761	-
NC_001137.3	NM_001179001.1	382432	382432	382594	-
NC_001137.3	NM_001179002.3	387895	387895	387795	+
NC_001137.3	NM_001179003.3	387784	0	387931	-
NC_001137.3	NM_001179004.1	390264	0	390589	-
NC_001137.3	NM_001179005.1	394173	394173, 394231	394291	-
NC_001137.3	NM_001179006.3	394965	394965	395347	-
NC_001137.3	NM_001179007.3	397733	397728, 397729, 397731, 397733, 397709, 397710, 397715, 397716, 397718, 397720, 397721, 397723, 397724, 397726	397653	+
NC_001137.3	NM_001179008.1	397659	0	397951	-
NC_001137.3	NM_001179009.1	399385	399400, 399385, 399413, 399406, 399401	399495	-
NC_001137.3	NM_001179010.3	402149	0	401869	+
NC_001137.3	NM_001179011.3	402847	402808, 402820, 402821, 402830, 402833, 402840, 402841, 402844, 402845, 402847	402719	+
NC_001137.3	NM_001179012.1	402838	402838	402870	-
NC_001137.3	NM_001179013.1	406809	0	406387	+
NC_001137.3	NM_001179014.3	406983	407040, 407041, 407042, 406983, 406984, 406987, 406990, 407023, 407024, 407025, 407026, 406997, 407031, 407039, 407029	407341	-
NC_001137.3	NM_001179015.3	413031	0	412618	+
NC_001137.3	NM_001179016.1	412633	0	413393	-
NC_001137.3	NM_001179017.1	415653	0	415554	+
NC_001137.3	NM_001179018.3	416619	0	416470	+
NC_001137.3	NM_001179019.3	420979	0	420709	+
NC_001137.3	NM_001179020.1	420894	0	421114	-
NC_001137.3	NM_001179021.1	424433	424432, 424433, 424421, 424430, 424431	424311	+
NC_001137.3	NM_001179022.3	425047	0	425187	-
NC_001137.3	NM_001179023.3	434398	434182, 434192, 434193, 434204, 434205, 434377, 434374, 434380, 434378, 434379, 433996, 434382, 434383, 434385, 434386, 434387, 434388, 434392, 434395, 434396, 434398, 434029, 434171, 434172	433958	+
NC_001137.3	NM_001179024.1	436978	0	437266	-
NC_001137.3	NM_001348826.1	436978	0	437951	-
NC_001137.3	NM_001179026.1	441297	441297, 441290, 441291	440971	+
NC_001137.3	NM_001179027.3	441207	0	441372	-
NC_001137.3	NM_001179028.4	443439	443439	443755	-
NC_001137.3	NM_001184428.1	445276	445281, 445306, 445276, 445297	447701	-
NC_001137.3	NM_001184332.1	450059	0	449578	+
NC_001137.3	NM_001179029.3	449835	0	450562	-
NC_001137.3	NM_001179030.3	453456	0	453235	+
NC_001137.3	NM_001179031.1	455144	455144, 455142	454919	+
NC_001137.3	NM_001179032.1	455088	455088, 455092	455145	-
NC_001137.3	NM_001179033.3	457787	0	457605	+
NC_001137.3	NM_001179034.3	457669	457689, 457669, 457686	457805	-
NC_001137.3	NM_001179035.1	460422	460428, 460422	460525	-
NC_001137.3	NM_001179036.1	466213	0	462866	+
NC_001137.3	NM_001179037.3	462865	462865	462967	-
NC_001137.3	NM_001179038.3	466215	466212, 466213, 466215	466025	+
NC_001137.3	NM_001179039.1	465115	0	466207	-
NC_001137.3	NM_001179040.1	468987	468915, 468918, 468924, 468928, 468929, 468932, 468939, 468940, 468941, 468942, 468943, 468945, 468946, 468947, 468948, 468954, 468964, 468971, 468972, 468974, 468976, 468978, 468979, 468980, 468981, 468982, 468983, 468985, 468986, 468987	468816	+
NC_001137.3	NM_001179041.3	469596	0	469685	-
NC_001137.3	NM_001179042.3	472568	472568, 472601, 472611, 472613	472656	-
NC_001137.3	NM_001179043.1	472568	0	474040	-
NC_001137.3	NM_001179044.1	476269	476269	476228	+
NC_001137.3	NM_001179045.3	476193	476193, 476211, 476196	476344	-
NC_001137.3	NM_001179046.3	483208	0	483324	-
NC_001137.3	NM_001179047.1	487282	0	487193	+
NC_001137.3	NM_001179048.1	488708	0	488856	-
NC_001137.3	NM_001179049.3	491401	491426, 491401, 491405, 491414, 491416, 491449, 491418, 491421	491529	-
NC_001137.3	NM_001179050.4	492531	0	492855	-
NC_001137.3	NM_001184429.1	494006	0	496801	-
NC_001137.3	NM_001179051.1	499073	499073, 499077	499346	-
NC_001137.3	NM_001179052.4	500516	500516	500629	-
NC_001137.3	NM_001179053.3	502957	0	503083	-
NC_001137.3	NM_001179054.1	509930	0	509798	+
NC_001137.3	NM_001179055.1	512255	512255	512106	+
NC_001137.3	NM_001179056.3	517547	0	517459	+
NC_001137.3	NM_001179057.3	520799	520799	520771	+
NC_001137.3	NM_001179058.1	520941	520941	521028	-
NC_001137.3	NM_001179059.1	525973	0	525759	+
NC_001137.3	NM_001179060.3	527004	0	526651	+
NC_001137.3	NM_001179061.3	529497	0	529418	+
NC_001137.3	NM_001179062.1	529406	529406	529529	-
NC_001137.3	NM_001179063.1	538455	0	538279	+
NC_001137.3	NM_001179064.3	538351	538351	538433	-
NC_001137.3	NM_001179065.3	539087	0	539463	-
NC_001137.3	NM_001184589.1	541580	0	540814	+
NC_001137.3	NM_001179066.1	545173	0	545055	+
NC_001137.3	NM_001179067.3	546591	546464, 546582, 546439, 546585, 546450, 546451, 546452, 546453, 546550, 546583, 546457, 546581, 546587, 546463, 546461, 546591	546414	+
NC_001137.3	NM_001179068.3	548224	548224, 548195, 548102, 548201, 548206, 548207, 548208, 548209, 548211, 548212, 548213, 548214, 548215, 548218	548079	+
NC_001137.3	NM_001179069.1	549563	549563	549517	+
NC_001137.3	NM_001179070.1	549655	0	549723	-
NC_001137.3	NM_001184517.3	549658	0	550864	-
NC_001137.3	NM_001348828.1	551422	0	551472	-
NC_001137.3	NM_001179072.3	553365	0	553259	+
NC_001137.3	NM_001179073.1	553244	553244	553333	-
NC_001137.3	NM_001179074.1	555759	0	556295	-
NC_001137.3	NM_001179076.3	561569	561569	561704	-
NC_001137.3	NM_001179077.1	566827	0	566655	+
NC_001137.3	NM_001348829.1	568975	0	568759	+
NC_001137.3	NM_001179079.3	572376	0	571523	+
NC_001137.3	NM_001179080.3	576604	0	576525	+
NC_001138.5	NM_001179905.1	7645	0	7565	+
NC_001138.5	NM_001179906.1	10339	0	10222	+
NC_001138.5	NM_001179907.1	10164	0	10300	-
NC_001138.5	NM_001179908.1	14297	0	12259	+
NC_001138.5	NM_001179909.1	14297	0	13951	+
NC_001138.5	NM_001179912.1	19144	0	18680	+
NC_001138.5	NM_001179913.1	20795	20795	20846	-
NC_001138.5	NM_001179914.1	25361	0	25198	+
NC_001138.5	NM_001179915.1	32022	0	29629	+
NC_001138.5	NM_001179917.1	33000	0	33271	-
NC_001138.5	NM_001179918.1	38829	0	38674	+
NC_001138.5	NM_001179919.1	38704	0	38842	-
NC_001138.5	NM_001179920.1	42632	0	42565	+
NC_001138.5	NM_001179921.1	43603	0	43438	+
NC_001138.5	NM_001179922.1	43467	43492, 43467, 43469, 43478, 43514, 43486	43627	-
NC_001138.5	NM_001179923.1	44459	44459	44654	-
NC_001138.5	NM_001179924.1	45655	45655	45719	-
NC_001138.5	NM_001184549.1	48988	0	48925	+
NC_001138.5	NM_001179925.1	51178	51177, 51178, 51033	51007	+
NC_001138.5	NM_001179927.1	53080	53126, 53128, 53130, 53135, 53138, 53142, 53143, 53151, 53152, 53153, 53154, 53156, 53159, 53161, 53162, 53163, 53166, 53168, 53169, 53171, 53172, 53176, 53177, 53178, 53182, 53183, 53187, 53196, 53080, 53084	53259	-
NC_001138.5	NM_001179928.1	55243	55297, 55299, 55243, 55249, 55251, 55258, 55260, 55262, 55263, 55266, 55269, 55271, 55272, 55275, 55277, 55278, 55281, 55282, 55283, 55284, 55285, 55288, 55291, 55294	55365	-
NC_001138.5	NM_001179929.1	57934	57930, 57932, 57933, 57934	57709	+
NC_001138.5	NM_001179930.1	62938	62938	62837	+
NC_001138.5	NM_001179931.1	62811	0	63015	-
NC_001138.5	NM_001184310.1	64157	0	64242	-
NC_001138.5	NM_001179932.2	68817	0	68698	+
NC_001138.5	NM_001179933.1	68890	68890	69114	-
NC_001138.5	NM_001179935.1	76563	76545, 76529, 76523, 76557, 76558, 76559, 76560, 76561, 76562, 76563, 76531, 76533, 76535, 76537, 76538, 76542, 76543	76147	+
NC_001138.5	NM_001179936.1	78078	78064, 78065, 78066, 78067, 78068, 78069, 78070, 78071, 78072, 78073, 78074, 78075, 78078	77988	+
NC_001138.5	NM_001179937.1	76826	0	78054	-
NC_001138.5	NM_001179938.1	79267	79267, 79285	79343	-
NC_001138.5	NM_001179939.1	80340	0	80418	-
NC_001138.5	NM_001179940.2	84127	0	83875	+
NC_001138.5	NM_001179941.1	83970	0	84144	-
NC_001138.5	NM_001179942.1	87437	0	87846	-
NC_001138.5	NM_001179943.1	93480	0	93376	+
NC_001138.5	NM_001179944.2	93395	93395	93498	-
NC_001138.5	NM_001179945.1	97662	0	97498	+
NC_001138.5	NM_001179946.1	99055	0	99230	-
NC_001138.5	NM_001348831.1	99055	0	100251	-
NC_001138.5	NM_001179948.1	101526	101538, 101541, 101542, 101545, 101546, 101548, 101549, 101554, 101555, 101556, 101557, 101526, 101559, 101531, 101533, 101534, 101558	101627	-
NC_001138.5	NM_001180864.1	103990	103990	103932	+
NC_001138.5	NM_001179949.1	103907	103907, 103908	103982	-
NC_001138.5	NM_001179950.1	104599	104600, 104601, 104629, 104599	104700	-
NC_001138.5	NM_001179952.1	107781	107776, 107680, 107779, 107781, 107777, 107694, 107666, 107768, 107678, 107679	107585	+
NC_001138.5	NM_001179953.1	107763	107786, 107763	107851	-
NC_001138.5	NM_001179955.1	114041	0	113985	+
NC_001138.5	NM_001179956.1	114927	0	115107	-
NC_001138.5	NM_001179957.1	118571	0	118484	+
NC_001138.5	NM_001179958.1	123210	0	123106	+
NC_001138.5	NM_001179959.1	129988	0	129910	+
NC_001138.5	NM_001179961.1	131205	131202, 131205, 131183, 131196, 131197, 131198, 131199	130981	+
NC_001138.5	NM_001179962.1	134369	134369, 134366	134296	+
NC_001138.5	NM_001179963.1	134380	0	134520	-
NC_001138.5	NM_001184430.1	142707	0	139520	+
NC_001138.5	NM_001180862.2	143831	0	143517	+
NC_001138.5	NM_001179964.1	144981	144984, 144987, 144981	145113	-
NC_001138.5	NM_001179965.1	148490	0	148459	+
NC_001138.5	NM_001179966.1	149798	149798	149724	+
NC_001138.5	NM_001179967.1	152630	0	152535	+
NC_001138.5	NM_001179968.1	152515	152515, 152535	152656	-
NC_001138.5	NM_001179969.1	154391	154370, 154391	154313	+
NC_001138.5	NM_001179970.1	154308	0	154526	-
NC_001138.5	NM_001179971.1	157874	0	157752	+
NC_001138.5	NM_001179972.1	160428	0	160360	+
NC_001138.5	NM_001179973.1	161546	0	161200	+
NC_001138.5	NM_001179974.1	164831	0	164746	+
NC_001138.5	NM_001179975.1	166658	166656, 166658, 166647	166566	+
NC_001138.5	NM_001179976.1	166571	166578, 166571, 166596, 166598	166745	-
NC_001138.5	NM_001184472.1	169522	0	169310	+
NC_001138.5	NM_001179978.1	172422	172422	172285	+
NC_001138.5	NM_001179979.2	172312	172312, 172328, 172346, 172336, 172327	172536	-
NC_001138.5	NM_001179980.1	174124	174146, 174124, 174126, 174127, 174128, 174130, 174131	174264	-
NC_001138.5	NM_001179981.1	176979	0	177041	-
NC_001138.5	NM_001179982.1	182156	182208, 182211, 182214, 182205, 182156, 182157, 182158, 182159, 182160, 182162, 182196, 182198, 182199, 182200, 182201, 182170, 182203, 182204, 182202, 182206, 182207	182273	-
NC_001138.5	NM_001179983.1	182966	182969, 182966	183130	-
NC_001138.5	NM_001179984.2	191434	0	191338	+
NC_001138.5	NM_001270745.1	193773	0	193435	+
NC_001138.5	NM_001179986.1	196512	0	196314	+
NC_001138.5	NM_001179987.3	199202	0	199034	+
NC_001138.5	NM_001179988.1	201788	0	201709	+
NC_001138.5	NM_001180865.3	201744	201744, 201786, 201813, 201774	201959	-
NC_001138.5	NM_001179990.1	203648	203648	203742	-
NC_001138.5	NM_001179991.3	205215	0	205747	-
NC_001138.5	NM_001179992.1	208415	0	208297	+
NC_001138.5	NM_001179993.3	208344	0	208412	-
NC_001138.5	NM_001179994.1	213047	0	212973	+
NC_001138.5	NM_001179995.3	216563	0	216419	+
NC_001138.5	NM_001179996.2	216543	216543	216593	-
NC_001138.5	NM_001180030.3	220438	220461, 220438, 220447	220506	-
NC_001138.5	NM_001184311.3	223150	223150, 223153, 223154, 223155, 223156, 223157, 223158, 223159, 223160, 223161, 223162, 223163, 223164, 223165, 223166, 223167, 223169, 223175, 223178, 223179, 223180, 223183, 223184, 223221, 223229	223257	-
NC_001138.5	NM_001184591.1	223215	0	223709	-
NC_001138.5	NM_001179998.3	224160	224160, 224163, 224196, 224174, 224207, 224176, 224195, 224180, 224181, 224182, 224183, 224184, 224185, 224186, 224187, 224188, 224189, 224190, 224213	224325	-
NC_001138.5	NM_001179999.1	224146	0	225019	-
NC_001138.5	NM_001180000.3	224775	0	226120	-
NC_001138.5	NM_001180001.1	227480	0	227337	+
NC_001138.5	NM_001180002.3	227391	227391	227512	-
NC_001138.5	NM_001180003.1	232033	0	231941	+
NC_001138.5	NM_001180004.3	231946	231946, 231962	232011	-
NC_001138.5	NM_001180005.2	237339	237339	237250	+
NC_001138.5	NM_001180006.3	237222	0	237367	-
NC_001138.5	NM_001180007.1	239156	239156	239060	+
NC_001138.5	NM_001180008.3	239057	239057	239113	-
NC_001138.5	NM_001180009.1	239920	239936, 239940, 239941, 239942, 239943, 239920, 239923, 239925, 239926, 239928, 239929, 239931, 239933, 239935	239991	-
NC_001138.5	NM_001180010.3	243102	0	242999	+
NC_001138.5	NM_001180011.1	242828	0	243073	-
NC_001138.5	NM_001180012.3	244196	244196, 244199, 244200, 244202, 244203, 244204, 244205, 244207, 244210, 244211	244278	-
NC_001138.5	NM_001180013.1	248186	0	248134	+
NC_001138.5	NM_001180014.3	249033	249028, 249033, 249004, 249007, 249010, 249011, 248984, 248989	248894	+
NC_001138.5	NM_001180015.1	248918	249000, 248921, 248993, 248918, 248991	249065	-
NC_001138.5	NM_001180016.3	250090	250090, 250091	250162	-
NC_001138.5	NM_001180017.1	253388	253360, 253388, 253372	253329	+
NC_001138.5	NM_001180018.3	253418	253444, 253418, 253527, 253420, 253421, 253582, 253423, 253424, 253425, 253523, 253525, 253431, 253528, 253531, 253532, 253437, 253534	253591	-
NC_001138.5	NM_001180021.1	265695	0	265226	+
NC_001139.9	NM_001181129.1	3945	0	3932	+
NC_001139.9	NM_001181128.1	5983	0	5839	+
NC_001139.9	NM_001181125.1	10217	0	8967	+
NC_001139.9	NM_001184473.1	10240	0	9395	+
NC_001139.9	NM_001181124.1	11963	0	11730	+
NC_001139.9	NM_001181123.1	12339	12394, 12339, 12375	12480	-
NC_001139.9	NM_001181122.1	16511	0	16307	+
NC_001139.9	NM_001181121.1	22209	0	22108	+
NC_001139.9	NM_001181120.1	23958	0	23203	+
NC_001139.9	NM_001181119.1	25603	0	25395	+
NC_001139.9	NM_001181118.1	25619	25619, 25644	25717	-
NC_001139.9	NM_001181117.1	27664	0	27920	-
NC_001139.9	NM_001181116.1	32934	0	32635	+
NC_001139.9	NM_001181115.1	35434	0	35212	+
NC_001139.9	NM_001181114.1	36802	36802	36762	+
NC_001139.9	NM_001181113.1	37626	0	37526	+
NC_001139.9	NM_001181112.1	37451	0	37616	-
NC_001139.9	NM_001181111.1	41211	41208, 41211, 41204	41149	+
NC_001139.9	NM_001181110.1	43281	0	43174	+
NC_001139.9	NM_001181109.1	44667	0	44509	+
NC_001139.9	NM_001181108.1	44445	0	44651	-
NC_001139.9	NM_001181107.1	48636	0	48459	+
NC_001139.9	NM_001181106.1	52526	0	49365	+
NC_001139.9	NM_001181104.1	52535	0	52434	+
NC_001139.9	NM_001181103.1	52593	52593, 52612	52730	-
NC_001139.9	NM_001181102.1	53714	0	53786	-
NC_001139.9	NM_001181101.1	58989	0	55815	+
NC_001139.9	NM_001181100.1	58989	58989	58890	+
NC_001139.9	NM_001181099.1	61950	0	61854	+
NC_001139.9	NM_001181098.1	63075	0	63002	+
NC_001139.9	NM_001181097.1	62974	62986, 62989, 62974, 62991	63047	-
NC_001139.9	NM_001181096.1	63676	0	63771	-
NC_001139.9	NM_001181095.1	64348	0	64502	-
NC_001139.9	NM_001181094.1	69479	69479	69331	+
NC_001139.9	NM_001181093.1	72738	72738	72547	+
NC_001139.9	NM_001181091.1	72605	72609, 72605	72748	-
NC_001139.9	NM_001181092.1	73825	0	73711	+
NC_001139.9	NM_001181090.1	78034	0	77907	+
NC_001139.9	NM_001181089.1	77926	77926	78014	-
NC_001139.9	NM_001181088.1	79076	0	79111	-
NC_001139.9	NM_001181087.1	80507	0	80658	-
NC_001139.9	NM_001181086.1	81344	81344, 81363	81425	-
NC_001139.9	NM_001181085.1	82917	82917, 82910	82736	+
NC_001139.9	NM_001181084.1	82788	82788	82877	-
NC_001139.9	NM_001181081.1	87369	0	87302	+
NC_001139.9	NM_001181080.1	89686	89478, 89675, 89653, 89686, 89661	89339	+
NC_001139.9	NM_001181078.1	89899	0	90053	-
NC_001139.9	NM_001181077.1	93697	0	92382	+
NC_001139.9	NM_001181076.1	93696	93696	93591	+
NC_001139.9	NM_001181075.1	94568	94568	94460	+
NC_001139.9	NM_001181074.1	97186	0	97006	+
NC_001139.9	NM_001181073.2	101231	0	98585	+
NC_001139.9	NM_001181072.1	102391	0	102076	+
NC_001139.9	NM_001181071.1	102267	102267	102542	-
NC_001139.9	NM_001181070.1	110634	110568, 110601, 110570, 110595, 110634	110404	+
NC_001139.9	NM_001270746.1	111080	0	111699	-
NC_001139.9	NM_001181068.1	112438	112438	112474	-
NC_001139.9	NM_001181067.1	117658	117658	117561	+
NC_001139.9	NM_001181066.1	117686	117686	117853	-
NC_001139.9	NM_001181065.3	122586	122592, 122594, 122595, 122597, 122603, 122606, 122609, 122612, 122586, 122587, 122588, 122621	122693	-
NC_001139.9	NM_001181063.1	124348	124348	124298	+
NC_001139.9	NM_001181062.2	129818	0	129161	+
NC_001139.9	NM_001181061.1	131347	0	131169	+
NC_001139.9	NM_001181060.3	139652	0	139543	+
NC_001139.9	NM_001184677.1	139538	0	139718	-
NC_001139.9	NM_001181059.1	140244	0	140367	-
NC_001139.9	NM_001181058.1	140330	0	141915	-
NC_001139.9	NM_001181057.3	144093	144093	144048	+
NC_001139.9	NM_001181056.1	145443	0	145197	+
NC_001139.9	NM_001181055.1	145600	145600, 145603	145808	-
NC_001139.9	NM_001181054.1	148157	148160, 148161, 148162, 148163, 148164, 148166, 148168, 148169, 148170, 148157, 148159	148228	-
NC_001139.9	NM_001184593.3	148149	0	148823	-
NC_001139.9	NM_001181052.1	149394	149394, 149395, 149400, 149401, 149402, 149403, 149404, 149412, 149415, 149416, 149418, 149419, 149420, 149421, 149422, 149423, 149424, 149425, 149427, 149428, 149429, 149430, 149431, 149433, 149434, 149435, 149436, 149437, 149449, 149609, 149611, 149612, 149486, 149626	149703	-
NC_001139.9	NM_001181051.1	150991	151009, 150991	151036	-
NC_001139.9	NM_001181050.1	153096	153096	153166	-
NC_001139.9	NM_001181049.3	154499	0	154614	-
NC_001139.9	NM_001181046.1	159227	0	159096	+
NC_001139.9	NM_001181045.1	163112	163112	162758	+
NC_001139.9	NM_001181044.3	163304	0	163408	-
NC_001139.9	NM_001181043.1	171232	0	170571	+
NC_001139.9	NM_001181041.1	171308	0	171414	-
NC_001139.9	NM_001181040.1	171316	0	173284	-
NC_001139.9	NM_001181039.3	175563	0	175345	+
NC_001139.9	NM_001181038.1	175420	175420	175526	-
NC_001139.9	NM_001181037.1	182230	0	182118	+
NC_001139.9	NM_001181036.1	184175	0	184084	+
NC_001139.9	NM_001181035.3	184050	184064, 184050, 184058	184152	-
NC_001139.9	NM_001181034.1	187542	0	187339	+
NC_001139.9	NM_001181033.1	190785	0	187796	+
NC_001139.9	NM_001181032.1	187475	187475	187615	-
NC_001139.9	NM_001181031.3	191958	191958	191806	+
NC_001139.9	NM_001181029.1	191889	191889	191977	-
NC_001139.9	NM_001181028.1	193668	193668	193706	-
NC_001139.9	NM_001181027.1	199180	0	199037	+
NC_001139.9	NM_001181026.3	199057	199057, 199059	199209	-
NC_001139.9	NM_001181025.1	202408	0	202273	+
NC_001139.9	NM_001181024.1	204842	0	203833	+
NC_001139.9	NM_001181022.3	210108	0	210049	+
NC_001139.9	NM_001181021.1	213819	213819, 213813, 213799	213667	+
NC_001139.9	NM_001181020.1	215605	0	215211	+
NC_001139.9	NM_001181019.1	214354	0	215277	-
NC_001139.9	NM_001181018.3	217347	217347	217298	+
NC_001139.9	NM_001181016.1	221033	0	220922	+
NC_001139.9	NM_001181015.1	220933	220933	221103	-
NC_001139.9	NM_001181013.1	227641	0	227529	+
NC_001139.9	NM_001181012.3	227641	227641	227753	-
NC_001139.9	NM_001181011.1	228381	228381	228750	-
NC_001139.9	NM_001181010.2	232482	0	232348	+
NC_001139.9	NM_001181009.1	232369	0	232449	-
NC_001139.9	NM_001181008.3	234361	0	234716	-
NC_001139.9	NM_001181007.1	236119	0	236268	-
NC_001139.9	NM_001181006.1	241203	0	241085	+
NC_001139.9	NM_001181005.1	241112	241112	241352	-
NC_001139.9	NM_001181004.3	248458	0	248124	+
NC_001139.9	NM_001181002.1	253207	0	252738	+
NC_001139.9	NM_001181001.1	252769	252769, 252780	252896	-
NC_001139.9	NM_001181000.3	255389	255382, 255385, 255386, 255387, 255388, 255389	255294	+
NC_001139.9	NM_001180999.1	257057	0	256964	+
NC_001139.9	NM_001180998.1	261602	0	261501	+
NC_001139.9	NM_001180996.1	260200	0	261647	-
NC_001139.9	NM_001180995.3	267668	0	267524	+
NC_001139.9	NM_001180994.2	267659	267659	267722	-
NC_001139.9	NM_001180993.1	269123	269123	269292	-
NC_001139.9	NM_001180992.1	270241	0	270391	-
NC_001139.9	NM_001180991.3	272374	272374	272139	+
NC_001139.9	NM_001180990.1	274774	0	274322	+
NC_001139.9	NM_001180989.2	274655	0	274779	-
NC_001139.9	NM_001180988.1	278472	278465, 278467, 278469, 278470, 278472, 278463	278381	+
NC_001139.9	NM_001180987.3	278777	278777	278945	-
NC_001139.9	NM_001180986.1	280596	280659, 280611, 280613, 280614, 280615, 280616, 280618, 280625, 280690, 280634, 280596, 280694, 280692, 280602, 280603, 280605	280776	-
NC_001139.9	NM_001180985.1	281538	0	281633	-
NC_001139.9	NM_001180984.1	286013	0	285947	+
NC_001139.9	NM_001180982.3	289419	0	289309	+
NC_001139.9	NM_001180981.1	291747	0	291641	+
NC_001139.9	NM_001180980.1	293091	0	293001	+
NC_001139.9	NM_001180979.1	295726	0	295637	+
NC_001139.9	NM_001180978.3	298192	0	297938	+
NC_001139.9	NM_001180977.1	298031	0	298177	-
NC_001139.9	NM_001180976.1	301559	0	301369	+
NC_001139.9	NM_001180975.1	301375	0	301536	-
NC_001139.9	NM_001180973.3	303491	303491	303648	-
NC_001139.9	NM_001180972.1	304234	304234	304332	-
NC_001139.9	NM_001180971.1	307242	307242	307009	+
NC_001139.9	NM_001180970.1	308669	308666, 308669	308567	+
NC_001139.9	NM_001180969.3	308566	0	308712	-
NC_001139.9	NM_001180968.1	312015	312000, 312001, 312002, 312003, 312004, 312006, 312007, 312008, 312009, 312011, 312012, 312013, 312015, 311994, 311996, 311997, 311998	311927	+
NC_001139.9	NM_001180966.1	313096	0	312840	+
NC_001139.9	NM_001180965.1	314374	314374	314283	+
NC_001139.9	NM_001180964.3	316613	0	316553	+
NC_001139.9	NM_001180963.1	319050	0	318079	+
NC_001139.9	NM_001180962.1	323349	0	323230	+
NC_001139.9	NM_001180961.1	326447	326287, 326447	326161	+
NC_001139.9	NM_001180960.3	328773	0	328873	-
NC_001139.9	NM_001180959.1	330939	0	331117	-
NC_001139.9	NM_001180958.1	337688	0	337639	+
NC_001139.9	NM_001180957.1	341917	0	341859	+
NC_001139.9	NM_001180956.3	341831	0	342055	-
NC_001139.9	NM_001180955.1	344694	0	344584	+
NC_001139.9	NM_001180954.1	344647	0	344790	-
NC_001139.9	NM_001348836.1	346443	0	346201	+
NC_001139.9	NM_001180952.1	346288	346288, 346300, 346290, 346291, 346292	346405	-
NC_001139.9	NM_001180951.3	349455	0	349368	+
NC_001139.9	NM_001180950.1	350612	0	350440	+
NC_001139.9	NM_001180949.1	350520	350520	350615	-
NC_001139.9	NM_001180948.1	355630	0	355472	+
NC_001139.9	NM_001180947.3	357162	0	356972	+
NC_001139.9	NM_001180946.1	359291	0	358339	+
NC_001139.9	NM_001180945.1	359291	359273, 359291	359028	+
NC_001139.9	NM_001180944.1	360315	0	360100	+
NC_001139.9	NM_001180943.3	360097	0	360287	-
NC_001139.9	NM_001180942.1	362146	362146	362224	-
NC_001139.9	NM_001180941.1	364224	364224, 364227, 364228	364334	-
NC_001139.9	NM_001180940.1	366579	0	366924	-
NC_001139.9	NM_001180938.3	371313	371313	371254	+
NC_001139.9	NM_001180936.1	374229	0	374084	+
NC_001139.9	NM_001180935.1	374129	0	374458	-
NC_001139.9	NM_001180933.1	375871	0	375671	+
NC_001139.9	NM_001180932.3	377294	0	377255	+
NC_001139.9	NM_001180931.1	379851	0	379582	+
NC_001139.9	NM_001180930.1	379718	379718	379759	-
NC_001139.9	NM_001180929.1	381442	0	381522	-
NC_001139.9	NM_001180928.4	385161	0	384766	+
NC_001139.9	NM_001180927.1	388875	388875, 388791, 388781, 388784, 388785, 388788, 388790, 388855, 388793	388732	+
NC_001139.9	NM_001180926.1	388716	0	388967	-
NC_001139.9	NM_001180925.1	392260	0	391990	+
NC_001139.9	NM_001180924.4	393854	0	393698	+
NC_001139.9	NM_001180923.1	394911	0	394504	+
NC_001139.9	NM_001180922.1	394752	0	394965	-
NC_001139.9	NM_001180921.2	395932	395936, 395937, 395938, 395949, 395932, 395933, 395934, 395935	396034	-
NC_001139.9	NM_001180920.3	400443	400385, 400234, 400372, 400377, 400441, 400378, 400443, 400380, 400381, 400382	400160	+
NC_001139.9	NM_001180919.1	400543	400550, 400553, 400554, 400562, 400572, 400543	400870	-
NC_001139.9	NM_001180918.1	403454	403454	403302	+
NC_001139.9	NM_001180915.3	406804	0	406597	+
NC_001139.9	NM_001180914.1	406689	406689, 406713	406859	-
NC_001139.9	NM_001180913.1	409971	409984, 409971, 409973, 409974, 409975, 409977	410068	-
NC_001139.9	NM_001180912.1	412185	412185	412160	+
NC_001139.9	NM_001180910.3	415973	0	415730	+
NC_001139.9	NM_001180909.1	415879	0	416145	-
NC_001139.9	NM_001180908.1	418699	0	418412	+
NC_001139.9	NM_001184647.4	419409	419409	419289	+
NC_001139.9	NM_001180905.1	419519	419519	419526	-
NC_001139.9	NM_001180904.1	425124	0	425007	+
NC_001139.9	NM_001180903.1	425015	0	425361	-
NC_001139.9	NM_001180902.3	427148	427172, 427187, 427148, 427151, 427152, 427153, 427154, 427155, 427156, 427157, 427158, 427159, 427160, 427162, 427163, 427165, 427166, 427189	427296	-
NC_001139.9	NM_001180901.1	431444	0	431330	+
NC_001139.9	NM_001180900.1	431389	0	431547	-
NC_001139.9	NM_001180898.2	436577	0	436401	+
NC_001139.9	NM_001180897.3	436460	436460	436569	-
NC_001139.9	NM_001180896.1	437360	437377, 437378, 437381, 437383, 437360, 437400, 437402	437466	-
NC_001139.9	NM_001180895.1	439739	439720, 439726, 439729, 439732, 439733, 439734, 439735, 439736, 439737, 439738, 439739	439638	+
NC_001139.9	NM_001180894.1	440604	0	440425	+
NC_001139.9	NM_001180893.3	440975	440979, 441244, 440975	441280	-
NC_001139.9	NM_001180892.1	443545	443545, 443555	443641	-
NC_001139.9	NM_001180891.1	446329	446329, 446330, 446331, 446335	446411	-
[truncated: 3,756 more rows]
