# Supplementary material for: UNAGI: an automated pipeline for nanopore full-length cDNA sequencing uncovers novel transcripts and isoforms in yeast
Source: Funct Integr Genomics. 2020 Jan 18;20(4):523–36. doi: 10.1007/s10142-020-00732-1 (PMC7283198; doi:10.1007/s10142-020-00732-1)
Supplement: Supplementary file 7 — (TXT 4044 kb). [file 10142_2020_732_MOESM7_ESM.txt]

I	335	649	+	gene1	ID=YAL069W;Name=YAL069W;Ontology_term=GO:0003674,GO:0005575,GO:0008150;Note=Dubious%20open%20reading%20frame%3B%20unlikely%20to%20encode%20a%20functional%20protein%2C%20based%20on%20available%20experimental%20and%20comparative%20sequence%20data;display=Dubious%20open%20reading%20frame;dbxref=SGD:S000002143;orf_classification=Dubious
I	538	792	+	gene2	ID=YAL068W-A;Name=YAL068W-A;Ontology_term=GO:0003674,GO:0005575,GO:0008150;Note=Dubious%20open%20reading%20frame%3B%20unlikely%20to%20encode%20a%20functional%20protein%2C%20based%20on%20available%20experimental%20and%20comparative%20sequence%20data%3B%20identified%20by%20gene-trapping%2C%20microarray-based%20expression%20analysis%2C%20and%20genome-wide%20homology%20searching;display=Dubious%20ope…
I	1807	2169	-	gene3	ID=YAL068C;Name=YAL068C;gene=PAU8;Alias=PAU8,seripauperin%20PAU8;Ontology_term=GO:0003674,GO:0005575,GO:0030437,GO:0045944;Note=Protein%20of%20unknown%20function%3B%20member%20of%20the%20seripauperin%20multigene%20family%20encoded%20mainly%20in%20subtelomeric%20regions;display=Protein%20of%20unknown%20function;dbxref=SGD:S000002142;orf_classification=Verified
I	2480	2707	+	gene4	ID=YAL067W-A;Name=YAL067W-A;Ontology_term=GO:0003674,GO:0005575,GO:0008150;Note=Putative%20protein%20of%20unknown%20function%3B%20identified%20by%20gene-trapping%2C%20microarray-based%20expression%20analysis%2C%20and%20genome-wide%20homology%20searching;display=Putative%20protein%20of%20unknown%20function;dbxref=SGD:S000028593;orf_classification=Uncharacterized
I	7235	9016	-	gene5	ID=YAL067C;Name=YAL067C;gene=SEO1;Alias=SEO1,putative%20permease%20SEO1;Ontology_term=GO:0005215,GO:0006810,GO:0016020,GO:0016021,GO:0071944;Note=Putative%20permease%3B%20member%20of%20the%20allantoate%20transporter%20subfamily%20of%20the%20major%20facilitator%20superfamily%3B%20mutation%20confers%20resistance%20to%20ethionine%20sulfoxide;display=Putative%20permease;dbxref=SGD:S000000062;orf_clas…
I	10091	10399	+	gene6	ID=YAL066W;Name=YAL066W;Ontology_term=GO:0003674,GO:0005575,GO:0008150;Note=Dubious%20open%20reading%20frame%3B%20unlikely%20to%20encode%20a%20functional%20protein%2C%20based%20on%20available%20experimental%20and%20comparative%20sequence%20data;display=Dubious%20open%20reading%20frame;dbxref=SGD:S000000061;orf_classification=Dubious
I	11565	11951	-	gene7	ID=YAL065C;Name=YAL065C;Ontology_term=GO:0003674,GO:0005575,GO:0008150;Note=Putative%20protein%20of%20unknown%20function%3B%20shows%20sequence%20similarity%20to%20FLO1%20and%20other%20flocculins;display=Putative%20protein%20of%20unknown%20function;dbxref=SGD:S000001817;orf_classification=Uncharacterized
I	12046	12426	+	gene8	ID=YAL064W-B;Name=YAL064W-B;Ontology_term=GO:0003674,GO:0005783,GO:0008150,GO:0016021;Note=Fungal-specific%20protein%20of%20unknown%20function;display=Fungal-specific%20protein%20of%20unknown%20function;dbxref=SGD:S000002141;orf_classification=Uncharacterized
I	13363	13743	-	gene9	ID=YAL064C-A;Name=YAL064C-A;gene=TDA8;Alias=TDA8,YAL065C-A;Ontology_term=GO:0003674,GO:0005575,GO:0008150;Note=Putative%20protein%20of%20unknown%20function%3B%20null%20mutant%20is%20sensitive%20to%20expression%20of%20the%20top1-T722A%20allele%3B%20not%20an%20essential%20gene;display=Putative%20protein%20of%20unknown%20function;dbxref=SGD:S000002140;orf_classification=Uncharacterized
I	21566	21850	+	gene10	ID=YAL064W;Name=YAL064W;Ontology_term=GO:0003674,GO:0005575,GO:0008150;Note=Protein%20of%20unknown%20function%3B%20may%20interact%20with%20ribosomes%2C%20based%20on%20co-purification%20experiments;display=Protein%20of%20unknown%20function;dbxref=SGD:S000000060;orf_classification=Verified
I	22395	22685	-	gene11	ID=YAL063C-A;Name=YAL063C-A;Ontology_term=GO:0003674,GO:0005575,GO:0008150;Note=Putative%20protein%20of%20unknown%20function%3B%20identified%20by%20expression%20profiling%20and%20mass%20spectrometry;display=Putative%20protein%20of%20unknown%20function;dbxref=SGD:S000028813;orf_classification=Uncharacterized
I	24000	27968	-	gene12	ID=YAL063C;Name=YAL063C;gene=FLO9;Alias=FLO9,flocculin%20FLO9;Ontology_term=GO:0000128,GO:0000501,GO:0005537,GO:0009277,GO:0031589;Note=Lectin-like%20protein%20with%20similarity%20to%20Flo1p%3B%20thought%20to%20be%20expressed%20and%20involved%20in%20flocculation;display=Lectin-like%20protein%20with%20similarity%20to%20Flo1p;dbxref=SGD:S000000059;orf_classification=Verified
I	31567	32940	+	gene13	ID=YAL062W;Name=YAL062W;gene=GDH3;Alias=GDH3,FUN51,glutamate%20dehydrogenase%20%28NADP%28%2B%29%29%20GDH3;Ontology_term=GO:0004354,GO:0005634,GO:0005739,GO:0006537,GO:0019676;Note=NADP%28%2B%29-dependent%20glutamate%20dehydrogenase%3B%20synthesizes%20glutamate%20from%20ammonia%20and%20alpha-ketoglutarate%3B%20rate%20of%20alpha-ketoglutarate%20utilization%20differs%20from%20Gdh1p%3B%20expression%2…
I	33448	34701	+	gene14	ID=YAL061W;Name=YAL061W;gene=BDH2;Alias=BDH2,putative%20dehydrogenase%20BDH2;Ontology_term=GO:0005634,GO:0005737,GO:0008150,GO:0016616;Note=Putative%20medium-chain%20alcohol%20dehydrogenase%20with%20similarity%20to%20BDH1%3B%20transcription%20induced%20by%20constitutively%20active%20PDR1%20and%20PDR3;display=Putative%20medium-chain%20alcohol%20dehydrogenase%20with%20similarity%20to%20BDH1;dbxref=…
I	35155	36303	+	gene15	ID=YAL060W;Name=YAL060W;gene=BDH1;Alias=BDH1,%28R,R%29-butanediol%20dehydrogenase,BDH;Ontology_term=GO:0000721,GO:0005737,GO:0006066,GO:0034079;Note=NAD-dependent%20%28R%2CR%29-butanediol%20dehydrogenase%3B%20catalyzes%20oxidation%20of%20%28R%2CR%29-2%2C3-butanediol%20to%20%283R%29-acetoin%2C%20oxidation%20of%20meso-butanediol%20to%20%283S%29-acetoin%2C%20and%20reduction%20of%20acetoin%3B%20enhan…
I	36496	36918	-	gene16	ID=YAL059C-A;Name=YAL059C-A;Ontology_term=GO:0003674,GO:0005575,GO:0008150;Note=Dubious%20open%20reading%20frame%3B%20unlikely%20to%20encode%20a%20functional%20protein%2C%20based%20on%20available%20experimental%20and%20comparative%20sequence%20data%3B%20partially%20overlaps%20verified%20gene%20ECM1%2FYAL059W;display=Dubious%20open%20reading%20frame;dbxref=SGD:S000028734;orf_classification=Dubious
I	36509	37147	+	gene17	ID=YAL059W;Name=YAL059W;gene=ECM1;Alias=ECM1;Ontology_term=GO:0000055,GO:0003674,GO:0005634,GO:0005730,GO:0030687;Note=Pre-ribosomal%20factor%20involved%20in%2060S%20ribosomal%20protein%20subunit%20export%3B%20associates%20with%20the%20pre-60S%20particle%3B%20shuttles%20between%20the%20nucleus%20and%20cytoplasm;display=Pre-ribosomal%20factor%20involved%20in%2060S%20ribosomal%20protein%20subunit%2…
I	37464	38972	+	gene18	ID=YAL058W;Name=YAL058W;gene=CNE1;Alias=CNE1,FUN48,calnexin;Ontology_term=GO:0005515,GO:0005783,GO:0006457,GO:0030176,GO:0030433,GO:0051082;Note=Calnexin%3B%20integral%20membrane%20ER%20chaperone%20involved%20in%20folding%20and%20quality%20control%20of%20glycoproteins%3B%20chaperone%20activity%20is%20inhibited%20by%20Mpd1p%2C%20with%20which%20Cne1p%20interacts%3B%2024%25%20identical%20to%20mammal…
I	38696	39046	-	gene19	ID=YAL056C-A;Name=YAL056C-A;Alias=YAL058C-A;Ontology_term=GO:0003674,GO:0005575,GO:0008150;Note=Dubious%20open%20reading%20frame%3B%20unlikely%20to%20encode%20a%20functional%20protein%2C%20based%20on%20available%20experimental%20and%20comparative%20sequence%20data;display=Dubious%20open%20reading%20frame;dbxref=SGD:S000002139;orf_classification=Dubious
I	39259	41901	+	gene20	ID=YAL056W;Name=YAL056W;gene=GPB2;Alias=GPB2,KRH1;Ontology_term=GO:0001403,GO:0004862,GO:0004871,GO:0005737,GO:0005739,GO:0005886,GO:0007124,GO:0007165,GO:0010255,GO:0030437,GO:0032794,GO:0045944,GO:0046580;Note=Multistep%20regulator%20of%20cAMP-PKA%20signaling%3B%20inhibits%20PKA%20downstream%20of%20Gpa2p%20and%20Cyr1p%2C%20thereby%20increasing%20cAMP%20dependency%3B%20inhibits%20Ras%20activity%…
I	42177	42719	+	gene21	ID=YAL055W;Name=YAL055W;gene=PEX22;Alias=PEX22,YAF5,ubiquitin-protein%20transferase%20activating%20protein%20PEX22;Ontology_term=GO:0005737,GO:0005779,GO:0006625,GO:0016562,GO:0031398,GO:0043495,GO:0097027,GO:1902499;Note=Putative%20peroxisomal%20membrane%20protein%3B%20required%20for%20import%20of%20peroxisomal%20proteins%3B%20functionally%20complements%20a%20Pichia%20pastoris%20pex22%20mutation…
I	42881	45022	-	gene22	ID=YAL054C;Name=YAL054C;gene=ACS1;Alias=ACS1,FUN44,acetate--CoA%20ligase%201;Ontology_term=GO:0003987,GO:0005739,GO:0005829,GO:0006085,GO:0016021,GO:0016573,GO:0016880,GO:0019654;Note=Acetyl-coA%20synthetase%20isoform%3B%20along%20with%20Acs2p%2C%20acetyl-coA%20synthetase%20isoform%20is%20the%20nuclear%20source%20of%20acetyl-coA%20for%20histone%20acetylation%3B%20expressed%20during%20growth%20on%…
I	45899	48250	+	gene23	ID=YAL053W;Name=YAL053W;gene=FLC2;Alias=FLC2,HUF2,flavin%20adenine%20dinucleotide%20transporter%20FLC2;Ontology_term=GO:0005737,GO:0005783,GO:0006457,GO:0009272,GO:0015230,GO:0015883,GO:0016021,GO:0030148,GO:0055074,GO:0055085,GO:0071476;Note=Putative%20calcium%20channel%20involved%20in%20calcium%20release%20under%20hypotonic%20stress%3B%20required%20for%20uptake%20of%20FAD%20into%20endoplasmic%2…
I	48564	51707	+	gene24	ID=YAL051W;Name=YAL051W;gene=OAF1;Alias=OAF1,YAF1,oleate-activated%20transcription%20factor%20OAF1;Ontology_term=GO:0000978,GO:0001077,GO:0031940,GO:0032000,GO:0043565,GO:0045944,GO:0061429,GO:0089716;Note=Oleate-activated%20transcription%20factor%3B%20subunit%20of%20a%20heterodimeric%20complex%20with%20Pip2p%2C%20which%20binds%20to%20oleate-response%20elements%20%28ORE%29%20in%20the%20promoter%2…
I	51855	52595	-	gene25	ID=YAL049C;Name=YAL049C;gene=AIM2;Alias=AIM2,protein%20AIM2;Ontology_term=GO:0003674,GO:0005737,GO:0008150;Note=Cytoplasmic%20protein%20involved%20in%20mitochondrial%20function%20or%20organization%3B%20null%20mutant%20displays%20reduced%20frequency%20of%20mitochondrial%20genome%20loss%3B%20potential%20Hsp82p%20interactor;display=Cytoplasmic%20protein%20involved%20in%20mitochondrial%20function%20o…
I	52801	54789	-	gene26	ID=YAL048C;Name=YAL048C;gene=GEM1;Alias=GEM1,ERMES%20complex%20Ca%282%2B%29-binding%20regulatory%20GTPase%20GEM1,GON1;Ontology_term=GO:0000001,GO:0003924,GO:0005509,GO:0005739,GO:0005741,GO:0010821,GO:0032865,GO:0055091,GO:1990456;Note=Outer%20mitochondrial%20membrane%20GTPase%2C%20subunit%20of%20the%20ERMES%20complex%3B%20potential%20regulatory%20subunit%20of%20the%20ERMES%20complex%20that%20lin…
I	54584	54913	+	gene27	ID=YAL047W-A;Name=YAL047W-A;Ontology_term=GO:0003674,GO:0005575,GO:0008150;Note=Dubious%20open%20reading%20frame%3B%20unlikely%20to%20encode%20a%20functional%20protein%2C%20based%20on%20available%20experimental%20and%20comparative%20sequence%20data%3B%20partially%20overlaps%20ORF%20GEM1%2FYAL048C;display=Dubious%20open%20reading%20frame;dbxref=SGD:S000028733;orf_classification=Dubious
I	54989	56857	-	gene28	ID=YAL047C;Name=YAL047C;gene=SPC72;Alias=SPC72,LDB4,gamma-tubulin%20complex%20subunit%20SPC72;Ontology_term=GO:0000022,GO:0000070,GO:0005200,GO:0005824,GO:0007020,GO:0030473,GO:0031578;Note=Gamma-tubulin%20small%20complex%20%28gamma-TuSC%29%20receptor%3B%20recruits%20the%20gamma-TuSC%20complex%20to%20the%20cytoplasmic%20side%20of%20the%20SPB%2C%20connecting%20nuclear%20microtubules%20to%20the%20S…
I	57029	57385	-	gene29	ID=YAL046C;Name=YAL046C;gene=BOL3;Alias=BOL3,AIM1;Ontology_term=GO:0003674,GO:0005759,GO:0097428;Note=Protein%20involved%20in%20Fe-S%20cluster%20transfer%20to%20mitochondrial%20clients%3B%20protects%20%5B4Fe-4S%5D%20clusters%20from%20damage%20due%20to%20oxidative%20stress%20by%20acting%20along%20with%20Nfu1p%20at%20a%20late%20step%20in%20the%20transfer%20of%20%5B4Fe-4S%5D%20clusters%20from%20the%…
I	57488	57796	-	gene30	ID=YAL045C;Name=YAL045C;Ontology_term=GO:0003674,GO:0005575,GO:0008150;Note=Dubious%20open%20reading%20frame%3B%20unlikely%20to%20encode%20a%20functional%20protein%2C%20based%20on%20available%20experimental%20and%20comparative%20sequence%20data%3B%20almost%20completely%20overlaps%20YAL044W-A;display=Dubious%20open%20reading%20frame;dbxref=SGD:S000000043;orf_classification=Dubious
I	57518	57850	+	gene31	ID=YAL044W-A;Name=YAL044W-A;gene=BOL1;Alias=BOL1;Ontology_term=GO:0003674,GO:0005759,GO:0016226,GO:0097428;Note=Mitochondrial%20matrix%20protein%20involved%20in%20Fe-S%20cluster%20biogenesis%3B%20facilitates%20%5B4Fe-2S%5D%20cluster%20inception%20into%20mitochondrial%20proteins%20such%20as%20lipoate%20synthase%20and%20succinate%20dehydrogenase%3B%20interacts%20and%20may%20function%20with%20Grx5p%…
I	57950	58462	-	gene32	ID=YAL044C;Name=YAL044C;gene=GCV3;Alias=GCV3,glycine%20decarboxylase%20subunit%20H;Ontology_term=GO:0004375,GO:0005739,GO:0005960,GO:0006546,GO:0006730,GO:0009249;Note=H%20subunit%20of%20the%20mitochondrial%20glycine%20decarboxylase%20complex%3B%20glycine%20decarboxylase%20is%20required%20for%20the%20catabolism%20of%20glycine%20to%205%2C10-methylene-THF%3B%20also%20required%20for%20all%20protein%…
I	58695	61052	-	gene33	ID=YAL043C;Name=YAL043C;gene=PTA1;Alias=PTA1,FUN39,RNA-processing%20protein%20PTA1;Ontology_term=GO:0003723,GO:0005847,GO:0005849,GO:0006378,GO:0008033,GO:0030846,GO:0030847,GO:0098789;Note=Subunit%20of%20holo-CPF%3B%20holo-CPF%20is%20a%20multiprotein%20complex%20and%20functional%20homolog%20of%20mammalian%20CPSF%2C%20required%20for%20the%20cleavage%20and%20polyadenylation%20of%20mRNA%20and%20sno…
I	61231	61608	-	gene34	ID=YAL042C-A;Name=YAL042C-A;Alias=YAL043C-A;Ontology_term=GO:0003674,GO:0005575,GO:0008150;Note=Dubious%20open%20reading%20frame%3B%20unlikely%20to%20encode%20a%20functional%20protein%2C%20based%20on%20available%20experimental%20and%20comparative%20sequence%20data%3B%20partially%20overlaps%20verified%20ORF%20ERV46%2FYAL042W%3B%20YAL042C-A%20is%20a%20non-essential%20gene;display=Dubious%20open%20r…
I	61316	62563	+	gene35	ID=YAL042W;Name=YAL042W;gene=ERV46;Alias=ERV46,FUN9;Ontology_term=GO:0003674,GO:0005783,GO:0006888,GO:0030134,GO:0030173,GO:0030176;Note=Protein%20localized%20to%20COPII-coated%20vesicles%3B%20forms%20a%20complex%20with%20Erv41p%3B%20involved%20in%20the%20membrane%20fusion%20stage%20of%20transport;display=Protein%20localized%20to%20COPII-coated%20vesicles;dbxref=SGD:S000000040;orf_classification=…
I	62840	65404	+	gene36	ID=YAL041W;Name=YAL041W;gene=CDC24;Alias=CDC24,CLS4,Rho%20family%20guanine%20nucleotide%20exchange%20factor%20CDC24;Ontology_term=GO:0000131,GO:0000282,GO:0005089,GO:0005634,GO:0005737,GO:0005934,GO:0005935,GO:0007096,GO:0007264,GO:0031106,GO:0043332,GO:0072697;Note=Guanine%20nucleotide%20exchange%20factor%20%28GEF%29%20for%20Cdc42p%3B%20required%20for%20polarity%20establishment%20and%20maintenan…
I	65778	67520	-	gene37	ID=YAL040C;Name=YAL040C;gene=CLN3;Alias=CLN3,DAF1,FUN10,WHI1,cyclin%20CLN3;Ontology_term=GO:0000079,GO:0000083,GO:0005634,GO:0007033,GO:0008361,GO:0016538,GO:0042144;Note=G1%20cyclin%20involved%20in%20cell%20cycle%20progression%3B%20activates%20Cdc28p%20kinase%20to%20promote%20G1%20to%20S%20phase%20transition%3B%20plays%20a%20role%20in%20regulating%20transcription%20of%20other%20G1%20cyclins%2C%2…
I	68716	69525	-	gene38	ID=YAL039C;Name=YAL039C;gene=CYC3;Alias=CYC3,CCHL,holocytochrome%20c%20synthase%20CYC3;Ontology_term=GO:0004408,GO:0005739,GO:0005758,GO:0018063;Note=Cytochrome%20c%20heme%20lyase%20%28holocytochrome%20c%20synthase%29%3B%20attaches%20heme%20to%20apo-cytochrome%20c%20%28Cyc1p%20or%20Cyc7p%29%20in%20mitochondrial%20intermembrane%20space%3B%20human%20homolog%20HCCS%20implicated%20in%20microphthalmia…
I	71786	73288	+	gene39	ID=YAL038W;Name=YAL038W;gene=CDC19;Alias=CDC19,PYK1,pyruvate%20kinase%20CDC19;Ontology_term=GO:0004743,GO:0005737,GO:0005886,GO:0006090,GO:0006096;Note=Pyruvate%20kinase%3B%20functions%20as%20a%20homotetramer%20in%20glycolysis%20to%20convert%20phosphoenolpyruvate%20to%20pyruvate%2C%20the%20input%20for%20aerobic%20%28TCA%20cycle%29%20or%20anaerobic%20%28glucose%20fermentation%29%20respiration%3B%2…
I	72326	73300	-	gene40	ID=YAL037C-B;Name=YAL037C-B;Ontology_term=GO:0003674,GO:0005575,GO:0008150;Note=Dubious%20open%20reading%20frame%3B%20unlikely%20to%20encode%20a%20functional%20protein%2C%20based%20on%20available%20experimental%20and%20comparative%20sequence%20data%3B%20identified%20by%20gene-trapping%2C%20microarray-based%20expression%20analysis%2C%20and%20genome-wide%20homology%20searching;display=Dubious%20ope…
I	73426	73518	-	gene41	ID=YAL037C-A;Name=YAL037C-A;Ontology_term=GO:0003674,GO:0005575,GO:0008150;Note=Putative%20protein%20of%20unknown%20function;display=Putative%20protein%20of%20unknown%20function;dbxref=SGD:S000028732;orf_classification=Uncharacterized
I	74020	74823	+	gene42	ID=YAL037W;Name=YAL037W;Ontology_term=GO:0003674,GO:0005575,GO:0008150;Note=Putative%20protein%20of%20unknown%20function%3B%20YAL037W%20has%20a%20paralog%2C%20YOR342C%2C%20that%20arose%20from%20the%20whole%20genome%20duplication;display=Putative%20protein%20of%20unknown%20function;dbxref=SGD:S000000035;orf_classification=Uncharacterized
I	75043	76152	-	gene43	ID=YAL036C;Name=YAL036C;gene=RBG1;Alias=RBG1,FUN11,GTP-binding%20protein%20RBG1;Ontology_term=GO:0002181,GO:0005515,GO:0005525,GO:0005737,GO:0005844,GO:0010494,GO:0042788,GO:1903833;Note=Member%20of%20the%20DRG%20family%20of%20GTP-binding%20proteins%3B%20associates%20with%20translating%20ribosomes%3B%20interacts%20with%20Tma46p%2C%20Ygr250cp%2C%20Gir2p%20and%20Yap1p%20via%20two-hybrid;display=Mem…
I	76427	79435	+	gene44	ID=YAL035W;Name=YAL035W;gene=FUN12;Alias=FUN12,eIF5B,translation%20initiation%20factor%20eIF5B,yIF2;Ontology_term=GO:0000462,GO:0001732,GO:0003743,GO:0003924,GO:0005525,GO:0005737,GO:0005739,GO:0005829,GO:0006446,GO:0010494,GO:0022627,GO:0030687,GO:0031369,GO:0033290,GO:0042255,GO:0043022;Note=Translation%20initiation%20factor%20eIF5B%3B%20GTPase%20that%20promotes%20Met-tRNAiMet%20binding%20to%20…
I	79489	79842	-	gene45	ID=YAL034C-B;Name=YAL034C-B;Alias=YAL035C-A;Ontology_term=GO:0003674,GO:0005575,GO:0008150;Note=Dubious%20open%20reading%20frame%3B%20unlikely%20to%20encode%20a%20functional%20protein%2C%20based%20on%20available%20experimental%20and%20comparative%20sequence%20data;display=Dubious%20open%20reading%20frame;dbxref=SGD:S000002137;orf_classification=Dubious
I	79718	80587	+	gene46	ID=YAL034W-A;Name=YAL034W-A;gene=MTW1;Alias=MTW1,DSN3,MIND%20complex%20subunit%20MTW1,NSL2;Ontology_term=GO:0000818,GO:0000922,GO:0003674,GO:0007059,GO:0034501;Note=Essential%20component%20of%20the%20MIND%20kinetochore%20complex%3B%20joins%20kinetochore%20subunits%20contacting%20DNA%20to%20those%20contacting%20microtubules%3B%20critical%20to%20kinetochore%20assembly%3B%20complex%20consists%20of%2…
I	80710	81951	-	gene47	ID=YAL034C;Name=YAL034C;gene=FUN19;Alias=FUN19;Ontology_term=GO:0003674,GO:0005575,GO:0008150;Note=Non-essential%20protein%20of%20unknown%20function%3B%20expression%20induced%20in%20response%20to%20heat%20stress%3B%20FUN19%20has%20a%20paralog%2C%20YOR338W%2C%20that%20arose%20from%20the%20whole%20genome%20duplication;display=Non-essential%20protein%20of%20unknown%20function;dbxref=SGD:S000002134;o…
I	82706	83227	+	gene48	ID=YAL033W;Name=YAL033W;gene=POP5;Alias=POP5,FUN53,RNA-binding%20protein%20POP5;Ontology_term=GO:0000171,GO:0000172,GO:0000294,GO:0003723,GO:0004526,GO:0005655,GO:0006364,GO:0008033,GO:0034965;Note=Subunit%20of%20both%20RNase%20MRP%20and%20nuclear%20RNase%20P%3B%20RNase%20MRP%20cleaves%20pre-rRNA%2C%20while%20nuclear%20RNase%20P%20cleaves%20tRNA%20precursors%20to%20generate%20mature%205%27%20ends…
I	83335	84474	-	gene49	ID=YAL032C;Name=YAL032C;gene=PRP45;Alias=PRP45,FUN20,mRNA%20splicing%20protein%20PRP45;Ontology_term=GO:0000350,GO:0000384,GO:0000386,GO:0005634,GO:0071006,GO:0071007,GO:0071014;Note=Protein%20required%20for%20pre-mRNA%20splicing%3B%20associates%20with%20the%20spliceosome%20and%20interacts%20with%20splicing%20factors%20Prp22p%20and%20Prp46p%3B%20orthologous%20to%20human%20transcriptional%20coacti…
I	84669	84977	+	gene50	ID=YAL031W-A;Name=YAL031W-A;Ontology_term=GO:0003674,GO:0008150,GO:0016021;Note=Dubious%20open%20reading%20frame%3B%20unlikely%20to%20encode%20a%20functional%20protein%2C%20based%20on%20available%20experimental%20and%20comparative%20sequence%20data%3B%20partially%20overlaps%20ORF%20GIP4%2FYAL031C;display=Dubious%20open%20reading%20frame;dbxref=SGD:S000028731;orf_classification=Dubious
I	84749	87031	-	gene51	ID=YAL031C;Name=YAL031C;gene=GIP4;Alias=GIP4,FUN21,protein%20phosphatase%20regulator%20GIP4;Ontology_term=GO:0005737,GO:0007059,GO:0008157,GO:0019888,GO:0043666;Note=Cytoplasmic%20protein%20that%20regulates%20protein%20phosphatase%201%20Glc7p%3B%20protein%20overexpression%20relocalizes%20Glc7p%20from%20the%20nucleus%20and%20prevents%20chromosome%20segregation%3B%20potential%20Cdc28p%20substrate;d…
I	87286	87752	+	gene52	ID=YAL030W;Name=YAL030W;gene=SNC1;Alias=SNC1,SNAP%20receptor%20SNC1;Ontology_term=GO:0005484,GO:0005768,GO:0005802,GO:0005886,GO:0005933,GO:0005935,GO:0006887,GO:0006893,GO:0006897,GO:0006906,GO:0030658,GO:0031201,GO:0071944;Note=Vesicle%20membrane%20receptor%20protein%20%28v-SNARE%29%3B%20involved%20in%20the%20fusion%20between%20Golgi-derived%20secretory%20vesicles%20with%20the%20plasma%20membra…
I	87855	92270	-	gene53	ID=YAL029C;Name=YAL029C;gene=MYO4;Alias=MYO4,FUN22,SHE1,myosin%204;Ontology_term=GO:0000146,GO:0005739,GO:0005933,GO:0005934,GO:0007533,GO:0008298,GO:0031941,GO:0048309,GO:0051015;Note=Type%20V%20myosin%20motor%20involved%20in%20actin-based%20transport%20of%20cargos%3B%20required%20for%20mRNA%20transport%2C%20including%20ASH1%20mRNA%2C%20and%20facilitating%20the%20growth%20and%20movement%20of%20E…
I	92900	94486	+	gene54	ID=YAL028W;Name=YAL028W;gene=FRT2;Alias=FRT2,HPH2;Ontology_term=GO:0003674,GO:0005783,GO:0071469,GO:0071472;Note=Tail-anchored%20ER%20membrane%20protein%20of%20unknown%20function%3B%20interacts%20with%20homolog%20Frt1p%3B%20promotes%20growth%20in%20conditions%20of%20high%20Na%2B%2C%20alkaline%20pH%2C%20or%20cell%20wall%20stress%2C%20possibly%20via%20a%20role%20in%20posttranslational%20translocati…
I	94687	95472	+	gene55	ID=YAL027W;Name=YAL027W;gene=SAW1;Alias=SAW1,DNA-binding%20protein%20SAW1;Ontology_term=GO:0000736,GO:0005634,GO:0032079,GO:0070337,GO:0070338;Note=5%27-%20and%203%27-flap%20DNA%20binding%20protein%3B%20recruits%20Rad1p-Rad10p%20to%20single-strand%20annealing%20intermediates%20with%203%27%20non-homologous%20tails%20for%20removal%20during%20double-strand%20break%20repair%3B%20complexes%20with%20Ra…
I	95386	95823	-	gene56	ID=YAL026C-A;Name=YAL026C-A;Ontology_term=GO:0003674,GO:0005575,GO:0008150;Note=Dubious%20open%20reading%20frame%3B%20unlikely%20to%20encode%20a%20functional%20protein%2C%20based%20on%20available%20experimental%20and%20comparative%20sequence%20data%3B%20partially%20overlaps%20the%20uncharacterized%20ORF%20YAL027W%20and%20the%20verified%20gene%20DRS2;display=Dubious%20open%20reading%20frame;dbxref…
I	95630	99697	-	gene57	ID=YAL026C;Name=YAL026C;gene=DRS2;Alias=DRS2,FUN38,SWA3,aminophospholipid-translocating%20P4-type%20ATPase%20DRS2;Ontology_term=GO:0000028,GO:0000749,GO:0004012,GO:0005783,GO:0005802,GO:0006886,GO:0006892,GO:0006897,GO:0016021,GO:0032456,GO:0045332,GO:1990530;Note=Trans-golgi%20network%20aminophospholipid%20translocase%20%28flippase%29%3B%20maintains%20membrane%20lipid%20asymmetry%20in%20post-Gol…
I	99305	99868	+	gene58	ID=HRA1;Name=HRA1;gene=HRA1;Alias=HRA1;Ontology_term=GO:0000462,GO:0003674,GO:0005575;Note=Non-protein-coding%20RNA%3B%20substrate%20of%20RNase%20P%2C%20possibly%20involved%20in%20rRNA%20processing%2C%20specifically%20maturation%20of%2020S%20precursor%20into%20the%20mature%2018S%20rRNA;display=Non-protein-coding%20RNA;dbxref=SGD:S000119380
I	100225	101145	-	gene59	ID=YAL025C;Name=YAL025C;gene=MAK16;Alias=MAK16,ribosome%20biosynthesis%20protein%20MAK16;Ontology_term=GO:0000463,GO:0000466,GO:0003674,GO:0005730,GO:0030687,GO:0042273;Note=Essential%20nuclear%20protein%3B%20constituent%20of%2066S%20pre-ribosomal%20particles%3B%20required%20for%20maturation%20of%2025S%20and%205.8S%20rRNAs%3B%20required%20for%20maintenance%20of%20M1%20satellite%20double-stranded%…
I	101565	105872	-	gene60	ID=YAL024C;Name=YAL024C;gene=LTE1;Alias=LTE1,MSI2,mitotic%20regulator%20LTE1;Ontology_term=GO:0005085,GO:0005088,GO:0005933,GO:0007096,GO:0016192,GO:0031578,GO:0061510;Note=Protein%20similar%20to%20GDP%2FGTP%20exchange%20factors%3B%20without%20detectable%20GEF%20activity%3B%20required%20for%20asymmetric%20localization%20of%20Bfa1p%20at%20daughter-directed%20spindle%20pole%20bodies%20and%20for%20m…
I	106272	108551	-	gene61	ID=YAL023C;Name=YAL023C;gene=PMT2;Alias=PMT2,FUN25,dolichyl-phosphate-mannose-protein%20mannosyltransferase%20PMT2;Ontology_term=GO:0004169,GO:0005783,GO:0006493,GO:0016021,GO:0032527,GO:0035269,GO:0071712,GO:0097582,GO:0097584,GO:1900101;Note=Protein%20O-mannosyltransferase%20of%20the%20ER%20membrane%3B%20transfers%20mannose%20residues%20from%20dolichyl%20phosphate-D-mannose%20to%20protein%20ser…
I	108877	110430	-	gene62	ID=YAL022C;Name=YAL022C;gene=FUN26;Alias=FUN26,nucleoside%20transmembrane%20transporter%20FUN26;Ontology_term=GO:0000329,GO:0005337,GO:0005622,GO:0015205,GO:0015851,GO:0015858,GO:0016020,GO:0016021,GO:0034257,GO:0034258,GO:0055085;Note=High%20affinity%2C%20broad%20selectivity%2C%20nucleoside%2Fnucleobase%20transporter%3B%20vacuolar%20membrane%20localized%20transporter%20which%20may%20regulate%20t…
I	110846	113359	-	gene63	ID=YAL021C;Name=YAL021C;gene=CCR4;Alias=CCR4,CCR4-NOT%20core%20exoribonuclease%20subunit%20CCR4,FUN27,NUT21;Ontology_term=GO:0000076,GO:0000175,GO:0000288,GO:0000289,GO:0000932,GO:0005737,GO:0006260,GO:0006357,GO:0006368,GO:0007089,GO:0016593,GO:0030015,GO:0032968,GO:0048478;Note=Component%20of%20the%20CCR4-NOT%20transcriptional%20complex%3B%20CCR4-NOT%20is%20involved%20in%20regulation%20of%20gen…
I	113614	114615	-	gene64	ID=YAL020C;Name=YAL020C;gene=ATS1;Alias=ATS1,FUN28,KTI13;Ontology_term=GO:0000226,GO:0002098,GO:0003674,GO:0005737,GO:0007017,GO:0007117;Note=Protein%20required%20for%20modification%20of%20wobble%20nucleosides%20in%20tRNA%3B%20acts%20with%20Elongator%20complex%2C%20Kti11p%2C%20and%20Kti12p%3B%20has%20a%20potential%20role%20in%20regulatory%20interactions%20between%20microtubules%20and%20the%20cell…
I	114250	114819	+	gene65	ID=YAL019W-A;Name=YAL019W-A;Ontology_term=GO:0003674,GO:0005575,GO:0008150;Note=Dubious%20open%20reading%20frame%3B%20unlikely%20to%20encode%20a%20functional%20protein%2C%20based%20on%20available%20experimental%20and%20comparative%20sequence%20data%3B%20partially%20overlaps%20ORF%20ATS1%2FYAL020C;display=Dubious%20open%20reading%20frame;dbxref=SGD:S000028729;orf_classification=Dubious
I	114919	118314	+	gene66	ID=YAL019W;Name=YAL019W;gene=FUN30;Alias=FUN30,DNA-dependent%20ATPase%20FUN30;Ontology_term=GO:0000122,GO:0000183,GO:0000729,GO:0000775,GO:0003677,GO:0003682,GO:0005634,GO:0005739,GO:0006338,GO:0006348,GO:0008094,GO:0016584,GO:0030466,GO:0031934,GO:0042766,GO:0043044,GO:0070869,GO:0070870;Note=Snf2p%20family%20member%20with%20ATP-dependent%20chromatin%20remodeling%20activity%3B%20has%20a%20role%2…
I	118564	119541	-	gene67	ID=YAL018C;Name=YAL018C;gene=LDS1;Alias=LDS1;Ontology_term=GO:0003674,GO:0005619,GO:0005628,GO:0005811,GO:0016021,GO:0030476;Note=Protein%20Involved%20in%20spore%20wall%20assembly%3B%20localizes%20to%20lipid%20droplets%20found%20on%20or%20outside%20of%20the%20prospore%20membrane%3B%20shares%20similarity%20with%20Lds2p%20and%20Rrt8p%2C%20and%20a%20strain%20mutant%20for%20all%203%20genes%20exhibits…
I	120225	124295	+	gene68	ID=YAL017W;Name=YAL017W;gene=PSK1;Alias=PSK1,FUN31,serine%2Fthreonine%20protein%20kinase%20PSK1;Ontology_term=GO:0004672,GO:0004674,GO:0005737,GO:0006468,GO:0045719,GO:0060917;Note=PAS%20domain-containing%20serine%2Fthreonine%20protein%20kinase%3B%20coordinately%20regulates%20protein%20synthesis%20and%20carbohydrate%20metabolism%20and%20storage%20in%20response%20to%20a%20unknown%20metabolite%20th…
I	124307	124492	-	gene69	ID=YAL016C-B;Name=YAL016C-B;Ontology_term=GO:0003674,GO:0005575,GO:0008150;Note=Dubious%20open%20reading%20frame%3B%20unlikely%20to%20encode%20a%20functional%20protein%2C%20based%20on%20available%20experimental%20and%20comparative%20sequence%20data;display=Dubious%20open%20reading%20frame;dbxref=SGD:S000028528;orf_classification=Dubious
I	124755	125069	-	gene70	ID=YAL016C-A;Name=YAL016C-A;Ontology_term=GO:0003674,GO:0008150,GO:0016021;Note=Dubious%20open%20reading%20frame%3B%20unlikely%20to%20encode%20a%20functional%20protein%2C%20based%20on%20available%20experimental%20and%20comparative%20sequence%20data%3B%20partially%20overlaps%20ORF%20TPD3%2FYAL016W;display=Dubious%20open%20reading%20frame;dbxref=SGD:S000028728;orf_classification=Dubious
I	124879	126786	+	gene71	ID=YAL016W;Name=YAL016W;gene=TPD3;Alias=TPD3,FUN32,protein%20phosphatase%202A%20structural%20subunit%20TPD3;Ontology_term=GO:0000159,GO:0004722,GO:0005634,GO:0005737,GO:0005816,GO:0005934,GO:0005935,GO:0006417,GO:0007094,GO:0043332;Note=Regulatory%20subunit%20A%20of%20the%20heterotrimeric%20PP2A%20complex%3B%20the%20heterotrimeric%20protein%20phosphatase%202A%20%28PP2A%29%20complex%20also%20conta…
I	126903	128102	-	gene72	ID=YAL015C;Name=YAL015C;gene=NTG1;Alias=NTG1,FUN33,SCR1,bifunctional%20N-glycosylase%2FAP%20lyase%20NTG1,ogg2;Ontology_term=GO:0000703,GO:0003906,GO:0005634,GO:0005739,GO:0006281,GO:0006284,GO:0006285,GO:0008534,GO:0034599,GO:0090297;Note=DNA%20N-glycosylase%20and%20apurinic%2Fapyrimidinic%20%28AP%29%20lyase%3B%20involved%20in%20base%20excision%20repair%3B%20acts%20in%20both%20nucleus%20and%20mit…
I	128252	129019	-	gene73	ID=YAL014C;Name=YAL014C;gene=SYN8;Alias=SYN8,SLT2,UIP2,syntaxin;Ontology_term=GO:0005484,GO:0005768,GO:0006810;Note=Endosomal%20SNARE%20related%20to%20mammalian%20syntaxin%208;display=Endosomal%20SNARE%20related%20to%20mammalian%20syntaxin%208;dbxref=SGD:S000000012;orf_classification=Verified
I	129270	130487	+	gene74	ID=YAL013W;Name=YAL013W;gene=DEP1;Alias=DEP1,FUN54,Rpd3L%20histone%20deacetylase%20complex%20subunit%20DEP1;Ontology_term=GO:0000122,GO:0003674,GO:0006357,GO:0016575,GO:0030174,GO:0031939,GO:0033698,GO:0045944,GO:0061186,GO:0061188,GO:0061408,GO:0070210,GO:1900375,GO:1900471,GO:1900472,GO:1900473,GO:1900525,GO:1900526;Note=Component%20of%20the%20Rpd3L%20histone%20deacetylase%20complex%3B%20requir…
I	130799	131983	+	gene75	ID=YAL012W;Name=YAL012W;gene=CYS3;Alias=CYS3,CYI1,FUN35,STR1,cystathionine%20gamma-lyase%20CYS3;Ontology_term=GO:0004123,GO:0005634,GO:0005737,GO:0019343,GO:0019344,GO:0019346;Note=Cystathionine%20gamma-lyase%3B%20catalyzes%20one%20of%20the%20two%20reactions%20involved%20in%20the%20transsulfuration%20pathway%20that%20yields%20cysteine%20from%20homocysteine%20with%20the%20intermediary%20formation%…
I	132199	134076	+	gene76	ID=YAL011W;Name=YAL011W;gene=SWC3;Alias=SWC3,SWC1;Ontology_term=GO:0000812,GO:0003674,GO:0005634,GO:0005739,GO:0006338,GO:0007029,GO:0043486;Note=Protein%20of%20unknown%20function%3B%20component%20of%20the%20SWR1%20complex%2C%20which%20exchanges%20histone%20variant%20H2AZ%20%28Htz1p%29%20for%20chromatin-bound%20histone%20H2A%3B%20required%20for%20formation%20of%20nuclear-associated%20array%20of%2…
I	134184	135665	-	gene77	ID=YAL010C;Name=YAL010C;gene=MDM10;Alias=MDM10,FUN37;Ontology_term=GO:0001401,GO:0003674,GO:0005741,GO:0007005,GO:0015914,GO:0032865,GO:0045040,GO:0051654,GO:0070096,GO:1990456;Note=Subunit%20of%20both%20the%20ERMES%20and%20the%20SAM%20complex%3B%20component%20of%20ERMES%20complex%20which%20acts%20as%20a%20molecular%20tether%20between%20the%20mitochondria%20and%20the%20ER%2C%20necessary%20for%20e…
I	135854	136633	+	gene78	ID=YAL009W;Name=YAL009W;gene=SPO7;Alias=SPO7,Nem1-Spo7%20phosphatase%20regulatory%20subunit%20SPO7;Ontology_term=GO:0004721,GO:0005783,GO:0006470,GO:0006998,GO:0016021,GO:0071072,GO:0071595,GO:1903740;Note=Putative%20regulatory%20subunit%20of%20Nem1p-Spo7p%20phosphatase%20holoenzyme%3B%20regulates%20nuclear%20growth%20by%20controlling%20phospholipid%20biosynthesis%2C%20required%20for%20normal%20n…
I	136914	137510	+	gene79	ID=YAL008W;Name=YAL008W;gene=FUN14;Alias=FUN14,MCP3;Ontology_term=GO:0003674,GO:0005739,GO:0005741,GO:0007005,GO:0031307,GO:0055091;Note=Integral%20mitochondrial%20outer%20membrane%20%28MOM%29%20protein%3B%20dosage%20suppressor%20of%20an%20MDM10%20null%20that%20reduces%20ERMES-related%20phenotypes%2C%20such%20as%20alterations%20in%20mitochondrial%20morphology%2C%20protein%20complex%20assembly%2C%…
I	137698	138345	-	gene80	ID=YAL007C;Name=YAL007C;gene=ERP2;Alias=ERP2;Ontology_term=GO:0003674,GO:0005783,GO:0006621,GO:0006888,GO:0030134;Note=Member%20of%20the%20p24%20family%20involved%20in%20ER%20to%20Golgi%20transport%3B%20similar%20to%20Emp24p%20and%20Erv25p%3B%20role%20in%20misfolded%20protein%20quality%20control%3B%20forms%20a%20heterotrimeric%20complex%20with%20Erp1p%2C%20Emp24p%2C%20and%20Erv25p%3B%20localized%…
I	139152	139254	+	gene81	ID=tP%28UGG%29A;Name=tP%28UGG%29A;gene=TRN1;Alias=TRN1;Ontology_term=GO:0005829,GO:0006414,GO:0030533;Note=Proline%20tRNA%20%28tRNA-Pro%29%2C%20predicted%20by%20tRNAscan-SE%20analysis%3B%20target%20of%20K.%20lactis%20zymocin%3B%20can%20mutate%20to%20suppress%20%2B1%20frameshift%20mutations%20in%20proline%20codons;display=Proline%20tRNA%20%28tRNA-Pro%29%2C%20predicted%20by%20tRNAscan-SE%20analysis…
I	139503	141431	-	gene82	ID=YAL005C;Name=YAL005C;gene=SSA1;Alias=SSA1,Hsp70%20family%20ATPase%20SSA1,YG100;Ontology_term=GO:0000049,GO:0000060,GO:0000209,GO:0000329,GO:0002181,GO:0005634,GO:0005737,GO:0005829,GO:0005832,GO:0005844,GO:0005886,GO:0006457,GO:0006616,GO:0006626,GO:0009277,GO:0016887,GO:0035617,GO:0042026,GO:0043161,GO:0051082,GO:0072318,GO:0090344;Note=ATPase%20involved%20in%20protein%20folding%20and%20NLS-d…
I	140760	141407	+	gene83	ID=YAL004W;Name=YAL004W;Ontology_term=GO:0003674,GO:0005575,GO:0008150;Note=Dubious%20open%20reading%20frame%3B%20unlikely%20to%20encode%20a%20functional%20protein%2C%20based%20on%20available%20experimental%20and%20comparative%20sequence%20data%3B%20completely%20overlaps%20verified%20gene%20SSA1%2FYAL005C;display=Dubious%20open%20reading%20frame;dbxref=SGD:S000002136;orf_classification=Dubious
I	142174	143160	+	gene84	ID=YAL003W;Name=YAL003W;gene=EFB1;Alias=EFB1,EF-1beta,TEF5,eEF1Balpha,translation%20elongation%20factor%201%20subunit%20beta;Ontology_term=GO:0005085,GO:0005853,GO:0006414,GO:0006449,GO:0032232,GO:1990145;Note=Translation%20elongation%20factor%201%20beta%3B%20stimulates%20nucleotide%20exchange%20to%20regenerate%20EF-1%20alpha-GTP%20for%20the%20next%20elongation%20cycle%3B%20part%20of%20the%20EF-1…
I	142367	142468	+	gene85	ID=snR18;Name=snR18;gene=SNR18;Alias=SNR18;Ontology_term=GO:0005730,GO:0030562,GO:0031167,GO:0031428;Note=C%2FD%20box%20small%20nucleolar%20RNA%20%28snoRNA%29%3B%20commonly%20referred%20to%20as%20U18%3B%20guides%202%27-O-methylation%20of%20large%20subunit%20%28LSU%29%20rRNA%20at%20positions%20A649%20and%20C650;display=C%2FD%20box%20small%20nucleolar%20RNA%20%28snoRNA%29;dbxref=SGD:S000007500
I	143707	147531	+	gene86	ID=YAL002W;Name=YAL002W;gene=VPS8;Alias=VPS8,CORVET%20complex%20membrane-binding%20subunit%20VPS8,FUN15,VPL8,VPT8;Ontology_term=GO:0005770,GO:0006623,GO:0016020,GO:0032511,GO:0033263,GO:0043495,GO:0051020;Note=Membrane-binding%20component%20of%20the%20CORVET%20complex%3B%20involved%20in%20endosomal%20vesicle%20tethering%20and%20fusion%20in%20the%20endosome%20to%20vacuole%20protein%20targeting%20p…
I	147594	151166	-	gene87	ID=YAL001C;Name=YAL001C;gene=TFC3;Alias=TFC3,FUN24,TSV115,tau%20138,transcription%20factor%20TFIIIC%20subunit%20TFC3;Ontology_term=GO:0000127,GO:0000799,GO:0001002,GO:0001003,GO:0001005,GO:0001008,GO:0001009,GO:0001041,GO:0005739,GO:0008301,GO:0042791,GO:0071168;Note=Subunit%20of%20RNA%20polymerase%20III%20transcription%20initiation%20factor%20complex%3B%20part%20of%20the%20TauB%20domain%20of%20T…
I	152257	153876	+	gene88	ID=YAR002W;Name=YAR002W;gene=NUP60;Alias=NUP60,FG-nucleoporin%20NUP60;Ontology_term=GO:0000972,GO:0000973,GO:0005487,GO:0005543,GO:0005634,GO:0005643,GO:0005829,GO:0006302,GO:0006607,GO:0006611,GO:0006913,GO:0008298,GO:0016021,GO:0016973,GO:0017056,GO:0030466,GO:0031990,GO:0034398,GO:0044613,GO:0044615,GO:0051276,GO:0060188;Note=FG-nucleoporin%20component%20of%20central%20core%20of%20the%20nuclea…
I	154065	154724	-	gene89	ID=YAR002C-A;Name=YAR002C-A;gene=ERP1;Alias=ERP1;Ontology_term=GO:0003674,GO:0005739,GO:0006621,GO:0006888,GO:0030134;Note=Member%20of%20the%20p24%20family%20involved%20in%20ER%20to%20Golgi%20transport%3B%20role%20in%20misfolded%20protein%20quality%20control%3B%20forms%20heterotrimeric%20complex%20with%20Erp2p%2C%20Emp24p%2C%20and%20Erv25p%3B%20localized%20to%20COPII-coated%20vesicles%3B%20ERP1%2…
I	155005	156285	+	gene90	ID=YAR003W;Name=YAR003W;gene=SWD1;Alias=SWD1,COMPASS%20subunit%20protein%20SWD1,CPS50,FUN16,SAF49;Ontology_term=GO:0000723,GO:0006348,GO:0006355,GO:0042800,GO:0048188,GO:0051568;Note=Subunit%20of%20the%20COMPASS%20%28Set1C%29%20complex%3B%20COMPASS%20methylates%20histone%20H3%20on%20lysine%204%20and%20is%20required%20in%20transcriptional%20silencing%20near%20telomeres%3B%20WD40%20beta%20propeller…
I	156754	158619	-	gene91	ID=YAR007C;Name=YAR007C;gene=RFA1;Alias=RFA1,BUF2,FUN3,RPA1,RPA70,replication%20factor%20A%20subunit%20protein%20RFA1;Ontology_term=GO:0000722,GO:0000724,GO:0000781,GO:0000794,GO:0003690,GO:0003697,GO:0003729,GO:0005634,GO:0005662,GO:0005737,GO:0005829,GO:0006260,GO:0006265,GO:0006268,GO:0006281,GO:0006289,GO:0006312,GO:0007004,GO:0007131,GO:0010833,GO:0016567,GO:0030491,GO:0043565,GO:0045184;Not…
I	158966	159793	+	gene92	ID=YAR008W;Name=YAR008W;gene=SEN34;Alias=SEN34,FUN4,tRNA%20splicing%20endonuclease%20subunit%20SEN34;Ontology_term=GO:0000213,GO:0000214,GO:0000379,GO:0005739,GO:0005741;Note=Subunit%20of%20the%20tRNA%20splicing%20endonuclease%3B%20tRNA%20splicing%20endonuclease%20%28Sen%20complex%29%20is%20composed%20of%20Sen2p%2C%20Sen15p%2C%20Sen34p%2C%20and%20Sen54p%3B%20Sen%20complex%20also%20cleaves%20the%2…
I	160597	164187	-	gene93	ID=YAR009C;Name=YAR009C;Alias=YARCTyB1-1,truncated%20gag-pol%20fusion%20protein;Ontology_term=GO:0000943,GO:0003723,GO:0003887,GO:0003964,GO:0004540,GO:0005634,GO:0005737,GO:0008233,GO:0032197;Note=Retrotransposon%20TYA%20Gag%20and%20TYB%20Pol%20genes%3B%20Gag%20processing%20produces%20capsid%20proteins%2C%20Pol%20is%20cleaved%20to%20produce%20protease%2C%20reverse%20transcriptase%20and%20integra…
I	164544	165866	-	gene94	ID=YAR010C;Name=YAR010C;Alias=YARCTyA1-1,gag%20protein;Ontology_term=GO:0000943,GO:0003723,GO:0032197;Note=Retrotransposon%20TYA%20Gag%20gene%20co-transcribed%20with%20TYB%20Pol%3B%20Gag%20processing%20produces%20capsid%20proteins%3B%20in%20YARCTy1-1%20TYB%20is%20mutant%20and%20probably%20non-functional;display=Retrotransposon%20TYA%20Gag%20gene%20co-transcribed%20with%20TYB%20Pol;dbxref=SGD:S000…
I	166267	166339	+	gene95	ID=tA%28UGC%29A;Name=tA%28UGC%29A;gene=TGA1;Alias=TGA1;Ontology_term=GO:0005829,GO:0006414,GO:0030533;Note=Alanine%20tRNA%20%28tRNA-Ala%29%2C%20predicted%20by%20tRNAscan-SE%20analysis%3B%20one%20of%205%20nuclear%20tRNA%20genes%20containing%20the%20tDNA-anticodon%20TGC%20%28mature%20tRNA%20may%20be%20UGC%20or%20may%20contain%20modified%20bases%29%2C%20decodes%20GCA%20and%20probably%20GCG%20codons%…
I	166742	168871	-	gene96	ID=YAR014C;Name=YAR014C;gene=BUD14;Alias=BUD14,protein%20phosphatase%20regulator%20BUD14;Ontology_term=GO:0000131,GO:0000903,GO:0005634,GO:0005737,GO:0005934,GO:0005935,GO:0006355,GO:0007010,GO:0019888,GO:0030837,GO:0032465,GO:0032880,GO:0060627,GO:0090337,GO:1990615;Note=Protein%20involved%20in%20bud-site%20selection%3B%20Bud14p-Glc7p%20complex%20is%20a%20cortical%20regulator%20of%20dynein%3B%20…
I	169375	170295	+	gene97	ID=YAR015W;Name=YAR015W;gene=ADE1;Alias=ADE1,phosphoribosylaminoimidazolesuccinocarboxamide%20synthase;Ontology_term=GO:0004639,GO:0005634,GO:0005737,GO:0006164,GO:0006189;Note=N-succinyl-5-aminoimidazole-4-carboxamide%20ribotide%20synthetase%3B%20required%20for%20%27de%20novo%27%20purine%20nucleotide%20biosynthesis%3B%20red%20pigment%20accumulates%20in%20mutant%20cells%20deprived%20of%20adenine%…
I	170396	171703	-	gene98	ID=YAR018C;Name=YAR018C;gene=KIN3;Alias=KIN3,FUN52,NPK1,serine%2Fthreonine%20protein%20kinase%20KIN3;Ontology_term=GO:0004672,GO:0005575,GO:0006468,GO:0007059;Note=Nonessential%20serine%2Fthreonine%20protein%20kinase%3B%20possible%20role%20in%20DNA%20damage%20response%3B%20influences%20tolerance%20to%20high%20levels%20of%20ethanol;display=Nonessential%20serine%2Fthreonine%20protein%20kinase;dbxre…
I	172211	175135	-	gene99	ID=YAR019C;Name=YAR019C;gene=CDC15;Alias=CDC15,LYT1,serine%2Fthreonine%20protein%20kinase%20CDC15;Ontology_term=GO:0000281,GO:0004672,GO:0005737,GO:0005816,GO:0005935,GO:0006468,GO:0007096,GO:0051229;Note=Protein%20kinase%20of%20the%20Mitotic%20Exit%20Network%3B%20localized%20to%20the%20spindle%20pole%20bodies%20at%20late%20anaphase%3B%20promotes%20mitotic%20exit%20by%20directly%20switching%20on%…
I	174998	175330	+	gene100	ID=YAR019W-A;Name=YAR019W-A;Ontology_term=GO:0003674,GO:0005575,GO:0008150;Note=Dubious%20open%20reading%20frame%3B%20unlikely%20to%20encode%20a%20functional%20protein%2C%20based%20on%20available%20experimental%20and%20comparative%20sequence%20data%3B%20partially%20overlaps%20ORF%20CDC15%2FYAR019C;display=Dubious%20open%20reading%20frame;dbxref=SGD:S000028735;orf_classification=Dubious
I	176856	177023	-	gene101	ID=YAR020C;Name=YAR020C;gene=PAU7;Alias=PAU7,seripauperin%20PAU7;Ontology_term=GO:0003674,GO:0005575,GO:0008150;Note=Member%20of%20the%20seripauperin%20multigene%20family%3B%20active%20during%20alcoholic%20fermentation%2C%20regulated%20by%20anaerobiosis%2C%20inhibited%20by%20oxygen%2C%20repressed%20by%20heme;display=Member%20of%20the%20seripauperin%20multigene%20family;dbxref=SGD:S000000073;orf_c…
I	179281	179820	-	gene102	ID=YAR023C;Name=YAR023C;Alias=DUP240%20family%20protein;Ontology_term=GO:0003674,GO:0005575,GO:0008150;Note=Putative%20integral%20membrane%20protein%3B%20member%20of%20DUP240%20gene%20family;display=Putative%20integral%20membrane%20protein;dbxref=SGD:S000000074;orf_classification=Uncharacterized
I	181141	181254	+	gene103	ID=tL%28CAA%29A;Name=tL%28CAA%29A;gene=SUP56;Alias=SUP56;Ontology_term=GO:0005829,GO:0006414,GO:0030533;Note=Leucine%20tRNA%20%28tRNA-Leu%29%2C%20predicted%20by%20tRNAscan-SE%20analysis%3B%20can%20mutate%20to%20suppress%20amber%20nonsense%20mutations;display=Leucine%20tRNA%20%28tRNA-Leu%29%2C%20predicted%20by%20tRNAscan-SE%20analysis;dbxref=SGD:S000006636
I	182522	182603	-	gene104	ID=tS%28AGA%29A;Name=tS%28AGA%29A;Ontology_term=GO:0005829,GO:0006414,GO:0030533;Note=Serine%20tRNA%20%28tRNA-Ser%29%2C%20predicted%20by%20tRNAscan-SE%20analysis;display=Serine%20tRNA%20%28tRNA-Ser%29%2C%20predicted%20by%20tRNAscan-SE%20analysis;dbxref=SGD:S000006719
I	183770	184477	+	gene105	ID=YAR027W;Name=YAR027W;gene=UIP3;Alias=UIP3,DUP240%20family%20protein%20UIP3;Ontology_term=GO:0000329,GO:0003674,GO:0005635,GO:0008150;Note=Putative%20integral%20membrane%20protein%20of%20unknown%20function%3B%20interacts%20with%20Ulp1p%20at%20the%20nuclear%20periphery%3B%20member%20of%20DUP240%20gene%20family;display=Putative%20integral%20membrane%20protein%20of%20unknown%20function;dbxref=SGD:…
I	184892	185596	+	gene106	ID=YAR028W;Name=YAR028W;Alias=DUP240%20family%20protein;Ontology_term=GO:0000329,GO:0003674,GO:0008150;Note=Putative%20integral%20membrane%20protein%3B%20member%20of%20DUP240%20gene%20family%3B%20GFP-fusion%20protein%20is%20induced%20in%20response%20to%20the%20DNA-damaging%20agent%20MMS;display=Putative%20integral%20membrane%20protein;dbxref=SGD:S000000076;orf_classification=Uncharacterized
I	186321	186545	+	gene107	ID=YAR029W;Name=YAR029W;Alias=DUP240%20family%20protein;Ontology_term=GO:0003674,GO:0005737,GO:0008150;Note=Member%20of%20DUP240%20gene%20family%20but%20contains%20no%20transmembrane%20domains%3B%20green%20fluorescent%20protein%20%28GFP%29-fusion%20protein%20localizes%20to%20the%20cytoplasm%20in%20a%20punctate%20pattern;display=Member%20of%20DUP240%20gene%20family%20but%20contains%20no%20transmem…
I	186512	186853	-	gene108	ID=YAR030C;Name=YAR030C;Ontology_term=GO:0003674,GO:0005575,GO:0008150;Note=Dubious%20open%20reading%20frame%3B%20unlikely%20to%20encode%20a%20functional%20protein%2C%20based%20on%20available%20experimental%20and%20comparative%20sequence%20data%3B%20partially%20overlaps%20the%20uncharacterized%20ORF%20YAR029W%20and%20the%20verified%20gene%20PRM9;display=Dubious%20open%20reading%20frame;dbxref=SGD…
I	186836	187732	+	gene109	ID=YAR031W;Name=YAR031W;gene=PRM9;Alias=PRM9,pheromone-regulated%20DUP240%20family%20protein%20PRM9;Ontology_term=GO:0003674,GO:0005783,GO:0005886,GO:0008150;Note=Pheromone-regulated%20protein%3B%20contains%203%20predicted%20transmembrane%20segments%20and%20an%20FF%20sequence%2C%20a%20motif%20involved%20in%20COPII%20binding%3B%20member%20of%20DUP240%20gene%20family%3B%20PRM9%20has%20a%20paralog%2…
I	188107	188811	+	gene110	ID=YAR033W;Name=YAR033W;gene=MST28;Alias=MST28,DUP240%20family%20protein%20MST28;Ontology_term=GO:0003674,GO:0005783,GO:0005794,GO:0005886,GO:0016021,GO:0016050;Note=Putative%20integral%20membrane%20protein%2C%20involved%20in%20vesicle%20formation%3B%20forms%20complex%20with%20Mst27p%3B%20member%20of%20DUP240%20gene%20family%3B%20binds%20COPI%20and%20COPII%20vesicles%3B%20MST28%20has%20a%20paralo…
I	190193	192256	+	gene111	ID=YAR035W;Name=YAR035W;gene=YAT1;Alias=YAT1,carnitine%20O-acetyltransferase%20YAT1;Ontology_term=GO:0004092,GO:0005739,GO:0006066,GO:0009437;Note=Outer%20mitochondrial%20carnitine%20acetyltransferase%3B%20minor%20ethanol-inducible%20enzyme%20involved%20in%20transport%20of%20activated%20acyl%20groups%20from%20the%20cytoplasm%20into%20the%20mitochondrial%20matrix%3B%20phosphorylated;display=Outer%…
I	192337	192417	-	gene112	ID=YAR035C-A;Name=YAR035C-A;Ontology_term=GO:0003674,GO:0005575,GO:0008150;Note=Putative%20protein%20of%20unknown%20function%3B%20identified%20by%20gene-trapping%2C%20microarray-based%20expression%20analysis%2C%20and%20genome-wide%20homology%20searching%3B%20predicted%20to%20have%20a%20role%20in%20cell%20budding%20based%20on%20computational%20%22guilt%20by%20association%22%20analysis;display=Puta…
I	192619	196185	+	gene113	ID=YAR042W;Name=YAR042W;gene=SWH1;Alias=SWH1,OSH1,YAR044W,oxysterol-binding%20protein%20related%20protein%20SWH1;Ontology_term=GO:0000138,GO:0005545,GO:0005635,GO:0005769,GO:0005783,GO:0006887,GO:0006897,GO:0008142,GO:0008289,GO:0015248,GO:0015918,GO:0030011,GO:0034727,GO:0071561;Note=Protein%20similar%20to%20mammalian%20oxysterol-binding%20protein%3B%20contains%20ankyrin%20repeats%20and%20FFAT%2…
I	201467	201787	-	gene114	ID=YAR047C;Name=YAR047C;Ontology_term=GO:0003674,GO:0005575,GO:0008150;Note=Dubious%20open%20reading%20frame%3B%20unlikely%20to%20encode%20a%20functional%20protein%2C%20based%20on%20available%20experimental%20and%20comparative%20sequence%20data;display=Dubious%20open%20reading%20frame;dbxref=SGD:S000000083;orf_classification=Dubious
I	203403	208016	+	gene115	ID=YAR050W;Name=YAR050W;gene=FLO1;Alias=FLO1,FLO2,FLO4,flocculin%20FLO1;Ontology_term=GO:0000128,GO:0000501,GO:0005537,GO:0009277,GO:0034605,GO:0036281,GO:0070301,GO:0071361,GO:0071944;Note=Lectin-like%20protein%20involved%20in%20flocculation%3B%20cell%20wall%20protein%20that%20binds%20mannose%20chains%20on%20the%20surface%20of%20other%20cells%2C%20confers%20floc-forming%20ability%20that%20is%20c…
I	208367	208663	+	gene116	ID=YAR053W;Name=YAR053W;Ontology_term=GO:0003674,GO:0005575,GO:0008150;Note=Dubious%20open%20reading%20frame%3B%20unlikely%20to%20encode%20a%20functional%20protein%2C%20based%20on%20available%20experimental%20and%20comparative%20sequence%20data;display=Dubious%20open%20reading%20frame;dbxref=SGD:S000000085;orf_classification=Dubious
I	217157	217492	-	gene117	ID=YAR060C;Name=YAR060C;Ontology_term=GO:0003674,GO:0005575,GO:0008150;Note=Dubious%20open%20reading%20frame%3B%20unlikely%20to%20encode%20a%20functional%20protein%2C%20based%20on%20available%20experimental%20and%20comparative%20sequence%20data%3B%20YAR060C%20has%20a%20paralog%2C%20YHR212C%2C%20that%20arose%20from%20a%20segmental%20duplication;display=Dubious%20open%20reading%20frame;dbxref=SGD:S…
I	220198	220497	+	gene118	ID=YAR064W;Name=YAR064W;Ontology_term=GO:0003674,GO:0005575,GO:0008150;Note=Pseudogenic%20fragment%20with%20similarity%20to%20flocculins%3B%20YAR064W%20has%20a%20paralog%2C%20YHR213W-B%2C%20that%20arose%20from%20a%20segmental%20duplication;display=Pseudogenic%20fragment%20with%20similarity%20to%20flocculins;dbxref=SGD:S000000089;orf_classification=Uncharacterized
I	221049	221660	+	gene119	ID=YAR066W;Name=YAR066W;Ontology_term=GO:0003674,GO:0005575,GO:0008150;Note=Putative%20GPI%20protein%3B%20SWAT-GFP%20and%20mCherry%20fusion%20proteins%20localize%20to%20the%20endoplasmic%20reticulum%20and%20vacuole%20respectively%3B%20YAR066W%20has%20a%20paralog%2C%20YHR214W%2C%20that%20arose%20from%20a%20segmental%20duplication;display=Putative%20GPI%20protein;dbxref=SGD:S000002144;orf_classific…
I	222406	222891	+	gene120	ID=YAR068W;Name=YAR068W;Ontology_term=GO:0003674,GO:0005575,GO:0008150;Note=Fungal-specific%20protein%20of%20unknown%20function%3B%20induced%20in%20respiratory-deficient%20cells%3B%20YAR068W%20has%20a%20paralog%2C%20YHR214W-A%2C%20that%20arose%20from%20a%20segmental%20duplication;display=Fungal-specific%20protein%20of%20unknown%20function;dbxref=SGD:S000000091;orf_classification=Uncharacterized
I	224011	224304	-	gene121	ID=YAR069C;Name=YAR069C;Ontology_term=GO:0003674,GO:0005575,GO:0008150;Note=Dubious%20open%20reading%20frame%3B%20unlikely%20to%20encode%20a%20protein%2C%20based%20on%20available%20experimental%20and%20comparative%20sequence%20data%3B%20YAR069C%20has%20a%20paralog%2C%20YHR214C-D%2C%20that%20arose%20from%20a%20segmental%20duplication;display=Dubious%20open%20reading%20frame;dbxref=SGD:S000000092;o…
I	224563	224862	-	gene122	ID=YAR070C;Name=YAR070C;Ontology_term=GO:0003674,GO:0005575,GO:0008150;Note=Dubious%20open%20reading%20frame%3B%20unlikely%20to%20encode%20a%20protein%2C%20based%20on%20available%20experimental%20and%20comparative%20sequence%20data%3B%20YAR070C%20has%20a%20paralog%2C%20YHR214C-B%2C%20that%20arose%20from%20a%20segmental%20duplication;display=Dubious%20open%20reading%20frame;dbxref=SGD:S000000093;o…
I	225460	226863	+	gene123	ID=YAR071W;Name=YAR071W;gene=PHO11;Alias=PHO11,acid%20phosphatase%20PHO11;Ontology_term=GO:0003993,GO:0005576,GO:0006796,GO:0071944;Note=One%20of%20three%20repressible%20acid%20phosphatases%3B%20glycoprotein%20that%20is%20transported%20to%20the%20cell%20surface%20by%20the%20secretory%20pathway%3B%20induced%20by%20phosphate%20starvation%20and%20coordinately%20regulated%20by%20PHO4%20and%20PHO2%3B%…
I	227742	228953	+	gene124	ID=YAR073W;Name=YAR073W;gene=IMD1;Alias=IMD1;Ontology_term=GO:0003674,GO:0003938,GO:0005575,GO:0008150;Note=Nonfunctional%20protein%20with%20homology%20to%20IMP%20dehydrogenase%3B%20blocked%20reading%20frame%2C%20located%20close%20to%20the%20telomere%3B%20not%20expressed%20at%20detectable%20levels%3B%20YAR073W%20and%20YAR075W%20comprise%20a%20continuous%20reading%20frame%20in%20most%20strains%20o…
I	228844	229317	+	gene125	ID=YAR075W;Name=YAR075W;Ontology_term=GO:0003674,GO:0003938,GO:0005575,GO:0008150;Note=Non-functional%20protein%20with%20homology%20IMP%20dehydrogenase%3B%20YAR073W%2FIMD1%20and%20YAR075W%20comprise%20a%20continuous%20reading%20frame%20in%20most%20strains%20of%20S.%20cerevisiae%3B%20YAR073W%2FYAR075W%20together%20have%20a%20paralog%2C%20IMD2%2C%20that%20arose%20from%20a%20segmental%20duplication;…
II	280	2658	-	gene126	ID=YBL113C;Name=YBL113C;Ontology_term=GO:0004386,GO:0005575,GO:0008150;Note=Helicase-like%20protein%20encoded%20within%20the%20telomeric%20Y%27%20element;display=Helicase-like%20protein%20encoded%20within%20the%20telomeric%20Y%27%20element;dbxref=SGD:S000002153;orf_classification=Uncharacterized
II	646	1128	+	gene127	ID=YBL113W-A;Name=YBL113W-A;Ontology_term=GO:0003674,GO:0005575,GO:0008150;Note=Dubious%20open%20reading%20frame%3B%20unlikely%20to%20encode%20a%20functional%20protein%2C%20based%20on%20available%20experimental%20and%20comparative%20sequence%20data%3B%20identified%20by%20gene-trapping%2C%20microarray-based%20expression%20analysis%2C%20and%20genome-wide%20homology%20searching;display=Dubious%20ope…
II	2582	2899	-	gene128	ID=YBL112C;Name=YBL112C;Ontology_term=GO:0003674,GO:0005575,GO:0008150;Note=Putative%20protein%20of%20unknown%20function%3B%20YBL112C%20is%20contained%20within%20TEL02L;display=Putative%20protein%20of%20unknown%20function;dbxref=SGD:S000002152;orf_classification=Uncharacterized
II	2907	5009	-	gene129	ID=YBL111C;Name=YBL111C;Ontology_term=GO:0003674,GO:0005739,GO:0008150;Note=Helicase-like%20protein%20encoded%20within%20the%20telomeric%20Y%27%20element%3B%20relocalizes%20from%20mitochondrion%20to%20cytoplasm%20upon%20DNA%20replication%20stress;display=Helicase-like%20protein%20encoded%20within%20the%20telomeric%20Y%27%20element;dbxref=SGD:S000002151;orf_classification=Verified
II	5790	6125	+	gene130	ID=YBL109W;Name=YBL109W;Ontology_term=GO:0003674,GO:0005575,GO:0008150;Note=Dubious%20open%20reading%20frame%3B%20unlikely%20to%20encode%20a%20functional%20protein%2C%20based%20on%20available%20experimental%20and%20comparative%20sequence%20data;display=Dubious%20open%20reading%20frame;dbxref=SGD:S000002150;orf_classification=Dubious
II	7605	7733	-	gene131	ID=YBL108C-A;Name=YBL108C-A;gene=PAU9;Alias=PAU9,seripauperin%20PAU9;Ontology_term=GO:0003674,GO:0005575,GO:0008150;Note=Protein%20of%20unknown%20function%3B%20member%20of%20the%20seripauperin%20multigene%20family%20encoded%20mainly%20in%20subtelomeric%20regions%3B%20SWAT-GFP%20and%20mCherry%20fusion%20proteins%20localize%20to%20the%20endoplasmic%20reticulum%20and%20vacuole%20respectively;display…
II	8177	8482	+	gene132	ID=YBL108W;Name=YBL108W;Ontology_term=GO:0003674,GO:0005575,GO:0008150;Note=Dubious%20open%20reading%20frame%3B%20unlikely%20to%20encode%20a%20functional%20protein%2C%20based%20on%20available%20experimental%20and%20comparative%20sequence%20data;display=Dubious%20open%20reading%20frame;dbxref=SGD:S000000204;orf_classification=Dubious
II	9268	9372	+	gene133	ID=YBL107W-A;Name=YBL107W-A;Ontology_term=GO:0003674,GO:0005575,GO:0008150;Note=Dubious%20open%20reading%20frame%3B%20unlikely%20to%20encode%20a%20functional%20protein%2C%20based%20on%20available%20experimental%20and%20comparative%20sequence%20data%3B%20completely%20overlaps%20the%20Ty2%20LTR%20YBLWdelta2%3B%20YBL107W-A%20has%20a%20paralog%2C%20YER138W-A%2C%20that%20arose%20from%20a%20single-locu…
II	9583	9666	+	gene134	ID=tL%28UAA%29B1;Name=tL%28UAA%29B1;Ontology_term=GO:0005829,GO:0006414,GO:0030533;Note=Leucine%20tRNA%20%28tRNA-Leu%29%2C%20predicted%20by%20tRNAscan-SE%20analysis;display=Leucine%20tRNA%20%28tRNA-Leu%29%2C%20predicted%20by%20tRNAscan-SE%20analysis;dbxref=SGD:S000006647
II	9961	10551	-	gene135	ID=YBL107C;Name=YBL107C;gene=MIX23;Alias=MIX23,MIC23;Ontology_term=GO:0003674,GO:0005737,GO:0005739,GO:0005758,GO:0008150;Note=Mitochondrial%20intermembrane%20space%20protein%20of%20unknown%20function%3B%20imported%20via%20the%20MIA%20import%20machinery%3B%20contains%20an%20unusual%20twin%20cysteine%20motif%20%28CX13C%20CX14C%29;display=Mitochondrial%20intermembrane%20space%20protein%20of%20unkno…
II	10847	13879	-	gene136	ID=YBL106C;Name=YBL106C;gene=SRO77;Alias=SRO77,SNI2,SOP2,putative%20Rab%20GTPase-binding%20protein%20SRO77;Ontology_term=GO:0003674,GO:0005886,GO:0005935,GO:0006887,GO:0006893;Note=Protein%20with%20roles%20in%20exocytosis%20and%20cation%20homeostasis%3B%20functions%20in%20docking%20and%20fusion%20of%20post-Golgi%20vesicles%20with%20plasma%20membrane%3B%20regulates%20cell%20proliferation%20and%20c…
II	14241	17696	-	gene137	ID=YBL105C;Name=YBL105C;gene=PKC1;Alias=PKC1,CLY15,CLY5,CLY7,HPO2,STT1,protein%20kinase%20C;Ontology_term=GO:0004697,GO:0005634,GO:0005737,GO:0005856,GO:0005886,GO:0005935,GO:0006468,GO:0007015,GO:0007165,GO:0030242,GO:0030427,GO:0032165,GO:0032186,GO:0033962,GO:0035556,GO:0060211,GO:0060237;Note=Protein%20serine%2Fthreonine%20kinase%3B%20essential%20for%20cell%20wall%20remodeling%20during%20grow…
II	18177	21293	-	gene138	ID=YBL104C;Name=YBL104C;gene=SEA4;Alias=SEA4,YBL103C-A;Ontology_term=GO:0003674,GO:0005737,GO:0035859,GO:0097042,GO:1904263;Note=Subunit%20of%20SEACAT%2C%20a%20subcomplex%20of%20the%20SEA%20complex%3B%20Sea4p%2C%20along%20with%20Rtc1p%20and%20Mtc5p%2C%20redundantly%20inhibit%20the%20TORC1%20inhibitory%20role%20of%20the%20Iml1p%2FSEACIT%20%28Iml1p-Npr2p-Npr3p%29%20subcomplex%2C%20a%20GAP%20for%20G…
II	22076	23536	-	gene139	ID=YBL103C;Name=YBL103C;gene=RTG3;Alias=RTG3;Ontology_term=GO:0000422,GO:0000981,GO:0001085,GO:0005634,GO:0005737,GO:0031930,GO:0042991,GO:0043565,GO:0045944,GO:0071400;Note=bHLH%2FZip%20transcription%20factor%20for%20retrograde%20%28RTG%29%20and%20TOR%20pathways%3B%20forms%20a%20complex%20with%20another%20bHLH%2FZip%20protein%2C%20Rtg1p%2C%20to%20activate%20the%20pathways%3B%20target%20of%20Hog1…
II	24098	24745	+	gene140	ID=YBL102W;Name=YBL102W;gene=SFT2;Alias=SFT2;Ontology_term=GO:0000138,GO:0000139,GO:0003674,GO:0016021,GO:0042147;Note=Tetra-spanning%20membrane%20protein%20found%20mostly%20in%20the%20late%20Golgi%3B%20non-essential%3B%20can%20suppress%20some%20sed5%20alleles%3B%20may%20be%20part%20of%20the%20transport%20machinery%2C%20but%20precise%20function%20is%20unknown%3B%20similar%20to%20mammalian%20synta…
II	24946	28299	-	gene141	ID=YBL101C;Name=YBL101C;gene=ECM21;Alias=ECM21,ART2;Ontology_term=GO:0005737,GO:0005829,GO:0031625,GO:0070086;Note=Protein%20involved%20in%20regulating%20endocytosis%20of%20plasma%20membrane%20proteins%3B%20identified%20as%20a%20substrate%20for%20ubiquitination%20by%20Rsp5p%20and%20deubiquitination%20by%20Ubp2p%3B%20promoter%20contains%20several%20Gcn4p%20binding%20elements%3B%20ECM21%20has%20a%2…
II	28427	28546	+	gene142	ID=YBL100W-C;Name=YBL100W-C;Alias=YBL101W-C;Ontology_term=GO:0003674,GO:0005575,GO:0008150;Note=Putative%20protein%20of%20unknown%20function%3B%20identified%20by%20gene-trapping%2C%20microarray-based%20expression%20analysis%2C%20and%20genome-wide%20homology%20searching;display=Putative%20protein%20of%20unknown%20function;dbxref=SGD:S000028598;orf_classification=Uncharacterized
II	29935	31251	+	gene143	ID=YBL100W-A;Name=YBL100W-A;Alias=TY2A_B,YBL101W-A,gag%20protein;Ontology_term=GO:0000943,GO:0003723,GO:0032197;Note=Retrotransposon%20TYA%20Gag%20gene%20co-transcribed%20with%20TYB%20Pol%3B%20translated%20as%20TYA%20or%20TYA-TYB%20polyprotein%3B%20Gag%20is%20a%20nucleocapsid%20protein%20that%20is%20the%20structural%20constituent%20of%20virus-like%20particles%20%28VLPs%29%3B%20similar%20to%20retr…
II	29935	35248	+	gene144	ID=YBL100W-B;Name=YBL100W-B;Alias=TY2B_B,YBL101W-B,gag-pol%20fusion%20protein;Ontology_term=GO:0000943,GO:0003723,GO:0003887,GO:0003964,GO:0004540,GO:0005634,GO:0008233,GO:0032197;Note=Retrotransposon%20TYA%20Gag%20and%20TYB%20Pol%20genes%3B%20transcribed%2Ftranslated%20as%20one%20unit%3B%20polyprotein%20is%20processed%20to%20make%20a%20nucleocapsid-like%20protein%20%28Gag%29%2C%20reverse%20trans…
II	36398	36488	+	gene145	ID=tF%28GAA%29B;Name=tF%28GAA%29B;Ontology_term=GO:0005829,GO:0006414,GO:0030533;Note=Phenylalanine%20tRNA%20%28tRNA-Phe%29%2C%20predicted%20by%20tRNAscan-SE%20analysis;display=Phenylalanine%20tRNA%20%28tRNA-Phe%29%2C%20predicted%20by%20tRNAscan-SE%20analysis;dbxref=SGD:S000006562
II	36989	37303	-	gene146	ID=YBL100C;Name=YBL100C;Ontology_term=GO:0003674,GO:0005789,GO:0008150;Note=Dubious%20open%20reading%20frame%3B%20unlikely%20to%20encode%20a%20functional%20protein%2C%20based%20on%20available%20experimental%20and%20comparative%20sequence%20data%3B%20almost%20completely%20overlaps%20the%205%27%20end%20of%20ATP1;display=Dubious%20open%20reading%20frame;dbxref=SGD:S000000196;orf_classification=Dubio…
II	37053	38690	+	gene147	ID=YBL099W;Name=YBL099W;gene=ATP1;Alias=ATP1,F1F0%20ATP%20synthase%20subunit%20alpha;Ontology_term=GO:0005739,GO:0005754,GO:0015986,GO:0016021,GO:0016887,GO:0042645,GO:0046933;Note=Alpha%20subunit%20of%20the%20F1%20sector%20of%20mitochondrial%20F1F0%20ATP%20synthase%3B%20which%20is%20a%20large%2C%20evolutionarily%20conserved%20enzyme%20complex%20required%20for%20ATP%20synthesis%3B%20F1%20translat…
II	39145	40527	+	gene148	ID=YBL098W;Name=YBL098W;gene=BNA4;Alias=BNA4,kynurenine%203-monooxygenase;Ontology_term=GO:0004502,GO:0005739,GO:0005741,GO:0034354;Note=Kynurenine%203-monooxygenase%3B%20required%20for%20the%20de%20novo%20biosynthesis%20of%20NAD%20from%20tryptophan%20via%20kynurenine%3B%20expression%20regulated%20by%20Hst1p%3B%20putative%20therapeutic%20target%20for%20Huntington%20disease;display=Kynurenine%203-…
II	40831	43095	+	gene149	ID=YBL097W;Name=YBL097W;gene=BRN1;Alias=BRN1,condensin%20subunit%20BRN1;Ontology_term=GO:0000070,GO:0000799,GO:0003682,GO:0005634,GO:0006268,GO:0007076,GO:0070058;Note=Subunit%20of%20the%20condensin%20complex%3B%20required%20for%20chromosome%20condensation%20and%20for%20clustering%20of%20tRNA%20genes%20at%20the%20nucleolus%3B%20may%20influence%20multiple%20aspects%20of%20chromosome%20transmission…
II	43174	43482	-	gene150	ID=YBL096C;Name=YBL096C;Ontology_term=GO:0003674,GO:0005575,GO:0008150;Note=Non-essential%20protein%20of%20unknown%20function;display=Non-essential%20protein%20of%20unknown%20function;dbxref=SGD:S000000192;orf_classification=Dubious
II	43277	44089	+	gene151	ID=YBL095W;Name=YBL095W;gene=MRX3;Alias=MRX3;Ontology_term=GO:0003674,GO:0005739,GO:0005743,GO:0008150;Note=Protein%20that%20associates%20with%20mitochondrial%20ribosome%3B%20likely%20functions%20in%20cristae%20junction%20formation%3B%20the%20authentic%2C%20non-tagged%20protein%20is%20detected%20in%20highly%20purified%20mitochondria%20in%20high-throughput%20studies;display=Protein%20that%20associ…
II	43765	44097	-	gene152	ID=YBL094C;Name=YBL094C;Ontology_term=GO:0003674,GO:0005575,GO:0008150;Note=Dubious%20open%20reading%20frame%3B%20unlikely%20to%20encode%20a%20functional%20protein%2C%20based%20on%20available%20experimental%20and%20comparative%20sequence%20data%3B%20partially%20overlaps%20uncharacterized%20ORF%20YBL095W;display=Dubious%20open%20reading%20frame;dbxref=SGD:S000000190;orf_classification=Dubious
II	44256	44918	-	gene153	ID=YBL093C;Name=YBL093C;gene=ROX3;Alias=ROX3,MED19,NUT3,SSN7,SSX2;Ontology_term=GO:0000122,GO:0001113,GO:0001135,GO:0005634,GO:0045944,GO:0051123,GO:0070847;Note=Subunit%20of%20the%20RNA%20polymerase%20II%20mediator%20complex%3B%20associates%20with%20core%20polymerase%20subunits%20to%20form%20the%20RNA%20polymerase%20II%20holoenzyme;display=Subunit%20of%20the%20RNA%20polymerase%20II%20mediator%20…
II	45645	46370	+	gene154	ID=YBL092W;Name=YBL092W;gene=RPL32;Alias=RPL32,L32,L32e,eL32,ribosomal%2060S%20subunit%20protein%20L32;Ontology_term=GO:0002181,GO:0003735,GO:0022625;Note=Ribosomal%2060S%20subunit%20protein%20L32%3B%20overexpression%20disrupts%20telomeric%20silencing%3B%20homologous%20to%20mammalian%20ribosomal%20protein%20L32%2C%20no%20bacterial%20homolog;display=Ribosomal%2060S%20subunit%20protein%20L32;dbxref…
II	46565	47180	-	gene155	ID=YBL091C-A;Name=YBL091C-A;gene=SCS22;Alias=SCS22,phospholipid%20metabolism-regulating%20protein%20SCS22;Ontology_term=GO:0003674,GO:0005829,GO:0006348,GO:0008654,GO:0060304,GO:0090158;Note=Protein%20involved%20in%20regulation%20of%20phospholipid%20metabolism%3B%20one%20of%206%20proteins%20%28Ist2p%2C%20Scs2p%2C%20Scs22p%2C%20Tcb1p%2C%20Tcb2p%2C%20Tcb3p%29%20that%20connect%20the%20ER%20and%20pla…
II	47363	48628	-	gene156	ID=YBL091C;Name=YBL091C;gene=MAP2;Alias=MAP2,methionine%20aminopeptidase;Ontology_term=GO:0005634,GO:0005737,GO:0035551,GO:0070006;Note=Methionine%20aminopeptidase%3B%20catalyzes%20the%20cotranslational%20removal%20of%20N-terminal%20methionine%20from%20nascent%20polypeptides%3B%20function%20is%20partially%20redundant%20with%20that%20of%20Map1p;display=Methionine%20aminopeptidase;dbxref=SGD:S00000…
II	48825	49358	+	gene157	ID=YBL090W;Name=YBL090W;gene=MRP21;Alias=MRP21,MRP50,mitochondrial%2037S%20ribosomal%20protein%20MRP21;Ontology_term=GO:0003735,GO:0005739,GO:0005763,GO:0032543,GO:0070124;Note=Mitochondrial%20ribosomal%20protein%20of%20the%20small%20subunit%3B%20MRP21%20exhibits%20genetic%20interactions%20with%20mutations%20in%20the%20COX2%20and%20COX3%20mRNA%205%27-untranslated%20leader%20sequences;display=Mito…
II	49574	50953	+	gene158	ID=YBL089W;Name=YBL089W;gene=AVT5;Alias=AVT5,amino%20acid%20transporter;Ontology_term=GO:0005215,GO:0006810,GO:0016021;Note=Putative%20transporter%3B%20member%20of%20a%20family%20of%20seven%20S.%20cerevisiae%20genes%20%28AVT1-7%29%20related%20to%20vesicular%20GABA-glycine%20transporters%3B%20AVT5%20has%20a%20paralog%2C%20AVT6%2C%20that%20arose%20from%20the%20whole%20genome%20duplication;display=P…
II	51019	59382	-	gene159	ID=YBL088C;Name=YBL088C;gene=TEL1;Alias=TEL1,DNA-binding%20protein%20kinase%20TEL1;Ontology_term=GO:0000723,GO:0004672,GO:0004674,GO:0005634,GO:0005739,GO:0006281,GO:0006302,GO:0006974,GO:0006975,GO:0016310,GO:0016572,GO:0042162;Note=Protein%20kinase%20primarily%20involved%20in%20telomere%20length%20regulation%3B%20contributes%20to%20cell%20cycle%20checkpoint%20control%20in%20response%20to%20DNA%…
II	59822	60739	-	gene160	ID=YBL087C;Name=YBL087C;gene=RPL23A;Alias=RPL23A,L14,L17aA,L23A,YL32,ribosomal%2060S%20subunit%20protein%20L23A,uL14;Ontology_term=GO:0002181,GO:0003735,GO:0022625;Note=Ribosomal%2060S%20subunit%20protein%20L23A%3B%20homologous%20to%20mammalian%20ribosomal%20protein%20L23%20and%20bacterial%20L14%3B%20RPL23A%20has%20a%20paralog%2C%20RPL23B%2C%20that%20arose%20from%20the%20whole%20genome%20duplicat…
II	61202	62602	-	gene161	ID=YBL086C;Name=YBL086C;Ontology_term=GO:0003674,GO:0005575,GO:0008150;Note=Protein%20of%20unknown%20function%3B%20green%20fluorescent%20protein%20%28GFP%29-fusion%20protein%20localizes%20to%20the%20cell%20periphery;display=Protein%20of%20unknown%20function;dbxref=SGD:S000000182;orf_classification=Uncharacterized
II	63876	66818	+	gene162	ID=YBL085W;Name=YBL085W;gene=BOI1;Alias=BOI1,BOB1,GIN7;Ontology_term=GO:0000920,GO:0005543,GO:0005737,GO:0005886,GO:0005933,GO:0005935,GO:0007118,GO:0030427,GO:0043332;Note=Protein%20implicated%20in%20polar%20growth%3B%20functionally%20redundant%20with%20Boi2p%3B%20interacts%20with%20bud-emergence%20protein%20Bem1p%3B%20contains%20an%20SH3%20%28src%20homology%203%29%20domain%20and%20a%20PH%20%28p…
II	67169	69445	-	gene163	ID=YBL084C;Name=YBL084C;gene=CDC27;Alias=CDC27,APC3,SNB1,anaphase%20promoting%20complex%20subunit%20CDC27;Ontology_term=GO:0004842,GO:0005680,GO:0016567,GO:0031145,GO:0034399;Note=Subunit%20of%20the%20Anaphase-Promoting%20Complex%2FCyclosome%20%28APC%2FC%29%3B%20APC%2FC%20is%20a%20ubiquitin-protein%20ligase%20required%20for%20degradation%20of%20anaphase%20inhibitors%2C%20including%20mitotic%20cyc…
II	69713	70138	-	gene164	ID=YBL083C;Name=YBL083C;Ontology_term=GO:0003674,GO:0005575,GO:0008150;Note=Dubious%20open%20reading%20frame%3B%20unlikely%20to%20encode%20a%20functional%20protein%2C%20based%20on%20available%20experimental%20and%20comparative%20sequence%20data%3B%20overlaps%20verified%20ORF%20ALG3;display=Dubious%20open%20reading%20frame;dbxref=SGD:S000000179;orf_classification=Dubious
II	69751	71127	-	gene165	ID=YBL082C;Name=YBL082C;gene=ALG3;Alias=ALG3,RHK1,dolichyl-P-Man:Man%285%29GlcNAc%282%29-PP-dolichol%20alpha-1,3-mannosyltransferase;Ontology_term=GO:0000033,GO:0005783,GO:0006486,GO:0006490,GO:0016021,GO:0052925;Note=Dolichol-P-Man%20dependent%20alpha%281-3%29%20mannosyltransferase%3B%20involved%20in%20synthesis%20of%20dolichol-linked%20oligosaccharide%20donor%20for%20N-linked%20glycosylation%20…
II	71866	72972	+	gene166	ID=YBL081W;Name=YBL081W;Ontology_term=GO:0003674,GO:0005575,GO:0008150;Note=Non-essential%20protein%20of%20unknown%20function%3B%20null%20mutation%20results%20in%20a%20decrease%20in%20plasma%20membrane%20electron%20transport;display=Non-essential%20protein%20of%20unknown%20function;dbxref=SGD:S000000177;orf_classification=Uncharacterized
II	73070	74695	-	gene167	ID=YBL080C;Name=YBL080C;gene=PET112;Alias=PET112,glutamyl-tRNA%28Gln%29%20amidotransferase%20subunit%20PET112;Ontology_term=GO:0005739,GO:0030956,GO:0032543,GO:0050567,GO:0070681;Note=Subunit%20of%20the%20trimeric%20GatFAB%20AmidoTransferase%28AdT%29%20complex%3B%20involved%20in%20the%20formation%20of%20Q-tRNAQ%3B%20mutation%20is%20functionally%20complemented%20by%20the%20bacterial%20GatB%20ortho…
II	75259	79767	+	gene168	ID=YBL079W;Name=YBL079W;gene=NUP170;Alias=NUP170,NLE3;Ontology_term=GO:0003682,GO:0005643,GO:0006342,GO:0006913,GO:0007059,GO:0016021,GO:0016584,GO:0017056,GO:0032403,GO:0034398,GO:0036228,GO:0044611,GO:0051292,GO:0070869,GO:1990841;Note=Subunit%20of%20inner%20ring%20of%20nuclear%20pore%20complex%20%28NPC%29%3B%20contributes%20to%20NPC%20assembly%20and%20nucleocytoplasmic%20transport%3B%20interac…
II	80378	80731	-	gene169	ID=YBL078C;Name=YBL078C;gene=ATG8;Alias=ATG8,APG8,AUT7,CVT5,ubiquitin-like%20protein%20ATG8;Ontology_term=GO:0000045,GO:0000329,GO:0000407,GO:0000422,GO:0005776,GO:0005829,GO:0006888,GO:0019898,GO:0031386,GO:0032258,GO:0034629,GO:0034727,GO:0044805,GO:0061025,GO:0061709,GO:0071211;Note=Component%20of%20autophagosomes%20and%20Cvt%20vesicles%3B%20regulator%20of%20Atg1p%2C%20targets%20it%20to%20auto…
II	80897	81328	+	gene170	ID=YBL077W;Name=YBL077W;Ontology_term=GO:0003674,GO:0005575,GO:0008150;Note=Dubious%20open%20reading%20frame%3B%20unlikely%20to%20encode%20a%20functional%20protein%2C%20based%20on%20available%20experimental%20and%20comparative%20sequence%20data%3B%20partially%20overlaps%20the%20verified%20gene%20ILS1%2FYBL076C;display=Dubious%20open%20reading%20frame;dbxref=SGD:S000000173;orf_classification=Dubio…
II	81043	84261	-	gene171	ID=YBL076C;Name=YBL076C;gene=ILS1;Alias=ILS1,isoleucine--tRNA%20ligase%20ILS1;Ontology_term=GO:0004822,GO:0005829,GO:0006428;Note=Cytoplasmic%20isoleucine-tRNA%20synthetase%3B%20target%20of%20the%20G1-specific%20inhibitor%20reveromycin%20A;display=Cytoplasmic%20isoleucine-tRNA%20synthetase;dbxref=SGD:S000000172;orf_classification=Verified
II	84499	86448	-	gene172	ID=YBL075C;Name=YBL075C;gene=SSA3;Alias=SSA3,Hsp70%20family%20ATPase%20SSA3,YG106;Ontology_term=GO:0005829,GO:0006457,GO:0006515,GO:0006616,GO:0016887,GO:0051082;Note=ATPase%20involved%20in%20protein%20folding%20and%20the%20response%20to%20stress%3B%20plays%20a%20role%20in%20SRP-dependent%20cotranslational%20protein-membrane%20targeting%20and%20translocation%3B%20member%20of%20the%20heat%20shock%…
II	86722	87789	-	gene173	ID=YBL074C;Name=YBL074C;gene=AAR2;Alias=AAR2,U5%20snRNP%20complex%20subunit%20AAR2;Ontology_term=GO:0000244,GO:0003674,GO:0005682;Note=Component%20of%20the%20U5%20snRNP%20complex%3B%20required%20for%20splicing%20of%20U3%20precursors%3B%20originally%20described%20as%20a%20splicing%20factor%20specifically%20required%20for%20splicing%20pre-mRNA%20of%20the%20MATa1%20cistron;display=Component%20of%20t…
II	87646	87957	+	gene174	ID=YBL073W;Name=YBL073W;Ontology_term=GO:0003674,GO:0005575,GO:0008150;Note=Dubious%20open%20reading%20frame%3B%20unlikely%20to%20encode%20a%20functional%20protein%2C%20based%20on%20available%20experimental%20and%20comparative%20sequence%20data%3B%20partially%20overlaps%20the%20essential%20gene%20AAR2%2FYBL074C;display=Dubious%20open%20reading%20frame;dbxref=SGD:S000000169;orf_classification=Dubi…
II	88190	88277	+	gene175	ID=snR56;Name=snR56;gene=SNR56;Alias=SNR56;Ontology_term=GO:0005730,GO:0030562,GO:0031167,GO:0031428;Note=C%2FD%20box%20small%20nucleolar%20RNA%20%28snoRNA%29%3B%20guides%202%27-O-methylation%20of%20small%20subunit%20%28SSU%29%20rRNA%20at%20position%20G1428;display=C%2FD%20box%20small%20nucleolar%20RNA%20%28snoRNA%29;dbxref=SGD:S000006447
II	88523	89440	-	gene176	ID=YBL072C;Name=YBL072C;gene=RPS8A;Alias=RPS8A,S14A,S8A,S8e,YS9,eS8,ribosomal%2040S%20subunit%20protein%20S8A,rp19;Ontology_term=GO:0000462,GO:0002181,GO:0003735,GO:0022627,GO:0030686;Note=Protein%20component%20of%20the%20small%20%2840S%29%20ribosomal%20subunit%3B%20homologous%20to%20mammalian%20ribosomal%20protein%20S8%2C%20no%20bacterial%20homolog%3B%20RPS8A%20has%20a%20paralog%2C%20RPS8B%2C%20…
II	89458	89556	-	gene177	ID=YBL071C-B;Name=YBL071C-B;Ontology_term=GO:0003674,GO:0005575,GO:0008150;Note=Putative%20protein%20of%20unknown%20function%3B%20identified%20by%20gene-trapping%2C%20microarray-based%20expression%20analysis%2C%20and%20genome-wide%20homology%20searching;display=Putative%20protein%20of%20unknown%20function;dbxref=SGD:S000028597;orf_classification=Uncharacterized
II	89978	90226	+	gene178	ID=YBL071W-A;Name=YBL071W-A;gene=KTI11;Alias=KTI11,DPH3;Ontology_term=GO:0002098,GO:0005506,GO:0005634,GO:0005737,GO:0008270,GO:0009055,GO:0017183;Note=Zn-ribbon%20protein%20that%20co-purifies%20with%20Dph1%20and%20Dph2%3B%20in%20a%20complex%20required%20for%20synthesis%20of%20diphthamide%20on%20translation%20factor%20eEF2%20and%20with%20Elongator%20subunits%20Iki3p%2C%20Elp2p%2C%20and%20Elp3p%3B…
II	90223	90531	-	gene179	ID=YBL071C;Name=YBL071C;Ontology_term=GO:0003674,GO:0005575,GO:0008150;Note=Putative%20protein%20of%20unknown%20function%3B%20conserved%20among%20S.%20cerevisiae%20strains%3B%20YBL071C%20is%20not%20an%20essential%20gene;display=Putative%20protein%20of%20unknown%20function;dbxref=SGD:S000000167;orf_classification=Uncharacterized
II	90605	90925	-	gene180	ID=YBL070C;Name=YBL070C;Ontology_term=GO:0003674,GO:0005575,GO:0008150;Note=Dubious%20open%20reading%20frame%3B%20unlikely%20to%20encode%20a%20functional%20protein%2C%20based%20on%20available%20experimental%20and%20comparative%20sequence%20data;display=Dubious%20open%20reading%20frame;dbxref=SGD:S000000166;orf_classification=Dubious
II	90741	92030	+	gene181	ID=YBL069W;Name=YBL069W;gene=AST1;Alias=AST1;Ontology_term=GO:0003674,GO:0005770,GO:0005794,GO:0005886,GO:0006612,GO:0032596,GO:0045121;Note=Lipid%20raft%20associated%20protein%3B%20interacts%20with%20the%20plasma%20membrane%20ATPase%20Pma1p%20and%20has%20a%20role%20in%20its%20targeting%20to%20the%20plasma%20membrane%20by%20influencing%20its%20incorporation%20into%20lipid%20rafts%3B%20sometimes%2…
II	91794	92030	+	gene182	ID=YBL068W-A;Name=YBL068W-A;Ontology_term=GO:0003674,GO:0005575,GO:0008150;Note=Dubious%20open%20reading%20frame%3B%20unlikely%20to%20encode%20a%20functional%20protein%2C%20based%20on%20available%20experimental%20and%20comparative%20sequence%20data%3B%20identified%20by%20fungal%20homology%20and%20RT-PCR;display=Dubious%20open%20reading%20frame;dbxref=SGD:S000028530;orf_classification=Dubious
II	92414	93394	+	gene183	ID=YBL068W;Name=YBL068W;gene=PRS4;Alias=PRS4,ribose%20phosphate%20diphosphokinase%20subunit%20PRS4;Ontology_term=GO:0002189,GO:0004749,GO:0005737,GO:0006015,GO:0031505;Note=5-phospho-ribosyl-1%28alpha%29-pyrophosphate%20synthetase%2C%20synthesizes%20PRPP%3B%20which%20is%20required%20for%20nucleotide%2C%20histidine%2C%20and%20tryptophan%20biosynthesis%3B%20one%20of%20five%20related%20enzymes%2C%20…
II	93639	95882	-	gene184	ID=YBL067C;Name=YBL067C;gene=UBP13;Alias=UBP13,ubiquitin-specific%20protease%20UBP13;Ontology_term=GO:0004843,GO:0005575,GO:0010995;Note=Ubiquitin-specific%20protease%20that%20cleaves%20Ub-protein%20fusions%3B%20UBP13%20has%20a%20paralog%2C%20UBP9%2C%20that%20arose%20from%20the%20whole%20genome%20duplication;display=Ubiquitin-specific%20protease%20that%20cleaves%20Ub-protein%20fusions;dbxref=SGD:…
II	96669	100115	-	gene185	ID=YBL066C;Name=YBL066C;gene=SEF1;Alias=SEF1;Ontology_term=GO:0003674,GO:0005575,GO:0008150;Note=Putative%20transcription%20factor%3B%20has%20homolog%20in%20Kluyveromyces%20lactis;display=Putative%20transcription%20factor;dbxref=SGD:S000000162;orf_classification=Verified
II	99963	100307	+	gene186	ID=YBL065W;Name=YBL065W;Ontology_term=GO:0003674,GO:0005575,GO:0008150;Note=Dubious%20open%20reading%20frame%3B%20unlikely%20to%20encode%20a%20functional%20protein%2C%20based%20on%20available%20experimental%20and%20comparative%20sequence%20data%3B%20partially%20overlaps%20verified%20ORF%20SEF1%2FYBL066C%3B%20YBL065W%20is%20a%20non-essential%20gene;display=Dubious%20open%20reading%20frame;dbxref=S…
II	100371	101156	-	gene187	ID=YBL064C;Name=YBL064C;gene=PRX1;Alias=PRX1,thioredoxin%20peroxidase%20PRX1;Ontology_term=GO:0005739,GO:0008379,GO:0034599,GO:0045454,GO:0046686;Note=Mitochondrial%20peroxiredoxin%20with%20thioredoxin%20peroxidase%20activity%3B%20has%20a%20role%20in%20reduction%20of%20hydroperoxides%3B%20reactivation%20requires%20Trr2p%20and%20glutathione%3B%20induced%20during%20respiratory%20growth%20and%20oxid…
II	101886	105221	+	gene188	ID=YBL063W;Name=YBL063W;gene=KIP1;Alias=KIP1,CIN9;Ontology_term=GO:0000022,GO:0000070,GO:0000073,GO:0003777,GO:0005200,GO:0005634,GO:0005816,GO:0005871,GO:0005876,GO:0007019,GO:0030541,GO:0090307;Note=Kinesin-related%20motor%20protein%3B%20required%20for%20mitotic%20spindle%20assembly%2C%20chromosome%20segregation%2C%20and%202%20micron%20plasmid%20partitioning%3B%20functionally%20redundant%20with…
II	105308	105688	+	gene189	ID=YBL062W;Name=YBL062W;Ontology_term=GO:0003674,GO:0005575,GO:0008150;Note=Dubious%20open%20reading%20frame%3B%20unlikely%20to%20encode%20a%20functional%20protein%2C%20based%20on%20available%20experimental%20and%20comparative%20sequence%20data;display=Dubious%20open%20reading%20frame;dbxref=SGD:S000000158;orf_classification=Dubious
II	105316	107406	-	gene190	ID=YBL061C;Name=YBL061C;gene=SKT5;Alias=SKT5,CAL2,CHS4,CSD4;Ontology_term=GO:0000131,GO:0000144,GO:0005935,GO:0008047,GO:0034221;Note=Activator%20of%20Chs3p%20%28chitin%20synthase%20III%29%20during%20vegetative%20growth%3B%20recruits%20Chs3p%20to%20the%20bud%20neck%20via%20interaction%20with%20Bni4p%3B%20SKT5%20has%20a%20paralog%2C%20SHC1%2C%20that%20arose%20from%20the%20whole%20genome%20duplicat…
II	107932	109995	+	gene191	ID=YBL060W;Name=YBL060W;gene=YEL1;Alias=YEL1,Arf%20family%20guanine%20nucleotide%20exchange%20factor%20YEL1;Ontology_term=GO:0005086,GO:0005737,GO:0005934,GO:0005935,GO:0008104,GO:0010513,GO:0051666;Note=Guanine%20nucleotide%20exchange%20factor%20specific%20for%20Arf3p%3B%20localized%20to%20the%20bud%20neck%20and%20tip%3B%20required%20for%20localization%20of%20Arf3p%20to%20the%20bud%20neck%20and%…
II	110125	110539	-	gene192	ID=YBL059C-A;Name=YBL059C-A;gene=CMC2;Alias=CMC2;Ontology_term=GO:0003674,GO:0005634,GO:0005737,GO:0005739,GO:0005758,GO:0033108;Note=Protein%20involved%20in%20respiratory%20chain%20complex%20assembly%20or%20maintenance%3B%20protein%20of%20the%20mitochondrial%20intermembrane%20space%3B%20contains%20twin%20Cx9C%20motifs%20that%20can%20form%20coiled%20coil-helix-coiled-coil%20helix%20fold;display=P…
II	110594	111244	+	gene193	ID=YBL059W;Name=YBL059W;Ontology_term=GO:0003674,GO:0005739,GO:0008150;Note=Putative%20protein%20of%20unknown%20function%3B%20the%20authentic%2C%20non-tagged%20protein%20is%20detected%20in%20highly%20purified%20mitochondria%20in%20high-throughput%20studies%3B%20YBL059W%20has%20a%20paralog%2C%20YER093C-A%2C%20that%20arose%20from%20the%20whole%20genome%20duplication;display=Putative%20protein%20of%…
II	111437	112708	+	gene194	ID=YBL058W;Name=YBL058W;gene=SHP1;Alias=SHP1,UBX1,protein%20phosphatase%20regulator%20SHP1;Ontology_term=GO:0000045,GO:0005634,GO:0005737,GO:0005829,GO:0005977,GO:0019888,GO:0030433,GO:0030437,GO:0031134,GO:0034727,GO:0043161;Note=UBX%20domain-containing%20substrate%20adaptor%20for%20Cdc48p%3B%20ubiquitin%20regulatory%20X%20domain-containing%20protein%20that%20acts%20as%20a%20substrate%20recruiti…
II	112801	113427	-	gene195	ID=YBL057C;Name=YBL057C;gene=PTH2;Alias=PTH2,aminoacyl-tRNA%20hydrolase;Ontology_term=GO:0004045,GO:0005737,GO:0005739,GO:0005741,GO:0032435;Note=One%20of%20two%20mitochondrially-localized%20peptidyl-tRNA%20hydrolases%3B%20negatively%20regulates%20the%20ubiquitin-proteasome%20pathway%20via%20interactions%20with%20ubiquitin-like%20ubiquitin-associated%20proteins%3B%20dispensable%20for%20cell%20gro…
II	113762	115168	+	gene196	ID=YBL056W;Name=YBL056W;gene=PTC3;Alias=PTC3,type%202C%20protein%20phosphatase%20PTC3;Ontology_term=GO:0000079,GO:0000173,GO:0004722,GO:0005634,GO:0005737,GO:0006470;Note=Type%202C%20protein%20phosphatase%20%28PP2C%29%3B%20dephosphorylates%20Hog1p%20%28see%20also%20Ptc2p%29%20to%20limit%20maximal%20kinase%20activity%20induced%20by%20osmotic%20stress%3B%20dephosphorylates%20T169%20phosphorylated%2…
II	115573	116829	-	gene197	ID=YBL055C;Name=YBL055C;Alias=3%27-5%27-exodeoxyribonuclease,Tat-D;Ontology_term=GO:0004519,GO:0005737,GO:0006309,GO:0008296,GO:0034599;Note=3%27--%3E5%27%20exonuclease%20and%20endonuclease%20with%20a%20possible%20role%20in%20apoptosis%3B%20has%20similarity%20to%20mammalian%20and%20C.%20elegans%20apoptotic%20nucleases;display=3%27--%3E5%27%20exonuclease%20and%20endonuclease%20with%20a%20possible%…
II	117589	119166	+	gene198	ID=YBL054W;Name=YBL054W;gene=TOD6;Alias=TOD6,PBF1;Ontology_term=GO:0005634,GO:0005737,GO:0006357,GO:0043565,GO:0070210;Note=PAC%20motif%20binding%20protein%20involved%20in%20rRNA%20and%20ribosome%20biogenesis%3B%20subunit%20of%20the%20RPD3L%20histone%20deacetylase%20complex%3B%20Myb-like%20HTH%20transcription%20factor%3B%20hypophosphorylated%20by%20rapamycin%20treatment%20in%20a%20Sch9p-dependent…
II	119335	119709	+	gene199	ID=YBL053W;Name=YBL053W;Ontology_term=GO:0003674,GO:0005575,GO:0008150;Note=Dubious%20open%20reading%20frame%3B%20unlikely%20to%20encode%20a%20functional%20protein%2C%20based%20on%20available%20experimental%20and%20comparative%20sequence%20data;display=Dubious%20open%20reading%20frame;dbxref=SGD:S000000149;orf_classification=Dubious
II	119379	121874	-	gene200	ID=YBL052C;Name=YBL052C;gene=SAS3;Alias=SAS3,KAT6;Ontology_term=GO:0004402,GO:0006348,GO:0016569,GO:0016573,GO:0030466,GO:0033100,GO:1990467,GO:1990468;Note=Histone%20acetyltransferase%20catalytic%20subunit%20of%20NuA3%20complex%3B%20acetylates%20histone%20H3%2C%20involved%20in%20transcriptional%20silencing%3B%20homolog%20of%20the%20mammalian%20MOZ%20proto-oncogene%3B%20mutant%20has%20aneuploidy%…
II	122753	124759	-	gene201	ID=YBL051C;Name=YBL051C;gene=PIN4;Alias=PIN4,MDT1;Ontology_term=GO:0000077,GO:0000086,GO:0003729,GO:0005737;Note=Protein%20involved%20in%20G2%2FM%20phase%20progression%20and%20response%20to%20DNA%20damage%3B%20interacts%20with%20Rad53p%3B%20contains%20an%20RNA%20recognition%20motif%2C%20a%20nuclear%20localization%20signal%2C%20and%20several%20SQ%2FTQ%20cluster%20domains%3B%20hyperphosphorylated%2…
II	125125	126119	+	gene202	ID=YBL050W;Name=YBL050W;gene=SEC17;Alias=SEC17,RNS3;Ontology_term=GO:0000329,GO:0001671,GO:0005483,GO:0005829,GO:0006914,GO:0019898,GO:0031201,GO:0035494,GO:0042144,GO:0048280;Note=Alpha-SNAP%20cochaperone%3B%20SNARE-complex%20adaptor%20for%20Sec18%20%28NSF%29%20during%20the%20disassembly%20of%20postfusion%20cis-SNARE%20complexes%3B%20stimulates%20the%20ATPase%20activity%20of%20Sec18p%3B%20periph…
II	126828	127244	+	gene203	ID=YBL049W;Name=YBL049W;gene=MOH1;Alias=MOH1;Ontology_term=GO:0003674,GO:0005575,GO:0008150;Note=Protein%20of%20unknown%20function%2C%20essential%20for%20stationary%20phase%20survival%3B%20not%20required%20for%20growth%20on%20nonfermentable%20carbon%20sources%3B%20possibly%20linked%20with%20vacuolar%20transport;display=Protein%20of%20unknown%20function%2C%20essential%20for%20stationary%20phase%20…
II	127299	127610	+	gene204	ID=YBL048W;Name=YBL048W;gene=RRT1;Alias=RRT1;Ontology_term=GO:0003674,GO:0008150,GO:0016021;Note=Putative%20protein%20of%20unknown%20function%3B%20conserved%20across%20S.%20cerevisiae%20strains%3B%20identified%20in%20a%20screen%20for%20mutants%20with%20increased%20levels%20of%20rDNA%20transcription;display=Putative%20protein%20of%20unknown%20function;dbxref=SGD:S000000144;orf_classification=Uncha…
II	127895	132040	-	gene205	ID=YBL047C;Name=YBL047C;gene=EDE1;Alias=EDE1,BUD15;Ontology_term=GO:0005737,GO:0005934,GO:0005935,GO:0006897,GO:0030479,GO:0030968,GO:0032467,GO:0032880,GO:0043130,GO:0043332,GO:0044396;Note=Scaffold%20protein%20involved%20in%20the%20formation%20of%20early%20endocytic%20sites%3B%20putative%20regulator%20of%20cytokinesis%3B%20homo-oligomerization%20is%20required%20for%20localization%20to%20and%20o…
II	132424	133749	+	gene206	ID=YBL046W;Name=YBL046W;gene=PSY4;Alias=PSY4,HSM6;Ontology_term=GO:0005634,GO:0005737,GO:0006470,GO:0019888,GO:0030289,GO:2000002;Note=Regulatory%20subunit%20of%20protein%20phosphatase%20PP4%3B%20presence%20of%20Psy4p%20in%20the%20PP4%20complex%20%28along%20with%20catalytic%20subunit%20Pph3p%20and%20Psy2p%29%20is%20required%20for%20dephosphorylation%20of%20the%20histone%20variant%20H2AX%2C%20but%…
II	134143	135516	-	gene207	ID=YBL045C;Name=YBL045C;gene=COR1;Alias=COR1,QCR1,ubiquinol--cytochrome-c%20reductase%20subunit%20COR1;Ontology_term=GO:0005739,GO:0005750,GO:0008121,GO:0009060,GO:0016021;Note=Core%20subunit%20of%20the%20ubiquinol-cytochrome%20c%20reductase%20complex%3B%20the%20ubiquinol-cytochrome%20c%20reductase%20complex%20%28bc1%20complex%29%20is%20a%20component%20of%20the%20mitochondrial%20inner%20membrane%…
II	135998	136366	+	gene208	ID=YBL044W;Name=YBL044W;Ontology_term=GO:0003674,GO:0005575,GO:0008150;Note=Putative%20protein%20of%20unknown%20function%3B%20YBL044W%20is%20not%20an%20essential%20protein;display=Putative%20protein%20of%20unknown%20function;dbxref=SGD:S000000140;orf_classification=Uncharacterized
II	136688	137461	+	gene209	ID=YBL043W;Name=YBL043W;gene=ECM13;Alias=ECM13;Ontology_term=GO:0003674,GO:0005575,GO:0008150;Note=Non-essential%20protein%20of%20unknown%20function%3B%20induced%20by%20treatment%20with%208-methoxypsoralen%20and%20UVA%20irradiation%3B%20ECM13%20has%20a%20paralog%2C%20YJR115W%2C%20that%20arose%20from%20the%20whole%20genome%20duplication;display=Non-essential%20protein%20of%20unknown%20function;dbx…
II	138341	140260	-	gene210	ID=YBL042C;Name=YBL042C;gene=FUI1;Alias=FUI1,uridine%20permease;Ontology_term=GO:0000324,GO:0005886,GO:0015213,GO:0015862,GO:0016021,GO:0055085,GO:0071944;Note=High%20affinity%20uridine%20permease%2C%20localizes%20to%20the%20plasma%20membrane%3B%20also%20mediates%20low%20but%20significant%20transport%20of%20the%20cytotoxic%20nucleoside%20analog%205-fluorouridine%3B%20not%20involved%20in%20uracil%…
II	141247	141972	+	gene211	ID=YBL041W;Name=YBL041W;gene=PRE7;Alias=PRE7,PRS3,proteasome%20core%20particle%20subunit%20beta%206;Ontology_term=GO:0003674,GO:0005634,GO:0005789,GO:0005829,GO:0010499,GO:0019774,GO:0034515,GO:0043161;Note=Beta%206%20subunit%20of%20the%2020S%20proteasome;display=Beta%206%20subunit%20of%20the%2020S%20proteasome;dbxref=SGD:S000000137;orf_classification=Verified
II	142112	142868	-	gene212	ID=YBL040C;Name=YBL040C;gene=ERD2;Alias=ERD2;Ontology_term=GO:0006621,GO:0006888,GO:0016021,GO:0030176,GO:0045015;Note=HDEL%20receptor%3B%20an%20integral%20membrane%20protein%20that%20binds%20to%20the%20HDEL%20motif%20in%20proteins%20destined%20for%20retention%20in%20the%20endoplasmic%20reticulum%3B%20has%20a%20role%20in%20maintenance%20of%20normal%20levels%20of%20ER-resident%20proteins;display=H…
II	143393	143572	+	gene213	ID=YBL039W-B;Name=YBL039W-B;Alias=YBL039W-A;Ontology_term=GO:0003674,GO:0005777,GO:0008150;Note=Putative%20protein%20of%20unknown%20function%3B%20mCherry%20fusion%20protein%20localizes%20to%20the%20vacuole;display=Putative%20protein%20of%20unknown%20function;dbxref=SGD:S000028517;orf_classification=Uncharacterized
II	143989	145728	-	gene214	ID=YBL039C;Name=YBL039C;gene=URA7;Alias=URA7,CTP%20synthase%20URA7;Ontology_term=GO:0000324,GO:0003883,GO:0005737,GO:0006241,GO:0008654,GO:0019856,GO:0097268;Note=Major%20CTP%20synthase%20isozyme%20%28see%20also%20URA8%29%3B%20catalyzes%20the%20ATP-dependent%20transfer%20of%20the%20amide%20nitrogen%20from%20glutamine%20to%20UTP%2C%20forming%20CTP%2C%20the%20final%20step%20in%20de%20novo%20biosynt…
II	144948	145031	-	gene215	ID=YBL039C-A;Name=YBL039C-A;Ontology_term=GO:0003674,GO:0005575,GO:0008150;Note=Dubious%20open%20reading%20frame%3B%20unlikely%20to%20encode%20a%20functional%20protein%2C%20based%20on%20available%20experimental%20and%20comparative%20sequence%20data%3B%20completely%20overlaps%20the%20verified%20ORF%20URA7%3B%20identified%20by%20expression%20profiling%20and%20mass%20spectrometry;display=Dubious%20o…
II	146187	146885	+	gene216	ID=YBL038W;Name=YBL038W;gene=MRPL16;Alias=MRPL16,RML16,YmL47,mitochondrial%2054S%20ribosomal%20protein%20YmL47;Ontology_term=GO:0003735,GO:0005739,GO:0005762,GO:0032543;Note=Mitochondrial%20ribosomal%20protein%20of%20the%20large%20subunit%3B%20homologous%20to%20bacterial%20L16%20ribosomal%20protein%3B%20synthetic%20lethality%20with%20hac1%20mutation%20suggests%20a%20possible%20role%20in%20synthes…
II	147209	150286	+	gene217	ID=YBL037W;Name=YBL037W;gene=APL3;Alias=APL3;Ontology_term=GO:0003674,GO:0005935,GO:0006886,GO:0030122;Note=Alpha-adaptin%3B%20large%20subunit%20of%20the%20clathrin%20associated%20protein%20complex%20%28AP-2%29%3B%20involved%20in%20vesicle%20mediated%20transport;display=Alpha-adaptin;dbxref=SGD:S000000133;orf_classification=Verified
II	150447	151220	-	gene218	ID=YBL036C;Name=YBL036C;Ontology_term=GO:0005575,GO:0008150,GO:0030170;Note=Putative%20non-specific%20single-domain%20racemase%3B%20based%20on%20structural%20similarity%3B%20binds%20pyridoxal%205%27-phosphate%3B%20expression%20of%20GFP-fusion%20protein%20induced%20in%20response%20to%20the%20DNA-damaging%20agent%20MMS;display=Putative%20non-specific%20single-domain%20racemase;dbxref=SGD:S000000132…
II	151493	153610	-	gene219	ID=YBL035C;Name=YBL035C;gene=POL12;Alias=POL12,DNA-directed%20DNA%20polymerase%20alpha%20subunit%20POL12;Ontology_term=GO:0003887,GO:0005634,GO:0005635,GO:0005658,GO:0006270,GO:0006273,GO:0016233;Note=B%20subunit%20of%20DNA%20polymerase%20alpha-primase%20complex%3B%20required%20for%20initiation%20of%20DNA%20replication%20during%20mitotic%20and%20premeiotic%20DNA%20synthesis%3B%20also%20functions%…
II	153848	158389	-	gene220	ID=YBL034C;Name=YBL034C;gene=STU1;Alias=STU1;Ontology_term=GO:0005200,GO:0005816,GO:0007020;Note=Component%20of%20the%20mitotic%20spindle%3B%20binds%20to%20interpolar%20microtubules%20via%20its%20association%20with%20beta-tubulin%20%28Tub2p%29%3B%20required%20for%20interpolar%20microtubules%20to%20provide%20an%20outward%20force%20on%20the%20spindle%20poles;display=Component%20of%20the%20mitotic%2…
II	158656	159693	-	gene221	ID=YBL033C;Name=YBL033C;gene=RIB1;Alias=RIB1,GTP%20cyclohydrolase%20II;Ontology_term=GO:0005634,GO:0005737,GO:0009231,GO:0019238;Note=GTP%20cyclohydrolase%20II%3B%20catalyzes%20the%20first%20step%20of%20the%20riboflavin%20biosynthesis%20pathway;display=GTP%20cyclohydrolase%20II;dbxref=SGD:S000000129;orf_classification=Verified
II	160184	161329	+	gene222	ID=YBL032W;Name=YBL032W;gene=HEK2;Alias=HEK2,KHD1;Ontology_term=GO:0000723,GO:0000784,GO:0000932,GO:0003729,GO:0005737,GO:0007004,GO:0008298,GO:0048255;Note=RNA%20binding%20protein%20involved%20in%20asymmetric%20localization%20of%20ASH1%20mRNA%3B%20represses%20translation%20of%20ASH1%20mRNA%2C%20an%20effect%20reversed%20by%20Yck1p-dependent%20phosphoryation%3B%20regulates%20telomere%20position%20…
II	161699	162715	+	gene223	ID=YBL031W;Name=YBL031W;gene=SHE1;Alias=SHE1;Ontology_term=GO:0000022,GO:0000235,GO:0005819,GO:0005880,GO:0005935,GO:0008017,GO:0015630,GO:2000575;Note=Mitotic%20spindle%20protein%3B%20interacts%20with%20components%20of%20the%20Dam1%20%28DASH%29%20complex%2C%20its%20effector%20Sli15p%2C%20and%20microtubule-associated%20protein%20Bim1p%3B%20also%20localizes%20to%20nuclear%20microtubules%20and%20to…
II	163041	163997	-	gene224	ID=YBL030C;Name=YBL030C;gene=PET9;Alias=PET9,AAC2,ADP%2FATP%20carrier%20protein%20PET9,ANC2,OP1;Ontology_term=GO:0005471,GO:0005739,GO:0005743,GO:0006839,GO:0006915,GO:0009060,GO:0009061,GO:0015866,GO:0015867,GO:0015886,GO:0016021,GO:0055085;Note=Major%20ADP%2FATP%20carrier%20of%20the%20mitochondrial%20inner%20membrane%3B%20exchanges%20cytosolic%20ADP%20for%20mitochondrially%20synthesized%20ATP%3…
II	164488	164772	-	gene225	ID=YBL029C-A;Name=YBL029C-A;Ontology_term=GO:0003674,GO:0005886,GO:0008150;Note=Protein%20of%20unknown%20function%3B%20green%20fluorescent%20protein%20%28GFP%29-fusion%20protein%20localizes%20to%20the%20cell%20periphery%3B%20protein%20abundance%20increases%20in%20response%20to%20DNA%20replication%20stress%3B%20has%20potential%20orthologs%20in%20Saccharomyces%20species%20and%20in%20Yarrowia%20lipo…
II	166134	167264	+	gene226	ID=YBL029W;Name=YBL029W;Ontology_term=GO:0003674,GO:0005634,GO:0005737,GO:0008150;Note=Non-essential%20protein%20of%20unknown%20function;display=Non-essential%20protein%20of%20unknown%20function;dbxref=SGD:S000000125;orf_classification=Uncharacterized
II	167518	167838	-	gene227	ID=YBL028C;Name=YBL028C;Ontology_term=GO:0003674,GO:0005634,GO:0005730,GO:0005840,GO:0008150,GO:0030687;Note=Protein%20of%20unknown%20function%20that%20may%20interact%20with%20ribosomes%3B%20green%20fluorescent%20protein%20%28GFP%29-fusion%20protein%20localizes%20to%20the%20nucleolus%3B%20predicted%20to%20be%20involved%20in%20ribosome%20biogenesis;display=Protein%20of%20unknown%20function%20that%…
II	168423	169376	+	gene228	ID=YBL027W;Name=YBL027W;gene=RPL19B;Alias=RPL19B,L19B,L19e,L23B,YL14,eL19,ribosomal%2060S%20subunit%20protein%20L19B,rpl5L;Ontology_term=GO:0002181,GO:0003735,GO:0022625,GO:0030687;Note=Ribosomal%2060S%20subunit%20protein%20L19B%3B%20rpl19a%20and%20rpl19b%20single%20null%20mutations%20result%20in%20slow%20growth%2C%20while%20the%20double%20null%20mutation%20is%20lethal%3B%20homologous%20to%20mamm…
II	170623	171038	+	gene229	ID=YBL026W;Name=YBL026W;gene=LSM2;Alias=LSM2,SMX5,SNP3,Sm-like%20protein%20LSM2;Ontology_term=GO:0000398,GO:0000932,GO:0003723,GO:0005634,GO:0005688,GO:0005730,GO:0005732,GO:0005737,GO:0046540,GO:1990726;Note=Lsm%20%28Like%20Sm%29%20protein%3B%20part%20of%20heteroheptameric%20complexes%20%28Lsm2p-7p%20and%20either%20Lsm1p%20or%208p%29%3A%20cytoplasmic%20Lsm1p%20complex%20involved%20in%20mRNA%20de…
II	171481	171918	+	gene230	ID=YBL025W;Name=YBL025W;gene=RRN10;Alias=RRN10;Ontology_term=GO:0000500,GO:0001165,GO:0001168,GO:0005730,GO:0042790;Note=Protein%20involved%20in%20promoting%20high%20level%20transcription%20of%20rDNA%3B%20subunit%20of%20UAF%20%28upstream%20activation%20factor%29%20for%20RNA%20polymerase%20I;display=Protein%20involved%20in%20promoting%20high%20level%20transcription%20of%20rDNA;dbxref=SGD:S00000012…
II	172534	174588	+	gene231	ID=YBL024W;Name=YBL024W;gene=NCL1;Alias=NCL1,TRM4,tRNA%20%28cytosine-C5-%29-methyltransferase;Ontology_term=GO:0000049,GO:0002127,GO:0005634,GO:0016428,GO:0030488,GO:0070301;Note=S-adenosyl-L-methionine-dependent%20tRNA%3A%20m5C-methyltransferase%3B%20methylates%20cytosine%20to%20m5C%20at%20several%20positions%20in%20tRNAs%20and%20intron-containing%20pre-tRNAs%3B%20increases%20proportion%20of%20t…
II	174920	177526	-	gene232	ID=YBL023C;Name=YBL023C;gene=MCM2;Alias=MCM2,MCM%20DNA%20helicase%20complex%20subunit%20MCM2;Ontology_term=GO:0000727,GO:0003678,GO:0003682,GO:0003688,GO:0003697,GO:0005634,GO:0005656,GO:0005737,GO:0006267,GO:0006271,GO:0006974,GO:0017116,GO:0031261,GO:0031298,GO:0033260,GO:0042555,GO:1902450;Note=Protein%20involved%20in%20DNA%20replication%3B%20component%20of%20the%20Mcm2-7%20hexameric%20helicas…
II	177874	181275	-	gene233	ID=YBL022C;Name=YBL022C;gene=PIM1;Alias=PIM1,ATP-dependent%20Lon%20protease%20PIM1,LON1;Ontology_term=GO:0004176,GO:0005739,GO:0005759,GO:0006515,GO:0051131;Note=ATP-dependent%20Lon%20protease%3B%20involved%20in%20degradation%20of%20misfolded%20proteins%20in%20mitochondria%3B%20required%20for%20biogenesis%20and%20maintenance%20of%20mitochondria;display=ATP-dependent%20Lon%20protease;dbxref=SGD:S0…
II	181660	182094	-	gene234	ID=YBL021C;Name=YBL021C;gene=HAP3;Alias=HAP3;Ontology_term=GO:0000436,GO:0000978,GO:0001077,GO:0016602,GO:0043457;Note=Subunit%20of%20the%20Hap2p%2F3p%2F4p%2F5p%20CCAAT-binding%20complex%3B%20complex%20is%20heme-activated%20and%20glucose-repressed%3B%20complex%20is%20a%20transcriptional%20activator%20and%20global%20regulator%20of%20respiratory%20gene%20expression%3B%20contains%20sequences%20contr…
II	182401	184125	+	gene235	ID=YBL020W;Name=YBL020W;gene=RFT1;Alias=RFT1,glycolipid%20translocation%20protein;Ontology_term=GO:0003674,GO:0005783,GO:0005789,GO:0016021,GO:0034202,GO:0034203;Note=Membrane%20protein%20required%20for%20translocation%20of%20Man5GlcNac2-PP-Dol%3B%20required%20for%20translocation%20of%20Man5GlcNac2-PP-Dol%20from%20the%20cytoplasmic%20side%20to%20the%20lumenal%20side%20of%20the%20ER%20membrane%20b…
II	184353	185915	+	gene236	ID=YBL019W;Name=YBL019W;gene=APN2;Alias=APN2,DNA-%28apurinic%20or%20apyrimidinic%20site%29%20lyase%20APN2,ETH1;Ontology_term=GO:0003906,GO:0005634,GO:0006284,GO:0008081,GO:0008311;Note=Class%20II%20abasic%20%28AP%29%20endonuclease%20involved%20in%20repair%20of%20DNA%20damage%3B%20homolog%20of%20human%20HAP1%20and%20E.%20coli%20exoIII;display=Class%20II%20abasic%20%28AP%29%20endonuclease%20involve…
II	185998	186474	-	gene237	ID=YBL018C;Name=YBL018C;gene=POP8;Alias=POP8,ribonuclease%20P;Ontology_term=GO:0000171,GO:0000172,GO:0000294,GO:0004526,GO:0005634,GO:0005655,GO:0005829,GO:0008033,GO:0034965;Note=Subunit%20of%20both%20RNase%20MRP%20and%20nuclear%20RNase%20P%3B%20RNase%20MRP%20cleaves%20pre-rRNA%2C%20while%20nuclear%20RNase%20P%20cleaves%20tRNA%20precursors%20to%20generate%20mature%205%27%20ends%20and%20facilitat…
II	186844	191583	-	gene238	ID=YBL017C;Name=YBL017C;gene=PEP1;Alias=PEP1,VPS10,VPT1,type%20I%20sorting%20receptor;Ontology_term=GO:0000324,GO:0005048,GO:0005794,GO:0006623,GO:0007034,GO:0016021;Note=Type%20I%20transmembrane%20sorting%20receptor%20for%20multiple%20vacuolar%20hydrolases%3B%20cycles%20between%20the%20late-Golgi%20and%20prevacuolar%20endosome-like%20compartments;display=Type%20I%20transmembrane%20sorting%20rece…
II	192451	193512	+	gene239	ID=YBL016W;Name=YBL016W;gene=FUS3;Alias=FUS3,DAC2,mitogen-activated%20serine%2Fthreonine-protein%20kinase%20FUS3;Ontology_term=GO:0000750,GO:0001403,GO:0004672,GO:0004707,GO:0005634,GO:0005737,GO:0005739,GO:0006468,GO:0007050,GO:0010494,GO:0010526,GO:0043332,GO:0043409,GO:0046777,GO:0046827;Note=Mitogen-activated%20serine%2Fthreonine%20protein%20kinase%20involved%20in%20mating%3B%20phosphoactivat…
II	194122	195702	+	gene240	ID=YBL015W;Name=YBL015W;gene=ACH1;Alias=ACH1,acetyl-CoA%20hydrolase;Ontology_term=GO:0003986,GO:0005739,GO:0005829,GO:0006083,GO:0008775;Note=Protein%20with%20CoA%20transferase%20activity%3B%20particularly%20for%20CoASH%20transfer%20from%20succinyl-CoA%20to%20acetate%3B%20has%20minor%20acetyl-CoA-hydrolase%20activity%3B%20phosphorylated%3B%20required%20for%20acetate%20utilization%20and%20for%20di…
II	197494	197567	+	gene241	ID=tI%28AAU%29B;Name=tI%28AAU%29B;Ontology_term=GO:0005829,GO:0006414,GO:0030533;Note=Isoleucine%20tRNA%20%28tRNA-Ile%29%2C%20predicted%20by%20tRNAscan-SE%20analysis;display=Isoleucine%20tRNA%20%28tRNA-Ile%29%2C%20predicted%20by%20tRNAscan-SE%20analysis;dbxref=SGD:S000006600
II	197629	197699	-	gene242	ID=tG%28GCC%29B;Name=tG%28GCC%29B;Ontology_term=GO:0005829,GO:0006414,GO:0030533;Note=Glycine%20tRNA%20%28tRNA-Gly%29%2C%20predicted%20by%20tRNAscan-SE%20analysis;display=Glycine%20tRNA%20%28tRNA-Gly%29%2C%20predicted%20by%20tRNAscan-SE%20analysis;dbxref=SGD:S000006574
II	199064	201748	-	gene243	ID=YBL014C;Name=YBL014C;gene=RRN6;Alias=RRN6;Ontology_term=GO:0001013,GO:0001179,GO:0001187,GO:0006361,GO:0042790,GO:0070860;Note=Component%20of%20the%20core%20factor%20%28CF%29%20rDNA%20transcription%20factor%20complex%3B%20CF%20is%20required%20for%20transcription%20of%2035S%20rRNA%20genes%20by%20RNA%20polymerase%20I%20and%20is%20composed%20of%20Rrn6p%2C%20Rrn7p%2C%20and%20Rrn11p;display=Compone…
II	202056	203261	+	gene244	ID=YBL013W;Name=YBL013W;gene=FMT1;Alias=FMT1,methionyl-tRNA%20formyltransferase;Ontology_term=GO:0004479,GO:0005739,GO:0071951;Note=Methionyl-tRNA%20formyltransferase%3B%20catalyzes%20the%20formylation%20of%20initiator%20Met-tRNA%20in%20mitochondria%3B%20potential%20Cdc28p%20substrate;display=Methionyl-tRNA%20formyltransferase;dbxref=SGD:S000000109;orf_classification=Verified
II	203406	203807	-	gene245	ID=YBL012C;Name=YBL012C;Ontology_term=GO:0003674,GO:0005575,GO:0008150;Note=Dubious%20open%20reading%20frame%3B%20unlikely%20to%20encode%20a%20functional%20protein%2C%20based%20on%20available%20experimental%20and%20comparative%20sequence%20data;display=Dubious%20open%20reading%20frame;dbxref=SGD:S000000108;orf_classification=Dubious
II	203538	205817	+	gene246	ID=YBL011W;Name=YBL011W;gene=SCT1;Alias=SCT1,GAT2,bifunctional%20glycerol-3-phosphate%2Fglycerone-phosphate%20O-acyltransferase%20SCT1;Ontology_term=GO:0004366,GO:0005783,GO:0008654,GO:0016021,GO:0016287;Note=Glycerol%203-phosphate%2Fdihydroxyacetone%20phosphate%20sn-1%20acyltransferase%3B%20dual%20substrate-specific%20acyltransferase%20of%20the%20glycerolipid%20biosynthesis%20pathway%3B%20prefer…
II	206107	206949	-	gene247	ID=YBL010C;Name=YBL010C;Ontology_term=GO:0003674,GO:0008150,GO:0030136;Note=Putative%20protein%20of%20unknown%20function%3B%20green%20fluorescent%20protein%20%28GFP%29-fusion%20protein%20colocalizes%20with%20clathrin-coated%20vesicles;display=Putative%20protein%20of%20unknown%20function;dbxref=SGD:S000000106;orf_classification=Uncharacterized
II	207194	209224	+	gene248	ID=YBL009W;Name=YBL009W;gene=ALK2;Alias=ALK2,protein%20kinase%20ALK2;Ontology_term=GO:0004672,GO:0004674,GO:0005575,GO:0006468,GO:0007067,GO:0007126;Note=Protein%20kinase%3B%20along%20with%20its%20paralog%2C%20ALK1%2C%20required%20for%20proper%20spindle%20positioning%20and%20nuclear%20segregation%20following%20mitotic%20arrest%2C%20proper%20organization%20of%20cell%20polarity%20factors%20in%20mit…
II	209409	209648	+	gene249	ID=YBL008W-A;Name=YBL008W-A;Ontology_term=GO:0003674,GO:0005575,GO:0008150;Note=Putative%20protein%20of%20unknown%20function%3B%20identified%20by%20fungal%20homology%20and%20RT-PCR;display=Putative%20protein%20of%20unknown%20function;dbxref=SGD:S000028529;orf_classification=Uncharacterized
II	209653	212175	+	gene250	ID=YBL008W;Name=YBL008W;gene=HIR1;Alias=HIR1;Ontology_term=GO:0000122,GO:0000417,GO:0000775,GO:0003677,GO:0003714,GO:0005634,GO:0006336,GO:0006368,GO:0031491;Note=Subunit%20of%20the%20HIR%20complex%3B%20HIR%20is%20a%20nucleosome%20assembly%20complex%20involved%20in%20regulation%20of%20histone%20gene%20transcription%3B%20contributes%20to%20nucleosome%20formation%2C%20heterochromatic%20gene%20silen…
II	212632	216366	-	gene251	ID=YBL007C;Name=YBL007C;gene=SLA1;Alias=SLA1,cytoskeletal%20protein-binding%20protein%20SLA1;Ontology_term=GO:0000147,GO:0005634,GO:0005935,GO:0005938,GO:0006897,GO:0030041,GO:0030479,GO:0030674,GO:0043130,GO:0043332;Note=Cytoskeletal%20protein%20binding%20protein%3B%20required%20for%20assembly%20of%20the%20cortical%20actin%20cytoskeleton%3B%20interacts%20with%20proteins%20regulating%20actin%20dy…
II	216587	217129	-	gene252	ID=YBL006C;Name=YBL006C;gene=LDB7;Alias=LDB7,RSC14;Ontology_term=GO:0006337,GO:0006368,GO:0015616,GO:0016586,GO:0043044;Note=Component%20of%20the%20RSC%20chromatin%20remodeling%20complex%3B%20interacts%20with%20Rsc3p%2C%20Rsc30p%2C%20Npl6p%2C%20and%20Htl1p%20to%20form%20a%20module%20important%20for%20a%20broad%20range%20of%20RSC%20functions;display=Component%20of%20the%20RSC%20chromatin%20remodel…
II	216711	216860	+	gene253	ID=YBL006W-A;Name=YBL006W-A;Ontology_term=GO:0003674,GO:0005575,GO:0008150;Note=Dubious%20open%20reading%20frame%3B%20unlikely%20to%20encode%20a%20functional%20protein%2C%20based%20on%20available%20experimental%20and%20comparative%20sequence%20data%3B%20completely%20overlaps%20the%20verified%20gene%20LDB7%2FYBL006C;display=Dubious%20open%20reading%20frame;dbxref=SGD:S000028596;orf_classification=…
II	217470	220400	+	gene254	ID=YBL005W;Name=YBL005W;gene=PDR3;Alias=PDR3,AMY2,TPE2,drug-responsive%20transcription%20factor%20PDR3;Ontology_term=GO:0001077,GO:0005634,GO:0005737,GO:0045944,GO:2001040;Note=Transcriptional%20activator%20of%20the%20pleiotropic%20drug%20resistance%20network%3B%20regulates%20expression%20of%20ATP-binding%20cassette%20%28ABC%29%20transporters%20through%20binding%20to%20cis-acting%20PDRE%20sites%2…
II	221330	222652	+	gene255	ID=YBL005W-A;Name=YBL005W-A;Alias=gag%20protein;Ontology_term=GO:0000943,GO:0003723,GO:0032197;Note=Retrotransposon%20TYA%20Gag%20gene%20co-transcribed%20with%20TYB%20Pol%3B%20translated%20as%20TYA%20or%20TYA-TYB%20polyprotein%3B%20Gag%20is%20a%20nucleocapsid%20protein%20that%20is%20the%20structural%20constituent%20of%20virus-like%20particles%20%28VLPs%29%3B%20similar%20to%20retroviral%20Gag;disp…
II	221330	226598	+	gene256	ID=YBL005W-B;Name=YBL005W-B;Alias=gag-pol%20fusion%20protein;Ontology_term=GO:0000943,GO:0003723,GO:0003887,GO:0003964,GO:0004540,GO:0005634,GO:0008233,GO:0032197;Note=Retrotransposon%20TYA%20Gag%20and%20TYB%20Pol%20genes%3B%20transcribed%2Ftranslated%20as%20one%20unit%3B%20polyprotein%20is%20processed%20to%20make%20a%20nucleocapsid-like%20protein%20%28Gag%29%2C%20reverse%20transcriptase%20%28RT%…
II	227075	227156	+	gene257	ID=tS%28AGA%29B;Name=tS%28AGA%29B;Ontology_term=GO:0005829,GO:0006414,GO:0030533;Note=Serine%20tRNA%20%28tRNA-Ser%29%2C%20predicted%20by%20tRNAscan-SE%20analysis;display=Serine%20tRNA%20%28tRNA-Ser%29%2C%20predicted%20by%20tRNAscan-SE%20analysis;dbxref=SGD:S000006720
II	227636	235117	+	gene258	ID=YBL004W;Name=YBL004W;gene=UTP20;Alias=UTP20;Ontology_term=GO:0000447,GO:0000472,GO:0000480,GO:0003729,GO:0005654,GO:0005730,GO:0005737,GO:0030686,GO:0030688,GO:0032040;Note=Component%20of%20the%20small-subunit%20%28SSU%29%20processome%3B%20SSU%20processome%20is%20involved%20in%20the%20biogenesis%20of%20the%2018S%20rRNA;display=Component%20of%20the%20small-subunit%20%28SSU%29%20processome;dbxre…
II	235394	235792	-	gene259	ID=YBL003C;Name=YBL003C;gene=HTA2;Alias=HTA2,H2A2,histone%20H2A;Ontology_term=GO:0000788,GO:0003677,GO:0006281,GO:0006333,GO:0031298;Note=Histone%20H2A%3B%20core%20histone%20protein%20required%20for%20chromatin%20assembly%20and%20chromosome%20function%3B%20one%20of%20two%20nearly%20identical%20%28see%20also%20HTA1%29%20subtypes%3B%20DNA%20damage-dependent%20phosphorylation%20by%20Mec1p%20facilita…
II	236492	236887	+	gene260	ID=YBL002W;Name=YBL002W;gene=HTB2;Alias=HTB2,histone%20H2B;Ontology_term=GO:0000788,GO:0003677,GO:0006333,GO:0031298;Note=Histone%20H2B%3B%20core%20histone%20protein%20required%20for%20chromatin%20assembly%20and%20chromosome%20function%3B%20nearly%20identical%20to%20HTB1%3B%20Rad6p-Bre1p-Lge1p%20mediated%20ubiquitination%20regulates%20reassembly%20after%20DNA%20replication%2C%20transcriptional%20…
II	237153	237467	-	gene261	ID=YBL001C;Name=YBL001C;gene=ECM15;Alias=ECM15;Ontology_term=GO:0003674,GO:0005634,GO:0005737,GO:0005829,GO:0008150;Note=Non-essential%20protein%20of%20unknown%20function%3B%20likely%20exists%20as%20tetramer%2C%20may%20be%20regulated%20by%20the%20binding%20of%20small-molecule%20ligands%20%28possibly%20sulfate%20ions%29%2C%20may%20have%20a%20role%20in%20yeast%20cell-wall%20biogenesis;display=Non-e…
II	238941	241283	-	gene262	ID=YBR001C;Name=YBR001C;gene=NTH2;Alias=NTH2,alpha,alpha-trehalase%20NTH2;Ontology_term=GO:0004555,GO:0005737,GO:0005739,GO:0005993;Note=Putative%20neutral%20trehalase%2C%20required%20for%20thermotolerance%3B%20may%20mediate%20resistance%20to%20other%20cellular%20stresses%3B%20NTH2%20has%20a%20paralog%2C%20NTH1%2C%20that%20arose%20from%20the%20whole%20genome%20duplication;display=Putative%20neutr…
II	241708	242568	-	gene263	ID=YBR002C;Name=YBR002C;gene=RER2;Alias=RER2,ditrans,polycis-polyprenyl%20diphosphate%20synthase;Ontology_term=GO:0004659,GO:0005783,GO:0005811,GO:0006486,GO:0006888,GO:0019408,GO:0045547,GO:1904423;Note=Forms%20the%20dehydrodolichyl%20diphosphate%20syntase%20%28DDS%29%20complex%20with%20NUS1%3B%20major%20enzyme%20of%20polyprenol%20synthesis%20in%20both%20the%20endoplasmic%20reticulum%20%28ER%29%…
II	242809	244230	+	gene264	ID=YBR003W;Name=YBR003W;gene=COQ1;Alias=COQ1,trans-hexaprenyltranstransferase;Ontology_term=GO:0000010,GO:0005739,GO:0006744;Note=Hexaprenyl%20pyrophosphate%20synthetase%3B%20catalyzes%20the%20first%20step%20in%20ubiquinone%20%28coenzyme%20Q%29%20biosynthesis;display=Hexaprenyl%20pyrophosphate%20synthetase;dbxref=SGD:S000000207;orf_classification=Verified
II	244366	245667	-	gene265	ID=YBR004C;Name=YBR004C;gene=GPI18;Alias=GPI18,FMP44,GPI-anchor%20transamidase%20GPI18;Ontology_term=GO:0000030,GO:0004584,GO:0005739,GO:0005783,GO:0006506,GO:0016021,GO:0030176,GO:0031501;Note=Functional%20ortholog%20of%20human%20PIG-V%3B%20PIG-V%20is%20a%20mannosyltransferase%20that%20transfers%20the%20second%20mannose%20in%20glycosylphosphatidylinositol%20biosynthesis%3B%20the%20authentic%2C%2…
II	245906	246547	+	gene266	ID=YBR005W;Name=YBR005W;gene=RCR1;Alias=RCR1,SSH6;Ontology_term=GO:0003674,GO:0006033,GO:0016192,GO:0030176;Note=Protein%20of%20the%20ER%20membrane%20involved%20in%20cell%20wall%20chitin%20deposition%3B%20may%20function%20in%20the%20endosomal-vacuolar%20trafficking%20pathway%2C%20helping%20determine%20whether%20plasma%20membrane%20proteins%20are%20degraded%20or%20routed%20to%20the%20plasma%20memb…
II	247010	248503	+	gene267	ID=YBR006W;Name=YBR006W;gene=UGA2;Alias=UGA2,UGA5,succinate-semialdehyde%20dehydrogenase%20%28NAD%28P%29%28%2B%29%29;Ontology_term=GO:0005737,GO:0006540,GO:0009013,GO:0009450,GO:0034599;Note=Succinate%20semialdehyde%20dehydrogenase%3B%20involved%20in%20the%20utilization%20of%20gamma-aminobutyrate%20%28GABA%29%20as%20a%20nitrogen%20source%3B%20part%20of%20the%204-aminobutyrate%20and%20glutamate%20…
II	248806	251016	-	gene268	ID=YBR007C;Name=YBR007C;gene=DSF2;Alias=DSF2;Ontology_term=GO:0003674,GO:0005934,GO:0008150;Note=Deletion%20suppressor%20of%20mpt5%20mutation%3B%20relocalizes%20from%20bud%20neck%20to%20cytoplasm%20upon%20DNA%20replication%20stress;display=Deletion%20suppressor%20of%20mpt5%20mutation;dbxref=SGD:S000000211;orf_classification=Verified
II	252563	254209	-	gene269	ID=YBR008C;Name=YBR008C;gene=FLR1;Alias=FLR1;Ontology_term=GO:0005634,GO:0005737,GO:0005886,GO:0006855,GO:0015244,GO:0016021,GO:0071944;Note=Plasma%20membrane%20transporter%20of%20the%20major%20facilitator%20superfamily%3B%20member%20of%20the%2012-spanner%20drug%3AH%28%2B%29%20antiporter%20DHA1%20family%3B%20involved%20in%20efflux%20of%20fluconazole%2C%20diazaborine%2C%20benomyl%2C%20methotrexate…
II	255373	255684	-	gene270	ID=YBR009C;Name=YBR009C;gene=HHF1;Alias=HHF1,histone%20H4;Ontology_term=GO:0000788,GO:0003677,GO:0006333,GO:0031298,GO:0034729,GO:0043935,GO:0061587;Note=Histone%20H4%3B%20core%20histone%20protein%20required%20for%20chromatin%20assembly%20and%20chromosome%20function%3B%20one%20of%20two%20identical%20histone%20proteins%20%28see%20also%20HHF2%29%3B%20contributes%20to%20telomeric%20silencing%3B%20N-…
II	256331	256741	+	gene271	ID=YBR010W;Name=YBR010W;gene=HHT1;Alias=HHT1,BUR5,SIN2,histone%20H3;Ontology_term=GO:0000788,GO:0003677,GO:0005634,GO:0006333,GO:0009303,GO:0031298,GO:0043505,GO:0043935,GO:0070911;Note=Histone%20H3%3B%20core%20histone%20protein%20required%20for%20chromatin%20assembly%2C%20part%20of%20heterochromatin-mediated%20telomeric%20and%20HM%20silencing%3B%20one%20of%20two%20identical%20histone%20H3%20prot…
II	257112	257975	-	gene272	ID=YBR011C;Name=YBR011C;gene=IPP1;Alias=IPP1,PPA1,inorganic%20diphosphatase%20IPP1;Ontology_term=GO:0004427,GO:0005634,GO:0005737,GO:0006796;Note=Cytoplasmic%20inorganic%20pyrophosphatase%20%28PPase%29%3B%20homodimer%20that%20catalyzes%20the%20rapid%20exchange%20of%20oxygens%20from%20Pi%20with%20water%2C%20highly%20expressed%20and%20essential%20for%20viability%2C%20active-site%20residues%20show%2…
II	259147	259566	-	gene273	ID=YBR012C;Name=YBR012C;Ontology_term=GO:0003674,GO:0005575,GO:0008150;Note=Dubious%20open%20reading%20frame%3B%20unlikely%20to%20encode%20a%20functional%20protein%2C%20based%20on%20available%20experimental%20and%20comparative%20sequence%20data%3B%20expression%20induced%20by%20iron-regulated%20transcriptional%20activator%20Aft2p;display=Dubious%20open%20reading%20frame;dbxref=SGD:S000000216;orf_c…
II	259869	261191	+	gene274	ID=YBR012W-A;Name=YBR012W-A;Alias=gag%20protein;Ontology_term=GO:0000943,GO:0003723,GO:0032197;Note=Retrotransposon%20TYA%20Gag%20gene%20co-transcribed%20with%20TYB%20Pol%3B%20translated%20as%20TYA%20or%20TYA-TYB%20polyprotein%3B%20Gag%20is%20a%20nucleocapsid%20protein%20that%20is%20the%20structural%20constituent%20of%20virus-like%20particles%20%28VLPs%29%3B%20similar%20to%20retroviral%20Gag;disp…
II	259869	265140	+	gene275	ID=YBR012W-B;Name=YBR012W-B;Alias=gag-pol%20fusion%20protein;Ontology_term=GO:0000943,GO:0003723,GO:0003887,GO:0003964,GO:0004540,GO:0005634,GO:0008233,GO:0032197;Note=Retrotransposon%20TYA%20Gag%20and%20TYB%20Pol%20genes%3B%20transcribed%2Ftranslated%20as%20one%20unit%3B%20polyprotein%20is%20processed%20to%20make%20a%20nucleocapsid-like%20protein%20%28Gag%29%2C%20reverse%20transcriptase%20%28RT%…
II	265492	265881	-	gene276	ID=YBR013C;Name=YBR013C;Ontology_term=GO:0003674,GO:0005783,GO:0008150;Note=Putative%20protein%20of%20unknown%20function%3B%20haploid%20deletion%20mutant%20exhibits%20synthetic%20phenotype%20with%20alpha-synuclein%3B%20SWAT-GFP%20fusion%20protein%20localizes%20to%20the%20endoplasmic%20reticulum%20while%20mCherry%20fusion%20protein%20localizes%20to%20both%20the%20endoplasmic%20reticulum%20and%20va…
II	266378	266450	+	gene277	ID=tT%28AGU%29B;Name=tT%28AGU%29B;Ontology_term=GO:0005829,GO:0006414,GO:0030533;Note=Threonine%20tRNA%20%28tRNA-Thr%29%2C%20predicted%20by%20tRNAscan-SE%20analysis;display=Threonine%20tRNA%20%28tRNA-Thr%29%2C%20predicted%20by%20tRNAscan-SE%20analysis;dbxref=SGD:S000006737
II	266725	267336	-	gene278	ID=YBR014C;Name=YBR014C;gene=GRX7;Alias=GRX7,glutathione-disulfide%20reductase%20GRX7;Ontology_term=GO:0000324,GO:0004362,GO:0005794,GO:0005796,GO:0005801,GO:0016021,GO:0034599,GO:0042803;Note=Cis-golgi%20localized%20monothiol%20glutaredoxin%3B%20more%20similar%20in%20activity%20to%20dithiol%20than%20other%20monothiol%20glutaredoxins%3B%20involved%20in%20the%20oxidative%20stress%20response%3B%20d…
II	267710	269503	-	gene279	ID=YBR015C;Name=YBR015C;gene=MNN2;Alias=MNN2,CRV4,LDB8,TTP1,alpha-1,2-mannosyltransferase%20MNN2;Ontology_term=GO:0000026,GO:0005794,GO:0006486;Note=Alpha-1%2C2-mannosyltransferase%3B%20responsible%20for%20addition%20of%20the%20first%20alpha-1%2C2-linked%20mannose%20to%20form%20the%20branches%20on%20the%20mannan%20backbone%20of%20oligosaccharides%2C%20localizes%20to%20an%20early%20Golgi%20compart…
II	270247	270633	+	gene280	ID=YBR016W;Name=YBR016W;Ontology_term=GO:0003674,GO:0005886,GO:0008150,GO:0033101,GO:0070250;Note=Tail-anchored%20plasma%20membrane%20protein%20with%20a%20conserved%20CYSTM%20module%3B%20predicted%20to%20be%20palmitoylated%3B%20has%20similarity%20to%20hydrophilins%2C%20which%20are%20involved%20in%20the%20adaptive%20response%20to%20hyperosmotic%20conditions%3B%20YBR016W%20has%20a%20paralog%2C%20YD…
II	270947	273703	-	gene281	ID=YBR017C;Name=YBR017C;gene=KAP104;Alias=KAP104;Ontology_term=GO:0005829,GO:0005934,GO:0005935,GO:0006606,GO:0006609,GO:0008139,GO:0010458,GO:0016021,GO:0042991;Note=Transportin%20or%20cytosolic%20karyopherin%20beta%202%3B%20functions%20in%20the%20rg-nuclear%20localization%20signal-mediated%20nuclear%20import%2Freimport%20of%20mRNA-binding%20proteins%20Nab2p%20and%20Hrp1p%3B%20regulates%20asymme…
II	274427	275527	-	gene282	ID=YBR018C;Name=YBR018C;gene=GAL7;Alias=GAL7,UDP-glucose:hexose-1-phosphate%20uridylyltransferase;Ontology_term=GO:0005737,GO:0008108,GO:0033499;Note=Galactose-1-phosphate%20uridyl%20transferase%3B%20synthesizes%20glucose-1-phosphate%20and%20UDP-galactose%20from%20UDP-D-glucose%20and%20alpha-D-galactose-1-phosphate%20in%20the%20second%20step%20of%20galactose%20catabolism%3B%20human%20homolog%20UG…
II	276253	278352	-	gene283	ID=YBR019C;Name=YBR019C;gene=GAL10;Alias=GAL10,bifunctional%20UDP-glucose%204-epimerase%2Faldose%201-epimerase;Ontology_term=GO:0003978,GO:0004034,GO:0005829,GO:0033499;Note=UDP-glucose-4-epimerase%3B%20catalyzes%20interconversion%20of%20UDP-galactose%20and%20UDP-D-glucose%20in%20galactose%20metabolism%3B%20also%20catalyzes%20conversion%20of%20alpha-D-glucose%20or%20alpha-D-galactose%20to%20their…
II	279021	280607	+	gene284	ID=YBR020W;Name=YBR020W;gene=GAL1;Alias=GAL1,galactokinase;Ontology_term=GO:0000411,GO:0004335,GO:0005737,GO:0033499,GO:0046835;Note=Galactokinase%3B%20phosphorylates%20alpha-D-galactose%20to%20alpha-D-galactose-1-phosphate%20in%20the%20first%20step%20of%20galactose%20catabolism%3B%20expression%20regulated%20by%20Gal4p%3B%20human%20homolog%20GALK2%20complements%20yeast%20null%20mutant%3B%20GAL1%2…
II	281443	283344	+	gene285	ID=YBR021W;Name=YBR021W;gene=FUR4;Alias=FUR4,uracil%20permease;Ontology_term=GO:0000324,GO:0005886,GO:0015505,GO:0015857,GO:0016021,GO:0045121,GO:0055085,GO:0071944;Note=Plasma%20membrane%20localized%20uracil%20permease%3B%20expression%20is%20tightly%20regulated%20by%20uracil%20levels%20and%20environmental%20cues%3B%20conformational%20alterations%20induced%20by%20unfolding%20or%20substrate%20bind…
II	283738	284271	+	gene286	ID=YBR022W;Name=YBR022W;gene=POA1;Alias=POA1,ADP-ribose%201%27%27-phosphate%20phosphatase;Ontology_term=GO:0005575,GO:0006388,GO:0016791,GO:0047407;Note=Phosphatase%20that%20is%20highly%20specific%20for%20ADP-ribose%201%27%27-phosphate%3B%20a%20tRNA%20splicing%20metabolite%3B%20may%20have%20a%20role%20in%20regulation%20of%20tRNA%20splicing;display=Phosphatase%20that%20is%20highly%20specific%20for…
II	284428	287925	-	gene287	ID=YBR023C;Name=YBR023C;gene=CHS3;Alias=CHS3,CAL1,CSD2,DIT101,KTI2,chitin%20synthase%20CHS3;Ontology_term=GO:0000131,GO:0004100,GO:0005628,GO:0005737,GO:0005783,GO:0005935,GO:0016021,GO:0030476,GO:0034221,GO:0043332,GO:0045009;Note=Chitin%20synthase%20III%3B%20catalyzes%20the%20transfer%20of%20N-acetylglucosamine%20%28GlcNAc%29%20to%20chitin%3B%20required%20for%20synthesis%20of%20the%20majority%2…
II	289445	290350	+	gene288	ID=YBR024W;Name=YBR024W;gene=SCO2;Alias=SCO2,putative%20thioredoxin%20peroxidase%20SCO2;Ontology_term=GO:0005739,GO:0005740,GO:0006825,GO:0008379;Note=Protein%20anchored%20to%20mitochondrial%20inner%20membrane%3B%20may%20have%20a%20redundant%20function%20with%20Sco1p%20in%20delivery%20of%20copper%20to%20cytochrome%20c%20oxidase%3B%20interacts%20with%20Cox2p%3B%20SCO2%20has%20a%20paralog%2C%20SCO1…
II	290681	291865	-	gene289	ID=YBR025C;Name=YBR025C;gene=OLA1;Alias=OLA1,Obg-like%20ATPase;Ontology_term=GO:0005737,GO:0008150,GO:0016887;Note=P-loop%20ATPase%20with%20similarity%20to%20human%20OLA1%20and%20bacterial%20YchF%3B%20identified%20as%20specifically%20interacting%20with%20the%20proteasome%3B%20null%20mutant%20displays%20increased%20translation%20rate%20and%20increased%20readthrough%20of%20premature%20stop%20codons…
II	292877	294019	-	gene290	ID=YBR026C;Name=YBR026C;gene=ETR1;Alias=ETR1,MRF1,MRF1%27;Ontology_term=GO:0005739,GO:0006633,GO:0009060,GO:0016631;Note=2-enoyl%20thioester%20reductase%3B%20member%20of%20the%20medium%20chain%20dehydrogenase%2Freductase%20family%3B%20localized%20to%20mitochondria%2C%20where%20it%20has%20a%20probable%20role%20in%20fatty%20acid%20synthesis%3B%20human%20MECR%20functionally%20complements%20the%20res…
II	294024	294356	-	gene291	ID=YBR027C;Name=YBR027C;Ontology_term=GO:0003674,GO:0005575,GO:0008150;Note=Putative%20protein%20of%20unknown%20function%3B%20conserved%20among%20S.%20cerevisiae%20strains%3B%20YBR027C%20is%20not%20an%20essential%20gene;display=Putative%20protein%20of%20unknown%20function;dbxref=SGD:S000000231;orf_classification=Uncharacterized
II	294425	296002	-	gene292	ID=YBR028C;Name=YBR028C;gene=YPK3;Alias=YPK3,putative%20protein%20kinase%20YPK3;Ontology_term=GO:0004674,GO:0005737,GO:0018105,GO:0046777;Note=AGC%20kinase%3B%20phosphorylated%20by%20cAMP-dependent%20protein%20kinase%20%28PKA%29%20in%20a%20TORC1-dependent%20manner%3B%20directly%20phosphorylated%20by%20TORC1%3B%20phosphorylates%20ribosomal%20protein%20Rps6a%2Fb%20%28S6%29%2C%20in%20a%20TORC-depend…
II	296369	297742	-	gene293	ID=YBR029C;Name=YBR029C;gene=CDS1;Alias=CDS1,CDG1,phosphatidate%20cytidylyltransferase;Ontology_term=GO:0004605,GO:0005783,GO:0006658,GO:0016021,GO:0016024,GO:0046488,GO:0070319;Note=Phosphatidate%20cytidylyltransferase%20%28CDP-diglyceride%20synthetase%29%3B%20an%20enzyme%20that%20catalyzes%20that%20conversion%20of%20CTP%20%2B%20phosphate%20into%20diphosphate%20%2B%20CDP-diaclglyerol%2C%20a%20cr…
II	298292	299950	+	gene294	ID=YBR030W;Name=YBR030W;gene=RKM3;Alias=RKM3,protein-lysine%20N-methyltransferase;Ontology_term=GO:0005634,GO:0005829,GO:0016279,GO:0018026;Note=Ribosomal%20lysine%20methyltransferase%3B%20specific%20for%20monomethylation%20of%20Rpl42ap%20and%20Rpl42bp%20%28lysine%2040%29%3B%20nuclear%20SET%20domain%20containing%20protein%3B%20relocalizes%20to%20the%20cytosol%20in%20response%20to%20hypoxia;displa…
II	300166	301254	+	gene295	ID=YBR031W;Name=YBR031W;gene=RPL4A;Alias=RPL4A,L2A,L4,L4A,YL2,ribosomal%2060S%20subunit%20protein%20L4A,rp2,uL4;Ontology_term=GO:0002181,GO:0003735,GO:0022625;Note=Ribosomal%2060S%20subunit%20protein%20L4A%3B%20N-terminally%20acetylated%3B%20homologous%20to%20mammalian%20ribosomal%20protein%20L4%20and%20bacterial%20L4%3B%20RPL4A%20has%20a%20paralog%2C%20RPL4B%2C%20that%20arose%20from%20the%20whol…
II	301519	301821	+	gene296	ID=YBR032W;Name=YBR032W;Ontology_term=GO:0003674,GO:0005575,GO:0008150;Note=Putative%20protein%20of%20unknown%20function%3B%20conserved%20among%20S.%20cerevisiae%20strains%3B%20YBR032W%20is%20not%20an%20essential%20gene;display=Putative%20protein%20of%20unknown%20function;dbxref=SGD:S000000236;orf_classification=Uncharacterized
II	301944	304703	+	gene297	ID=YBR033W;Name=YBR033W;gene=EDS1;Alias=EDS1;Ontology_term=GO:0005575,GO:0008150,GO:0043565;Note=Putative%20zinc%20cluster%20protein%2C%20predicted%20to%20be%20a%20transcription%20factor%3B%20not%20an%20essential%20gene%3B%20EDS1%20has%20a%20paralog%2C%20RGT1%2C%20that%20arose%20from%20the%20whole%20genome%20duplication;display=Putative%20zinc%20cluster%20protein%2C%20predicted%20to%20be%20a%20tr…
II	304930	305976	-	gene298	ID=YBR034C;Name=YBR034C;gene=HMT1;Alias=HMT1,HCP1,ODP1,RMT1,protein-arginine%20omega-N%20%20methyltransferase%20HMT1;Ontology_term=GO:0005634,GO:0006406,GO:0018216,GO:0032968,GO:0035241,GO:0035242,GO:0060567;Note=Nuclear%20SAM-dependent%20mono-%20and%20asymmetric%20methyltransferase%3B%20modifies%20hnRNPs%2C%20including%20Npl3p%20and%20Hrp1p%2C%20affecting%20their%20activity%20and%20nuclear%20exp…
II	306269	306955	-	gene299	ID=YBR035C;Name=YBR035C;gene=PDX3;Alias=PDX3,pyridoxamine-phosphate%20oxidase%20PDX3;Ontology_term=GO:0004733,GO:0005758,GO:0009443,GO:0010181;Note=Pyridoxine%20%28pyridoxamine%29%20phosphate%20oxidase%3B%20has%20homologs%20in%20E.%20coli%20and%20Myxococcus%20xanthus%3B%20transcription%20is%20under%20the%20general%20control%20of%20nitrogen%20metabolism;display=Pyridoxine%20%28pyridoxamine%29%20ph…
II	307185	307345	-	gene300	ID=snR161;Name=snR161;gene=SNR161;Alias=SNR161;Ontology_term=GO:0005730,GO:0030559,GO:0031118,GO:0031429;Note=H%2FACA%20small%20nucleolar%20RNA%20%28snoRNA%29%3B%20guides%20pseudouridylation%20of%20small%20subunit%20%28SSU%29%20rRNA%20at%20positions%20U632%20and%20U766;display=H%2FACA%20small%20nucleolar%20RNA%20%28snoRNA%29;dbxref=SGD:S000087162
II	307587	308887	+	gene301	ID=TLC1;Name=TLC1;gene=TLC1;Alias=TLC1,TER1;Ontology_term=GO:0000332,GO:0000333,GO:0000722,GO:0003720,GO:0005634,GO:0005697,GO:0005737,GO:0007004;Note=RNA%20template%20component%20of%20telomerase%3B%20flexible%20scaffold%20that%20tethers%20telomerase%20holoenzyme%20protein%20subunits%20to%20the%20complex%3B%20contains%20template%20sequence%20that%20Est2p%20uses%20to%20add%20irregular%20repeats%20…
II	309081	310313	-	gene302	ID=YBR036C;Name=YBR036C;gene=CSG2;Alias=CSG2,CLS2,mannosylinositol%20phosphorylceramide%20synthase%20regulatory%20subunit;Ontology_term=GO:0000324,GO:0005783,GO:0006688,GO:0006874,GO:0016021,GO:0030176,GO:0030234;Note=Endoplasmic%20reticulum%20membrane%20protein%3B%20required%20for%20mannosylation%20of%20inositolphosphorylceramide%20and%20for%20growth%20at%20high%20calcium%20concentrations%3B%20p…
II	310565	311452	-	gene303	ID=YBR037C;Name=YBR037C;gene=SCO1;Alias=SCO1,Cu-binding%20protein%20SCO1,PET161;Ontology_term=GO:0005507,GO:0005739,GO:0005743,GO:0006461,GO:0006825,GO:0008379,GO:0051775;Note=Copper-binding%20protein%20of%20mitochondrial%20inner%20membrane%3B%20required%20for%20cytochrome%20c%20oxidase%20activity%20and%20respiration%3B%20may%20function%20to%20deliver%20copper%20to%20cytochrome%20c%20oxidase%3B%2…
II	311898	314789	+	gene304	ID=YBR038W;Name=YBR038W;gene=CHS2;Alias=CHS2,chitin%20synthase%20CHS2;Ontology_term=GO:0000916,GO:0004100,GO:0005935,GO:0006031,GO:0016021;Note=Chitin%20synthase%20II%3B%20catalyzes%20transfer%20of%20N-acetylglucosamine%20%28GlcNAc%29%20to%20chitin%20upon%20activation%20of%20zymogenic%20form%3B%20required%20for%20chitin%20synthesis%20in%20the%20primary%20septum%20during%20cytokinesis%3B%20localiz…
II	315575	316510	+	gene305	ID=YBR039W;Name=YBR039W;gene=ATP3;Alias=ATP3,F1F0%20ATP%20synthase%20subunit%20gamma;Ontology_term=GO:0005739,GO:0005756,GO:0015986,GO:0016021,GO:0016887,GO:0046933,GO:0046961;Note=Gamma%20subunit%20of%20the%20F1%20sector%20of%20mitochondrial%20F1F0%20ATP%20synthase%3B%20F1F0%20ATP%20synthase%20is%20a%20large%2C%20evolutionarily%20conserved%20enzyme%20complex%20required%20for%20ATP%20synthesis;di…
II	316968	317864	+	gene306	ID=YBR040W;Name=YBR040W;gene=FIG1;Alias=FIG1;Ontology_term=GO:0000324,GO:0000753,GO:0000755,GO:0003674,GO:0009277,GO:0016021,GO:0043332;Note=Integral%20membrane%20protein%20required%20for%20efficient%20mating%3B%20may%20participate%20in%20or%20regulate%20the%20low%20affinity%20Ca2%2B%20influx%20system%2C%20which%20affects%20intracellular%20signaling%20and%20cell-cell%20fusion%20during%20mating;di…
II	318266	320275	+	gene307	ID=YBR041W;Name=YBR041W;gene=FAT1;Alias=FAT1,long-chain%20fatty%20acid%20transporter%20FAT1;Ontology_term=GO:0000038,GO:0000329,GO:0005324,GO:0005777,GO:0005783,GO:0005811,GO:0016021,GO:0031235,GO:0031957,GO:0044539,GO:0071944;Note=Very%20long%20chain%20fatty%20acyl-CoA%20synthetase%20and%20fatty%20acid%20transporter%3B%20activates%20imported%20fatty%20acids%20with%20a%20preference%20for%20very%2…
II	320416	321609	-	gene308	ID=YBR042C;Name=YBR042C;gene=CST26;Alias=CST26,PSI1,putative%20acyltransferase;Ontology_term=GO:0005811,GO:0016746,GO:0036149;Note=Acyltransferase%3B%20enzyme%20mainly%20responsible%20for%20the%20introduction%20of%20saturated%20very%20long%20chain%20fatty%20acids%20into%20neo-synthesized%20molecules%20of%20phosphatidylinositol%3B%20required%20for%20incorporation%20of%20stearic%20acid%20into%20pho…
II	321876	323945	-	gene309	ID=YBR043C;Name=YBR043C;gene=QDR3;Alias=QDR3,AQR2;Ontology_term=GO:0005886,GO:0006855,GO:0010509,GO:0015203,GO:0015238,GO:0016021,GO:0030476,GO:0071944;Note=Multidrug%20transporter%20of%20the%20major%20facilitator%20superfamily%3B%20member%20of%20the%2012-spanner%20drug%3AH%28%2B%29%20antiporter%20DHA1%20family%3B%20has%20a%20role%20in%20polyamine%20homeostasis%3B%20involved%20in%20spore%20wall%2…
II	324341	326059	-	gene310	ID=YBR044C;Name=YBR044C;gene=TCM62;Alias=TCM62;Ontology_term=GO:0005739,GO:0005743,GO:0034553,GO:0051082,GO:0051131;Note=Protein%20involved%20in%20assembly%20of%20the%20succinate%20dehydrogenase%20complex%3B%20mitochondrial%3B%20putative%20chaperone;display=Protein%20involved%20in%20assembly%20of%20the%20succinate%20dehydrogenase%20complex;dbxref=SGD:S000000248;orf_classification=Verified
II	326792	326865	-	gene311	ID=tV%28UAC%29B;Name=tV%28UAC%29B;Ontology_term=GO:0005829,GO:0006414,GO:0030533;Note=Valine%20tRNA%20%28tRNA-Val%29%2C%20predicted%20by%20tRNAscan-SE%20analysis;display=Valine%20tRNA%20%28tRNA-Val%29%2C%20predicted%20by%20tRNAscan-SE%20analysis;dbxref=SGD:S000006769
II	328173	330092	-	gene312	ID=YBR045C;Name=YBR045C;gene=GIP1;Alias=GIP1,protein%20phosphatase%20regulator%20GIP1;Ontology_term=GO:0000164,GO:0005628,GO:0008157,GO:0019888,GO:0030476,GO:0043666;Note=Meiosis-specific%20regulatory%20subunit%20of%20the%20Glc7p%20protein%20phosphatase%3B%20regulates%20spore%20wall%20formation%20and%20septin%20organization%2C%20required%20for%20expression%20of%20some%20late%20meiotic%20genes%20a…
II	330507	331511	-	gene313	ID=YBR046C;Name=YBR046C;gene=ZTA1;Alias=ZTA1,NADPH:quinone%20reductase;Ontology_term=GO:0003960,GO:0005634,GO:0005737,GO:0017091,GO:0032440,GO:0034599;Note=NADPH-dependent%20quinone%20reductase%3B%20GFP-tagged%20protein%20localizes%20to%20the%20cytoplasm%20and%20nucleus%3B%20has%20similarity%20to%20E.%20coli%20quinone%20oxidoreductase%20and%20to%20human%20zeta-crystallin;display=NADPH-dependent%2…
II	331833	332360	+	gene314	ID=YBR047W;Name=YBR047W;gene=FMP23;Alias=FMP23;Ontology_term=GO:0003674,GO:0005739,GO:0008150;Note=Putative%20protein%20of%20unknown%20function%3B%20proposed%20to%20be%20involved%20in%20iron%20or%20copper%20homeostasis%3B%20the%20authentic%2C%20non-tagged%20protein%20is%20detected%20in%20highly%20purified%20mitochondria%20in%20high-throughput%20studies;display=Putative%20protein%20of%20unknown%20…
II	332831	333812	+	gene315	ID=YBR048W;Name=YBR048W;gene=RPS11B;Alias=RPS11B,S11B,S17,S18B,YS12,ribosomal%2040S%20subunit%20protein%20S11B,rp41B,uS17;Ontology_term=GO:0000028,GO:0000462,GO:0002181,GO:0003735,GO:0022627,GO:0030686;Note=Protein%20component%20of%20the%20small%20%2840S%29%20ribosomal%20subunit%3B%20homologous%20to%20mammalian%20ribosomal%20protein%20S11%20and%20bacterial%20S17%3B%20RPS11B%20has%20a%20paralog%2C…
II	334386	336818	-	gene316	ID=YBR049C;Name=YBR049C;gene=REB1;Alias=REB1,DNA-binding%20protein%20REB1,GRF2;Ontology_term=GO:0001174,GO:0005654,GO:0006357,GO:0006363,GO:0006369,GO:0043565;Note=RNA%20polymerase%20I%20enhancer%20binding%20protein%3B%20DNA%20binding%20protein%20that%20binds%20to%20genes%20transcribed%20by%20both%20RNA%20polymerase%20I%20and%20RNA%20polymerase%20II%3B%20required%20for%20termination%20of%20RNA%20…
II	337183	338199	-	gene317	ID=YBR050C;Name=YBR050C;gene=REG2;Alias=REG2,protein%20phosphatase%20regulator%20REG2;Ontology_term=GO:0000122,GO:0000164,GO:0019888;Note=Regulatory%20subunit%20of%20the%20Glc7p%20type-1%20protein%20phosphatase%3B%20involved%20with%20Reg1p%2C%20Glc7p%2C%20and%20Snf1p%20in%20regulation%20of%20glucose-repressible%20genes%2C%20also%20involved%20in%20glucose-induced%20proteolysis%20of%20maltose%20per…
II	337988	338338	+	gene318	ID=YBR051W;Name=YBR051W;Ontology_term=GO:0003674,GO:0005575,GO:0008150;Note=Dubious%20open%20reading%20frame%3B%20unlikely%20to%20encode%20a%20functional%20protein%2C%20based%20on%20available%20experimental%20and%20comparative%20sequence%20data%3B%20partially%20overlaps%20the%20REG2%2FYBR050C%20regulatory%20subunit%20of%20the%20Glc7p%20type-1%20protein%20phosphatase;display=Dubious%20open%20readi…
II	338720	339352	-	gene319	ID=YBR052C;Name=YBR052C;gene=RFS1;Alias=RFS1,flavodoxin-like%20fold%20family%20protein;Ontology_term=GO:0003674,GO:0005737,GO:0008150,GO:0045121;Note=Protein%20of%20unknown%20function%3B%20member%20of%20a%20flavodoxin-like%20fold%20protein%20family%20that%20includes%20Pst2p%20and%20Ycp4p%3B%20green%20fluorescent%20protein%20%28GFP%29-fusion%20protein%20localizes%20to%20the%20cytoplasm%20in%20a%20…
II	339675	340751	-	gene320	ID=YBR053C;Name=YBR053C;Ontology_term=GO:0003674,GO:0005575,GO:0008150;Note=Putative%20protein%20of%20unknown%20function%3B%20induced%20by%20cell%20wall%20perturbation;display=Putative%20protein%20of%20unknown%20function;dbxref=SGD:S000000257;orf_classification=Uncharacterized
II	343101	344135	+	gene321	ID=YBR054W;Name=YBR054W;gene=YRO2;Alias=YRO2;Ontology_term=GO:0003674,GO:0005739,GO:0005783,GO:0005886,GO:0005933,GO:0008150,GO:0016021;Note=Protein%20with%20a%20putative%20role%20in%20response%20to%20acid%20stress%3B%20null%20mutant%20is%20sensitive%20to%20acetic%20acid%3B%20transcription%20is%20regulated%20by%20Haa1p%20and%20induced%20in%20the%20presence%20of%20acetic%20acid%3B%20protein%20obse…
II	344602	347301	-	gene322	ID=YBR055C;Name=YBR055C;gene=PRP6;Alias=PRP6,RNA6,TSM7269,U4%2FU6-U5%20snRNP%20complex%20subunit%20PRP6;Ontology_term=GO:0000398,GO:0003674,GO:0046540,GO:0071001;Note=Splicing%20factor%3B%20component%20of%20the%20U4%2FU6-U5%20snRNP%20complex;display=Splicing%20factor;dbxref=SGD:S000000259;orf_classification=Verified
II	347603	347686	+	gene323	ID=tL%28UAA%29B2;Name=tL%28UAA%29B2;Ontology_term=GO:0005829,GO:0006414,GO:0030533;Note=Leucine%20tRNA%20%28tRNA-Leu%29%2C%20predicted%20by%20tRNAscan-SE%20analysis;display=Leucine%20tRNA%20%28tRNA-Leu%29%2C%20predicted%20by%20tRNAscan-SE%20analysis;dbxref=SGD:S000006648
II	347879	349384	+	gene324	ID=YBR056W;Name=YBR056W;Alias=17-beta-hydroxysteroid%20dehydrogenase-like%20protein;Ontology_term=GO:0003674,GO:0005737,GO:0005758,GO:0005829,GO:0008150;Note=Putative%20glycoside%20hydrolase%20of%20the%20mitochondrial%20intermembrane%20space;display=Putative%20glycoside%20hydrolase%20of%20the%20mitochondrial%20intermembrane%20space;dbxref=SGD:S000000260;orf_classification=Verified
II	350827	350898	+	gene325	ID=tQ%28UUG%29B;Name=tQ%28UUG%29B;Ontology_term=GO:0005829,GO:0006414,GO:0030533;Note=Glutamine%20tRNA%20%28tRNA-Gln%29%2C%20predicted%20by%20tRNAscan-SE%20analysis%3B%20thiolation%20of%20uridine%20at%20wobble%20position%20%2834%29%20requires%20Ncs6p;display=Glutamine%20tRNA%20%28tRNA-Gln%29%2C%20predicted%20by%20tRNAscan-SE%20analysis;dbxref=SGD:S000006691
II	351255	351455	+	gene326	ID=YBR056W-A;Name=YBR056W-A;Ontology_term=GO:0003674,GO:0005575,GO:0008150;Note=Protein%20of%20unknown%20function%3B%20mRNA%20identified%20as%20translated%20by%20ribosome%20profiling%20data%3B%20partially%20overlaps%20dubious%20ORF%20YBR056C-B%3B%20YBR056W-A%20has%20a%20paralog%2C%20YDR034W-B%2C%20that%20arose%20from%20the%20whole%20genome%20duplication;display=Protein%20of%20unknown%20function;d…
II	351293	351451	-	gene327	ID=YBR056C-B;Name=YBR056C-B;Ontology_term=GO:0003674,GO:0005575,GO:0008150;Note=Dubious%20open%20reading%20frame%3B%20unlikely%20to%20encode%20a%20functional%20protein%2C%20based%20on%20available%20experimental%20and%20comparative%20sequence%20data%3B%20almost%20completely%20overlaps%20the%20dubious%20ORF%20YBR056W-A;display=Dubious%20open%20reading%20frame;dbxref=SGD:S000087087;orf_classificatio…
II	352193	353293	-	gene328	ID=YBR057C;Name=YBR057C;gene=MUM2;Alias=MUM2,SPOT8;Ontology_term=GO:0005515,GO:0005737,GO:0006279,GO:0007126,GO:0036396,GO:0080009,GO:2000221;Note=Protein%20essential%20for%20meiotic%20DNA%20replication%20and%20sporulation%3B%20cytoplasmic%20protein%3B%20subunit%20of%20the%20MIS%20complex%20which%20controls%20mRNA%20methylation%20during%20during%20the%20induction%20of%20sporulation%3B%20also%20in…
II	353672	356017	-	gene329	ID=YBR058C;Name=YBR058C;gene=UBP14;Alias=UBP14,GID6,ubiquitin-specific%20protease%20UBP14;Ontology_term=GO:0004843,GO:0005737,GO:0043161,GO:0045721;Note=Ubiquitin-specific%20protease%3B%20specifically%20disassembles%20unanchored%20ubiquitin%20chains%3B%20involved%20in%20fructose-1%2C6-bisphosphatase%20%28Fbp1p%29%20degradation%3B%20similar%20to%20human%20isopeptidase%20T;display=Ubiquitin-specifi…
II	356324	356566	-	gene330	ID=YBR058C-A;Name=YBR058C-A;gene=TSC3;Alias=TSC3;Ontology_term=GO:0005783,GO:0006666,GO:0008047,GO:0035339,GO:0090154;Note=Protein%20that%20stimulates%20the%20activity%20of%20serine%20palmitoyltransferase%3B%20involved%20in%20sphingolipid%20biosynthesis%3B%20Lcb1p%20and%20Lcb2p%20are%20the%20two%20components%20of%20serine%20palmitoyltransferase;display=Protein%20that%20stimulates%20the%20activity…
II	356861	360187	-	gene331	ID=YBR059C;Name=YBR059C;gene=AKL1;Alias=AKL1,serine%2Fthreonine%20protein%20kinase%20AKL1;Ontology_term=GO:0004672,GO:0005628,GO:0005737,GO:0005935,GO:0006468,GO:0030036,GO:0030100,GO:0071944;Note=Ser-Thr%20protein%20kinase%3B%20member%20%28with%20Ark1p%20and%20Prk1p%29%20of%20the%20Ark%20kinase%20family%3B%20involved%20in%20endocytosis%20and%20actin%20cytoskeleton%20organization;display=Ser-Thr%…
II	360652	362514	-	gene332	ID=YBR060C;Name=YBR060C;gene=ORC2;Alias=ORC2,RRR1,SIR5,origin%20recognition%20complex%20subunit%202;Ontology_term=GO:0003682,GO:0003688,GO:0005656,GO:0005664,GO:0006267,GO:0006270,GO:0006348,GO:0030466,GO:0031261,GO:0051568;Note=Subunit%20of%20the%20origin%20recognition%20complex%20%28ORC%29%3B%20ORC%20directs%20DNA%20replication%20by%20binding%20to%20replication%20origins%20and%20is%20also%20inv…
II	364787	365719	-	gene333	ID=YBR061C;Name=YBR061C;gene=TRM7;Alias=TRM7,tRNA%20methyltransferase%20TRM7;Ontology_term=GO:0002181,GO:0005737,GO:0008175,GO:0030488;Note=2%27-O-ribose%20methyltransferase%3B%20methylates%20the%202%27-O-ribose%20of%20tRNA-Phe%2C%20tRNA-Trp%2C%20and%20tRNA-Leu%20at%20positions%20C32%20and%20N34%20of%20tRNA%20anticodon%20loop%3B%20crucial%20biological%20role%20likely%20modification%20of%20tRNA-Ph…
II	365976	366600	-	gene334	ID=YBR062C;Name=YBR062C;Ontology_term=GO:0003674,GO:0005575,GO:0008150;Note=Protein%20of%20unknown%20function%20that%20interacts%20with%20Msb2p%3B%20may%20play%20a%20role%20in%20activation%20of%20the%20filamentous%20growth%20pathway;display=Protein%20of%20unknown%20function%20that%20interacts%20with%20Msb2p;dbxref=SGD:S000000266;orf_classification=Uncharacterized
II	366970	368184	-	gene335	ID=YBR063C;Name=YBR063C;Ontology_term=GO:0003674,GO:0005575,GO:0008150;Note=Putative%20protein%20of%20unknown%20function%3B%20YBR063C%20is%20not%20an%20essential%20gene;display=Putative%20protein%20of%20unknown%20function;dbxref=SGD:S000000267;orf_classification=Uncharacterized
II	367763	368191	+	gene336	ID=YBR064W;Name=YBR064W;Ontology_term=GO:0003674,GO:0005575,GO:0008150;Note=Dubious%20open%20reading%20frame%3B%20unlikely%20to%20encode%20a%20functional%20protein%2C%20based%20on%20available%20experimental%20and%20comparative%20sequence%20data%3B%20partially%20overlaps%20the%20uncharacterized%20ORF%20YBR063C;display=Dubious%20open%20reading%20frame;dbxref=SGD:S000000268;orf_classification=Dubious
II	368584	369678	-	gene337	ID=YBR065C;Name=YBR065C;gene=ECM2;Alias=ECM2,SLT11;Ontology_term=GO:0000398,GO:0003674,GO:0005634;Note=Pre-mRNA%20splicing%20factor%3B%20facilitates%20the%20cooperative%20formation%20of%20U2%2FU6%20helix%20II%20in%20association%20with%20stem%20II%20in%20the%20spliceosome%2C%20function%20may%20be%20regulated%20by%20Slu7p;display=Pre-mRNA%20splicing%20factor;dbxref=SGD:S000000269;orf_classification…
II	370037	370699	-	gene338	ID=YBR066C;Name=YBR066C;gene=NRG2;Alias=NRG2;Ontology_term=GO:0000433,GO:0005634,GO:0007124,GO:0043565,GO:0043709,GO:1900460,GO:1900464,GO:2000218;Note=Transcriptional%20repressor%3B%20mediates%20glucose%20repression%20and%20negatively%20regulates%20filamentous%20growth%3B%20activated%20in%20stochastic%20pulses%20of%20nuclear%20localization%20in%20response%20to%20low%20glucose;display=Transcripti…
II	372103	372735	-	gene339	ID=YBR067C;Name=YBR067C;gene=TIP1;Alias=TIP1,putative%20lipase;Ontology_term=GO:0005199,GO:0005829,GO:0009277,GO:0016298,GO:0031505,GO:0071944;Note=Major%20cell%20wall%20mannoprotein%20with%20possible%20lipase%20activity%3B%20transcription%20is%20induced%20by%20heat-%20and%20cold-shock%3B%20member%20of%20the%20Srp1p%2FTip1p%20family%20of%20serine-alanine-rich%20proteins;display=Major%20cell%20wal…
II	373861	375690	-	gene340	ID=YBR068C;Name=YBR068C;gene=BAP2;Alias=BAP2,branched-chain%20amino%20acid%20permease%20BAP2;Ontology_term=GO:0005783,GO:0005886,GO:0006865,GO:0015171,GO:0016021,GO:0055085;Note=High-affinity%20leucine%20permease%3B%20functions%20as%20a%20branched-chain%20amino%20acid%20permease%20involved%20in%20uptake%20of%20leucine%2C%20isoleucine%20and%20valine%3B%20contains%2012%20predicted%20transmembrane%2…
II	376574	378433	-	gene341	ID=YBR069C;Name=YBR069C;gene=TAT1;Alias=TAT1,TAP1,VAP1,amino%20acid%20transporter%20TAT1;Ontology_term=GO:0005783,GO:0005886,GO:0006865,GO:0015171,GO:0015827,GO:0015828,GO:0016021,GO:0022893,GO:0055085,GO:0071944;Note=Amino%20acid%20transporter%20for%20valine%2C%20leucine%2C%20isoleucine%2C%20and%20tyrosine%3B%20low-affinity%20tryptophan%20and%20histidine%20transporter%3B%20overexpression%20confe…
II	379221	379934	-	gene342	ID=YBR070C;Name=YBR070C;gene=ALG14;Alias=ALG14,N-acetylglucosaminyldiphosphodolichol%20N-acetylglucosaminyltransferase%20anchoring%20subunit%20ALG14;Ontology_term=GO:0004577,GO:0006488,GO:0030176,GO:0031227,GO:0042175,GO:0043495,GO:0043541;Note=Component%20of%20UDP-GlcNAc%20transferase%3B%20required%20for%20second%20step%20of%20dolichyl-linked%20oligosaccharide%20synthesis%3B%20anchors%20catalyti…
II	380411	381046	+	gene343	ID=YBR071W;Name=YBR071W;Ontology_term=GO:0003674,GO:0005737,GO:0005935,GO:0008150;Note=Protein%20of%20unknown%20function%20found%20in%20the%20cytoplasm%20and%20bud%20neck%3B%20mRNA%20expression%20may%20be%20regulated%20by%20the%20cell%20cycle%20and%2For%20cell%20wall%20stress%3B%20overexpression%20of%20YBR071W%20affects%20endocytic%20protein%20trafficking;display=Protein%20of%20unknown%20function…
II	382030	382674	+	gene344	ID=YBR072W;Name=YBR072W;gene=HSP26;Alias=HSP26,chaperone%20protein%20HSP26;Ontology_term=GO:0003729,GO:0005634,GO:0005737,GO:0005739,GO:0006457,GO:0010494,GO:0034605,GO:0051082;Note=Small%20heat%20shock%20protein%20%28sHSP%29%20with%20chaperone%20activity%3B%20forms%20hollow%2C%20sphere-shaped%20oligomers%20that%20suppress%20unfolded%20proteins%20aggregation%3B%20long-lived%20protein%20that%20is%…
II	382860	383021	-	gene345	ID=YBR072C-A;Name=YBR072C-A;Ontology_term=GO:0003674,GO:0005575,GO:0008150;Note=Putative%20protein%20of%20unknown%20function%3B%20identified%20by%20fungal%20homology%20and%20RT-PCR;display=Putative%20protein%20of%20unknown%20function;dbxref=SGD:S000028532;orf_classification=Uncharacterized
II	383112	385988	+	gene346	ID=YBR073W;Name=YBR073W;gene=RDH54;Alias=RDH54,DNA-dependent%20ATPase%20RDH54,TID1;Ontology_term=GO:0003690,GO:0005634,GO:0006281,GO:0006310,GO:0007131,GO:0008094,GO:0015616,GO:0030491,GO:0032392,GO:0032508,GO:0045144;Note=DNA-dependent%20ATPase%3B%20DNA%20recombination%2Frepair%20translocase%2C%20supercoils%20DNA%20and%20promotes%20DNA%20strand%20opening%3B%20stimulates%20strand%20exchange%20by%…
II	386286	389216	+	gene347	ID=YBR074W;Name=YBR074W;gene=PFF1;Alias=PFF1,YBR075W;Ontology_term=GO:0000329,GO:0003674,GO:0008150;Note=Multi-spanning%20vacuolar%20membrane%20protease%3B%20glycosylated%20transmembrane%20protein%20bearing%20homology%20to%20the%20M28%20family%20of%20metalloproteases%3B%20has%20a%20lumenal-facing%20protease%20domain%3B%20proposed%20role%20in%20vacuole%20physiology;display=Multi-spanning%20vacuola…
II	390227	391291	+	gene348	ID=YBR076W;Name=YBR076W;gene=ECM8;Alias=ECM8;Ontology_term=GO:0003674,GO:0005575,GO:0008150;Note=Non-essential%20protein%20of%20unknown%20function;display=Non-essential%20protein%20of%20unknown%20function;dbxref=SGD:S000000280;orf_classification=Verified
II	391351	391617	-	gene349	ID=YBR076C-A;Name=YBR076C-A;Ontology_term=GO:0003674,GO:0005575,GO:0008150;Note=Dubious%20open%20reading%20frame%3B%20unlikely%20to%20encode%20a%20functional%20protein%2C%20based%20on%20available%20experimental%20and%20comparative%20sequence%20data%3B%20partially%20overlaps%20verified%20gene%20ECM8%3B%20identified%20by%20fungal%20homology%20and%20RT-PCR;display=Dubious%20open%20reading%20frame;db…
II	391805	392293	-	gene350	ID=YBR077C;Name=YBR077C;gene=SLM4;Alias=SLM4,EGO3,GSE1,NIR1;Ontology_term=GO:0000329,GO:0003674,GO:0005737,GO:0007165,GO:0016237,GO:0031902,GO:0034448;Note=Component%20of%20the%20EGO%20and%20GSE%20complexes%3B%20essential%20for%20integrity%20and%20function%20of%20EGO%3B%20EGO%20is%20involved%20in%20the%20regulation%20of%20microautophagy%20and%20GSE%20is%20required%20for%20proper%20sorting%20of%20…
II	393123	394742	+	gene351	ID=YBR078W;Name=YBR078W;gene=ECM33;Alias=ECM33;Ontology_term=GO:0003674,GO:0005739,GO:0005783,GO:0005886,GO:0009277,GO:0031505;Note=GPI-anchored%20protein%20of%20unknown%20function%3B%20possible%20role%20in%20apical%20bud%20growth%3B%20GPI-anchoring%20on%20the%20plasma%20membrane%20crucial%20to%20function%3B%20phosphorylated%20in%20mitochondria%3B%20similar%20to%20Sps2p%3B%20ECM33%20has%20a%20par…
II	395383	398277	-	gene352	ID=YBR079C;Name=YBR079C;gene=RPG1;Alias=RPG1,TIF32,translation%20initiation%20factor%20eIF3%20core%20subunit%20a;Ontology_term=GO:0000131,GO:0002188,GO:0003729,GO:0003743,GO:0005737,GO:0005852,GO:0006413,GO:0010494,GO:0043614;Note=eIF3a%20subunit%20of%20the%20eukaryotic%20translation%20initiation%20factor%203%20%28eIF3%29%3B%20subunit%20of%20the%20core%20complex%20of%20eIF3%3B%20essential%20for%2…
II	398614	400890	-	gene353	ID=YBR080C;Name=YBR080C;gene=SEC18;Alias=SEC18,AAA%20family%20ATPase%20SEC18,ANU4;Ontology_term=GO:0000045,GO:0000149,GO:0005794,GO:0005829,GO:0016236,GO:0016887,GO:0035494,GO:0042144,GO:0043001,GO:0043332,GO:0048211,GO:0048219,GO:0048280,GO:0070300;Note=AAA%20ATPase%20and%20SNARE%20disassembly%20chaperone%3B%20required%20for%20vesicular%20transport%20between%20ER%20and%20Golgi%2C%20the%20%27prim…
II	401253	405251	-	gene354	ID=YBR081C;Name=YBR081C;gene=SPT7;Alias=SPT7,GIT2,SAGA%20histone%20acetyltransferase%20complex%20subunit%20SPT7;Ontology_term=GO:0000124,GO:0000747,GO:0005198,GO:0005739,GO:0006325,GO:0006461,GO:0016573,GO:0046695;Note=Subunit%20of%20the%20SAGA%20transcriptional%20regulatory%20complex%3B%20involved%20in%20proper%20assembly%20of%20the%20complex%3B%20also%20present%20as%20a%20C-terminally%20truncat…
II	405878	405949	+	gene355	ID=tR%28UCU%29B;Name=tR%28UCU%29B;Ontology_term=GO:0005829,GO:0006414,GO:0030533;Note=Arginine%20tRNA%20%28tRNA-Arg%29%2C%20predicted%20by%20tRNAscan-SE%20analysis%3B%20one%20of%2011%20nuclear%20tRNA%20genes%20containing%20the%20tDNA-anticodon%20UCU%20%28converted%20to%20mcm5-UCU%20in%20the%20mature%20tRNA%29%3B%20decodes%20AGA%20codons%20into%20arginine%3B%20one%20of%2019%20nuclear%20tRNAs%20for…
II	405960	406031	+	gene356	ID=tD%28GUC%29B;Name=tD%28GUC%29B;Ontology_term=GO:0005829,GO:0006414,GO:0030533;Note=Aspartate%20tRNA%20%28tRNA-Asp%29%2C%20predicted%20by%20tRNAscan-SE%20analysis;display=Aspartate%20tRNA%20%28tRNA-Asp%29%2C%20predicted%20by%20tRNAscan-SE%20analysis;dbxref=SGD:S000006530
II	406628	407169	-	gene357	ID=YBR082C;Name=YBR082C;gene=UBC4;Alias=UBC4,E2%20ubiquitin-conjugating%20protein%20UBC4;Ontology_term=GO:0000209,GO:0000502,GO:0004842,GO:0006513,GO:0016567,GO:0030674,GO:0034605,GO:0043130,GO:0043162,GO:0071629;Note=Ubiquitin-conjugating%20enzyme%20%28E2%29%3B%20key%20E2%20partner%20with%20Ubc1p%20for%20the%20anaphase-promoting%20complex%20%28APC%29%3B%20mediates%20degradation%20of%20abnormal%2…
II	409169	410629	+	gene358	ID=YBR083W;Name=YBR083W;gene=TEC1;Alias=TEC1,ROC1;Ontology_term=GO:0000978,GO:0001077,GO:0001135,GO:0001300,GO:0001403,GO:0005634,GO:0007124,GO:0010527,GO:0036003,GO:0043565,GO:1990527,GO:2000222;Note=Transcription%20factor%20targeting%20filamentation%20genes%20and%20Ty1%20expression%3B%20Ste12p%20activation%20of%20most%20filamentation%20gene%20promoters%20depends%20on%20Tec1p%20and%20Tec1p%20tra…
II	411054	413981	+	gene359	ID=YBR084W;Name=YBR084W;gene=MIS1;Alias=MIS1,trifunctional%20formate-tetrahydrofolate%20ligase%2Fmethenyltetrahydrofolate%20cyclohydrolase%2Fmethylenetetrahydrofolate%20dehydrogenase%20MIS1;Ontology_term=GO:0004329,GO:0004477,GO:0004488,GO:0005739,GO:0006139,GO:0046656;Note=Mitochondrial%20C1-tetrahydrofolate%20synthase%3B%20involved%20in%20interconversion%20between%20different%20oxidation%20stat…
II	414186	415261	-	gene360	ID=YBR084C-A;Name=YBR084C-A;gene=RPL19A;Alias=RPL19A,L19A,L19e,L23A,YL14,eL19,ribosomal%2060S%20subunit%20protein%20L19A,rpl5L;Ontology_term=GO:0002181,GO:0003735,GO:0022625;Note=Ribosomal%2060S%20subunit%20protein%20L19A%3B%20rpl19a%20and%20rpl19b%20single%20null%20mutations%20result%20in%20slow%20growth%2C%20while%20the%20double%20null%20mutation%20is%20lethal%3B%20homologous%20to%20mammalian%2…
II	415983	416906	+	gene361	ID=YBR085W;Name=YBR085W;gene=AAC3;Alias=AAC3,ADP%2FATP%20carrier%20protein%20AAC3,ANC3;Ontology_term=GO:0005471,GO:0005739,GO:0005743,GO:0009061,GO:0015886,GO:0016021,GO:0055085;Note=Mitochondrial%20inner%20membrane%20ADP%2FATP%20translocator%3B%20exchanges%20cytosolic%20ADP%20for%20mitochondrially%20synthesized%20ATP%3B%20expressed%20under%20anaerobic%20conditions%3B%20similar%20to%20Aac1p%3B%20…
II	418907	419164	-	gene362	ID=YBR085C-A;Name=YBR085C-A;Ontology_term=GO:0003674,GO:0005634,GO:0005737,GO:0008150;Note=Protein%20of%20unknown%20function%3B%20green%20fluorescent%20protein%20%28GFP%29-fusion%20protein%20localizes%20to%20the%20cytoplasm%20and%20to%20the%20nucleus%3B%20protein%20abundance%20increases%20in%20response%20to%20DNA%20replication%20stress;display=Protein%20of%20unknown%20function;dbxref=SGD:S0000075…
II	420201	423041	-	gene363	ID=YBR086C;Name=YBR086C;gene=IST2;Alias=IST2;Ontology_term=GO:0005886,GO:0008289,GO:0016021,GO:0032541,GO:0033101,GO:0060304,GO:0071944,GO:0072659,GO:0090158;Note=Cortical%20ER%20protein%20involved%20in%20ER-plasma%20membrane%20tethering%3B%20one%20of%206%20proteins%20%28Ist2p%2C%20Scs2p%2C%20Scs22p%2C%20Tcb1p%2C%20Tcb2p%2C%20Tcb3p%29%20that%20connect%20ER%20to%20the%20plasma%20membrane%20%28PM%2…
II	423765	424829	+	gene364	ID=YBR087W;Name=YBR087W;gene=RFC5;Alias=RFC5,replication%20factor%20C%20subunit%205;Ontology_term=GO:0003689,GO:0005663,GO:0006272,GO:0007062,GO:0031389,GO:0031390,GO:0031391;Note=Subunit%20of%20heteropentameric%20Replication%20factor%20C%20%28RF-C%29%3B%20RF-C%20is%20a%20DNA%20binding%20protein%20and%20ATPase%20that%20acts%20as%20a%20clamp%20loader%20of%20the%20proliferating%20cell%20nuclear%20a…
II	424990	425766	-	gene365	ID=YBR088C;Name=YBR088C;gene=POL30;Alias=POL30,PCNA,proliferating%20cell%20nuclear%20antigen;Ontology_term=GO:0000278,GO:0000710,GO:0005634,GO:0005657,GO:0006272,GO:0006273,GO:0006289,GO:0006298,GO:0006301,GO:0006348,GO:0007064,GO:0030337,GO:0030466,GO:0034087,GO:0035753,GO:0043626,GO:0070987,GO:1902394,GO:1903022;Note=Proliferating%20cell%20nuclear%20antigen%20%28PCNA%29%3B%20functions%20as%20th…
II	425183	425782	+	gene366	ID=YBR089W;Name=YBR089W;Ontology_term=GO:0003674,GO:0005575,GO:0008150;Note=Dubious%20open%20reading%20frame%3B%20unlikely%20to%20encode%20a%20functional%20protein%2C%20based%20on%20available%20experimental%20and%20comparative%20sequence%20data%3B%20almost%20completely%20overlaps%20the%20verified%20gene%20POL30;display=Dubious%20open%20reading%20frame;dbxref=SGD:S000000293;orf_classification=Dubi…
II	426190	426873	-	gene367	ID=YBR089C-A;Name=YBR089C-A;gene=NHP6B;Alias=NHP6B,YBR090C-A,high-mobility%20group%20nucleosome-binding%20protein;Ontology_term=GO:0001195,GO:0005634,GO:0006338,GO:0006366,GO:0008301,GO:0031491,GO:0043565,GO:0070898;Note=High-mobility%20group%20%28HMG%29%20protein%3B%20binds%20to%20and%20remodels%20nucleosomes%3B%20involved%20in%20recruiting%20FACT%20and%20other%20chromatin%20remodelling%20comple…
II	426333	427058	-	gene368	ID=YBR090C;Name=YBR090C;Ontology_term=GO:0003674,GO:0005634,GO:0005737,GO:0008150;Note=Putative%20protein%20of%20unknown%20function%3B%20green%20fluorescent%20protein%20%28GFP%29-fusion%20protein%20localizes%20to%20the%20cytoplasm%20and%20nucleus;display=Putative%20protein%20of%20unknown%20function;dbxref=SGD:S000000294;orf_classification=Uncharacterized
II	427155	427484	-	gene369	ID=YBR091C;Name=YBR091C;gene=TIM12;Alias=TIM12,MRS5;Ontology_term=GO:0005543,GO:0005739,GO:0015266,GO:0016021,GO:0042721,GO:0045039;Note=Essential%20protein%20of%20the%20inner%20mitochondrial%20membrane%3B%20peripherally%20localized%3B%20component%20of%20the%20TIM22%20complex%2C%20which%20is%20a%20twin-pore%20translocase%20that%20mediates%20insertion%20of%20numerous%20multispanning%20inner%20memb…
II	427698	429101	-	gene370	ID=YBR092C;Name=YBR092C;gene=PHO3;Alias=PHO3,acid%20phosphatase%20PHO3,phoC;Ontology_term=GO:0003993,GO:0005783,GO:0006796,GO:0030287,GO:0042723;Note=Constitutively%20expressed%20acid%20phosphatase%20similar%20to%20Pho5p%3B%20brought%20to%20the%20cell%20surface%20by%20transport%20vesicles%3B%20hydrolyzes%20thiamin%20phosphates%20in%20the%20periplasmic%20space%2C%20increasing%20cellular%20thiamin%…
II	429548	430951	-	gene371	ID=YBR093C;Name=YBR093C;gene=PHO5;Alias=PHO5,acid%20phosphatase%20PHO5,phoE;Ontology_term=GO:0003993,GO:0006796,GO:0008361,GO:0009277,GO:0016036,GO:0017111,GO:0047429,GO:0071944;Note=Repressible%20acid%20phosphatase%3B%201%20of%203%20repressible%20acid%20phosphatases%20that%20also%20mediates%20extracellular%20nucleotide-derived%20phosphate%20hydrolysis%3B%20secretory%20pathway%20derived%20cell%20…
II	432036	434297	+	gene372	ID=YBR094W;Name=YBR094W;gene=PBY1;Alias=PBY1,putative%20tubulin%20tyrosine%20ligase;Ontology_term=GO:0000932,GO:0000956,GO:0003674,GO:0005737,GO:0008150;Note=Putative%20tubulin%20tyrosine%20ligase%20associated%20with%20P-bodies%3B%20may%20have%20a%20role%20in%20mRNA%20metabolism%3B%20yeast%20knockout%20collection%20strain%20identified%20as%20a%20pby1%20null%20mutant%20is%20actually%20wild-type%20…
II	434406	435698	-	gene373	ID=YBR095C;Name=YBR095C;gene=RXT2;Alias=RXT2,RAF60;Ontology_term=GO:0000122,GO:0000747,GO:0001403,GO:0004407,GO:0005634,GO:0005829,GO:0031939,GO:0033698,GO:0061186,GO:0061188,GO:0061587,GO:0070210,GO:2000219;Note=Component%20of%20the%20histone%20deacetylase%20Rpd3L%20complex%3B%20possibly%20involved%20in%20cell%20fusion%20and%20invasive%20growth%3B%20relocalizes%20to%20the%20cytosol%20in%20respon…
II	436021	436713	+	gene374	ID=YBR096W;Name=YBR096W;Ontology_term=GO:0003674,GO:0005783,GO:0008150;Note=Putative%20protein%20of%20unknown%20function%3B%20green%20fluorescent%20protein%20%28GFP%29-fusion%20protein%20localizes%20to%20the%20ER;display=Putative%20protein%20of%20unknown%20function;dbxref=SGD:S000000300;orf_classification=Uncharacterized
II	436951	441315	+	gene375	ID=YBR097W;Name=YBR097W;gene=VPS15;Alias=VPS15,GRD8,VAC4,VPL19,VPS40,VPT15,ubiquitin-binding%20serine%2Fthreonine%20protein%20kinase%20VPS15;Ontology_term=GO:0000011,GO:0000329,GO:0004674,GO:0005643,GO:0005739,GO:0006468,GO:0006623,GO:0016236,GO:0030242,GO:0032968,GO:0034271,GO:0034272,GO:0043130,GO:0045053,GO:0045324,GO:0048017,GO:0071561;Note=Serine%2Fthreonine%20protein%20kinase%20involved%20i…
II	441515	443590	+	gene376	ID=YBR098W;Name=YBR098W;gene=MMS4;Alias=MMS4,SLX2,YBR100W;Ontology_term=GO:0000712,GO:0004520,GO:0005634,GO:0006265,GO:0006281,GO:0006974,GO:0007131,GO:0008821,GO:0010520,GO:0048476;Note=Subunit%20of%20structure-specific%20Mms4p-Mus81p%20endonuclease%3B%20cleaves%20branched%20DNA%3B%20involved%20in%20recombination%2C%20DNA%20repair%2C%20and%20joint%20molecule%20formation%2Fresolution%20during%20m…
II	442924	443307	-	gene377	ID=YBR099C;Name=YBR099C;Ontology_term=GO:0003674,GO:0005575,GO:0008150;Note=Dubious%20open%20reading%20frame%3B%20unlikely%20to%20encode%20a%20functional%20protein%2C%20based%20on%20available%20experimental%20and%20comparative%20sequence%20data%3B%20completely%20overlaps%20the%20verified%20gene%20MMS4;display=Dubious%20open%20reading%20frame;dbxref=SGD:S000000303;orf_classification=Dubious
II	443821	444693	-	gene378	ID=YBR101C;Name=YBR101C;gene=FES1;Alias=FES1;Ontology_term=GO:0000774,GO:0002181,GO:0005829,GO:0022626,GO:0071629;Note=Hsp70%20%28Ssa1p%29%20nucleotide%20exchange%20factor%3B%20required%20for%20the%20release%20of%20misfolded%20proteins%20from%20the%20Hsp70%20system%20to%20the%20Ub-proteasome%20machinery%20for%20destruction%3B%20cytosolic%20homolog%20of%20Sil1p%2C%20which%20is%20the%20nucleotide%2…
II	445062	447323	-	gene379	ID=YBR102C;Name=YBR102C;gene=EXO84;Alias=EXO84,USA3,exocyst%20subunit%20EXO84;Ontology_term=GO:0000131,GO:0000145,GO:0000245,GO:0001927,GO:0003674,GO:0005628,GO:0005934,GO:0005935,GO:0006887,GO:0006893,GO:0043332,GO:0051601,GO:0090522;Note=Exocyst%20subunit%20with%20dual%20roles%20in%20exocytosis%20and%20spliceosome%20assembly%3B%20subunit%20of%20the%20the%20exocyst%20complex%20which%20mediates%2…
II	447709	449316	+	gene380	ID=YBR103W;Name=YBR103W;gene=SIF2;Alias=SIF2,EMB1;Ontology_term=GO:0003674,GO:0005634,GO:0006355,GO:0016575,GO:0031939,GO:0032874,GO:0034967,GO:0045835,GO:0070210;Note=WD40%20repeat-containing%20subunit%20of%20Set3C%20histone%20deacetylase%20complex%3B%20complex%20represses%20early%2Fmiddle%20sporulation%20genes%3B%20antagonizes%20telomeric%20silencing%3B%20binds%20specifically%20to%20the%20Sir4p…
II	449320	449463	-	gene381	ID=YBR103C-A;Name=YBR103C-A;Ontology_term=GO:0003674,GO:0005575,GO:0008150;Note=Dubious%20open%20reading%20frame%3B%20unlikely%20to%20encode%20a%20functional%20protein%2C%20based%20on%20available%20experimental%20and%20comparative%20sequence%20data%3B%20identified%20by%20homology%20to%20related%20yeast;display=Dubious%20open%20reading%20frame;dbxref=SGD:S000007593;orf_classification=Dubious
II	449667	450656	+	gene382	ID=YBR104W;Name=YBR104W;gene=YMC2;Alias=YMC2,organic%20acid%20transporter;Ontology_term=GO:0005342,GO:0005739,GO:0006839,GO:0016021,GO:0055085;Note=Putative%20mitochondrial%20inner%20membrane%20transporter%3B%20proposed%20role%20in%20oleate%20metabolism%20and%20glutamate%20biosynthesis%3B%20member%20of%20the%20mitochondrial%20carrier%20%28MCF%29%20family%3B%20YMC2%20has%20a%20paralog%2C%20YMC1%2C…
II	450881	451969	-	gene383	ID=YBR105C;Name=YBR105C;gene=VID24;Alias=VID24,GID4,glucose-induced%20degradation%20complex%20subunit%20VID24;Ontology_term=GO:0003674,GO:0005829,GO:0006623,GO:0007039,GO:0019898,GO:0031410,GO:0034657,GO:0043161,GO:0045721;Note=GID%20Complex%20regulatory%20subunit%3B%20binds%20GID%20Complex%20in%20response%20to%20glucose%20through%20interactions%20with%20complex%20member%20Vid28p%3B%20regulates%2…
II	452658	453224	+	gene384	ID=YBR106W;Name=YBR106W;gene=PHO88;Alias=PHO88,SND3;Ontology_term=GO:0003674,GO:0005739,GO:0005783,GO:0006817,GO:0016020,GO:0051604;Note=Protein%20involved%20in%20SRP-independent%20targeting%20of%20substrates%20to%20the%20ER%3B%20component%20of%20an%20alternative%20ER%20targeting%20pathway%20that%20has%20partial%20functional%20redundancy%20with%20the%20GET%20pathway%3B%20preference%20for%20substr…
II	453793	454530	-	gene385	ID=YBR107C;Name=YBR107C;gene=IML3;Alias=IML3,MCM19;Ontology_term=GO:0000942,GO:0003674,GO:0030437,GO:0034087,GO:0034089,GO:0034090,GO:0045144,GO:0071459;Note=Outer%20kinetochore%20protein%20and%20component%20of%20the%20Ctf19%20complex%3B%20involved%20in%20the%20establishment%20of%20pericentromeric%20cohesion%20during%20mitosis%3B%20prevents%20non-disjunction%20of%20sister%20chromatids%20during%20…
II	454822	457665	+	gene386	ID=YBR108W;Name=YBR108W;gene=AIM3;Alias=AIM3;Ontology_term=GO:0000147,GO:0003674,GO:0030479,GO:0045121,GO:0051016;Note=Protein%20that%20inhibits%20barbed-end%20actin%20filament%20elongation%3B%20interacts%20with%20Rvs167p%3B%20null%20mutant%20is%20viable%20and%20displays%20elevated%20frequency%20of%20mitochondrial%20genome%20loss;display=Protein%20that%20inhibits%20barbed-end%20actin%20filament%2…
II	457919	458362	-	gene387	ID=YBR109C;Name=YBR109C;gene=CMD1;Alias=CMD1,CaM,calmodulin;Ontology_term=GO:0000131,GO:0000742,GO:0005509,GO:0005515,GO:0005823,GO:0005933,GO:0005934,GO:0005935,GO:0006607,GO:0006661,GO:0006897,GO:0006898,GO:0007010,GO:0007114,GO:0016237,GO:0042144,GO:0042991,GO:0043332,GO:0048306,GO:0051019,GO:0051300,GO:1903525;Note=Calmodulin%3B%20Ca2%2B%20binding%20protein%20that%20regulates%20Ca2%2B%20indep…
II	458608	458832	+	gene388	ID=YBR109W-A;Name=YBR109W-A;Ontology_term=GO:0003674,GO:0005575,GO:0008150;Note=Putative%20protein%20of%20unknown%20function%3B%20questionable%20ORF%20from%20MIPS;display=Putative%20protein%20of%20unknown%20function;dbxref=SGD:S000028737;orf_classification=Dubious
II	458872	460221	+	gene389	ID=YBR110W;Name=YBR110W;gene=ALG1;Alias=ALG1,chitobiosyldiphosphodolichol%20beta-1,4%20mannosyltransferase;Ontology_term=GO:0005783,GO:0006487,GO:0006490,GO:0019187;Note=Mannosyltransferase%3B%20involved%20in%20asparagine-linked%20glycosylation%20in%20the%20endoplasmic%20reticulum%20%28ER%29%3B%20essential%20for%20viability%3B%20human%20homolog%20ALG1%20complements%20yeast%20null%20mutant;display…
II	461178	461873	-	gene390	ID=YBR111C;Name=YBR111C;gene=YSA1;Alias=YSA1,ADP-ribose%20diphosphatase,RMA2;Ontology_term=GO:0005634,GO:0005737,GO:0005739,GO:0019693,GO:0047631;Note=Nudix%20hydrolase%20family%20member%20with%20ADP-ribose%20pyrophosphatase%20activity%3B%20shown%20to%20metabolize%20O-acetyl-ADP-ribose%20to%20AMP%20and%20acetylated%20ribose%205%27-phosphate;display=Nudix%20hydrolase%20family%20member%20with%20ADP…
II	462139	462579	+	gene391	ID=YBR111W-A;Name=YBR111W-A;gene=SUS1;Alias=SUS1;Ontology_term=GO:0000124,GO:0000973,GO:0005643,GO:0005654,GO:0006368,GO:0008047,GO:0016578,GO:0016973,GO:0032880,GO:0034729,GO:0045944,GO:0051568,GO:0070390,GO:0071033,GO:0071819;Note=Component%20of%20both%20the%20SAGA%20histone%20acetylase%20and%20TREX-2%20complexes%3B%20interacts%20with%20RNA%20polymerase%20II%3B%20involved%20in%20mRNA%20export%2…
II	462870	465770	-	gene392	ID=YBR112C;Name=YBR112C;gene=CYC8;Alias=CYC8,CRT8,SSN6,%5BOCT1%2B%5D,%5BOCT%5D,transcription%20regulator%20CYC8;Ontology_term=GO:0000122,GO:0001190,GO:0001191,GO:0005634,GO:0006338,GO:0007070,GO:0016584,GO:0017053,GO:0035955,GO:0042826,GO:2000531,GO:2001020;Note=General%20transcriptional%20co-repressor%3B%20acts%20together%20with%20Tup1p%3B%20also%20acts%20as%20part%20of%20a%20transcriptional%20c…
II	465566	466048	+	gene393	ID=YBR113W;Name=YBR113W;Ontology_term=GO:0003674,GO:0008150,GO:0016021;Note=Dubious%20open%20reading%20frame%3B%20unlikely%20to%20encode%20a%20functional%20protein%2C%20based%20on%20available%20experimental%20and%20comparative%20sequence%20data%3B%20partially%20overlaps%20the%20verified%20gene%20CYC8;display=Dubious%20open%20reading%20frame;dbxref=SGD:S000000317;orf_classification=Dubious
II	467248	469620	+	gene394	ID=YBR114W;Name=YBR114W;gene=RAD16;Alias=RAD16,DNA%20repair%20protein%20RAD16,PSO5;Ontology_term=GO:0000113,GO:0000715,GO:0003684,GO:0004842,GO:0008094,GO:0031463,GO:0034613,GO:0042787;Note=Nucleotide%20excision%20repair%20%28NER%29%20protein%3B%20binds%20damaged%20DNA%20during%20NER%3B%20binds%20DNA%20in%20an%20ATP-dependent%20manner%20%28with%20Rad7p%29%20during%20NER%3B%20required%20for%20NER%…
II	469748	473926	-	gene395	ID=YBR115C;Name=YBR115C;gene=LYS2;Alias=LYS2,L-aminoadipate-semialdehyde%20dehydrogenase;Ontology_term=GO:0004043,GO:0005737,GO:0019878;Note=Alpha%20aminoadipate%20reductase%3B%20catalyzes%20the%20reduction%20of%20alpha-aminoadipate%20to%20alpha-aminoadipate%206-semialdehyde%2C%20which%20is%20the%20fifth%20step%20in%20biosynthesis%20of%20lysine%3B%20activation%20requires%20posttranslational%20pho…
II	474199	474726	-	gene396	ID=YBR116C;Name=YBR116C;Ontology_term=GO:0003674,GO:0005575,GO:0008150;Note=Dubious%20open%20reading%20frame%3B%20unlikely%20to%20encode%20a%20functional%20protein%2C%20based%20on%20available%20experimental%20and%20comparative%20sequence%20data%3B%20partially%20overlaps%20the%20verified%20gene%20TKL2;display=Dubious%20open%20reading%20frame;dbxref=SGD:S000000320;orf_classification=Dubious
II	474392	476437	-	gene397	ID=YBR117C;Name=YBR117C;gene=TKL2;Alias=TKL2,transketolase%20TKL2;Ontology_term=GO:0004802,GO:0005634,GO:0005737,GO:0006098;Note=Transketolase%3B%20catalyzes%20conversion%20of%20xylulose-5-phosphate%20and%20ribose-5-phosphate%20to%20sedoheptulose-7-phosphate%20and%20glyceraldehyde-3-phosphate%20in%20the%20pentose%20phosphate%20pathway%3B%20needed%20for%20synthesis%20of%20aromatic%20amino%20acids%…
II	477671	479047	+	gene398	ID=YBR118W;Name=YBR118W;gene=TEF2;Alias=TEF2,EF-1%20alpha,eEF1A,translation%20elongation%20factor%20EF-1%20alpha;Ontology_term=GO:0003746,GO:0005525,GO:0005737,GO:0005853,GO:0006409,GO:0006414,GO:0019003;Note=Translational%20elongation%20factor%20EF-1%20alpha%3B%20in%20the%20GTP-bound%20active%20form%2C%20binds%20to%20and%20delivers%20aminoacylated%20tRNA%20to%20the%20A-site%20of%20ribosomes%20fo…
II	479338	480323	+	gene399	ID=YBR119W;Name=YBR119W;gene=MUD1;Alias=MUD1,U1-A,U1A;Ontology_term=GO:0000398,GO:0005685,GO:0030619,GO:0071004;Note=U1%20snRNP%20A%20protein%3B%20homolog%20of%20human%20U1-A%3B%20involved%20in%20nuclear%20mRNA%20splicing;display=U1%20snRNP%20A%20protein;dbxref=SGD:S000000323;orf_classification=Verified
II	480435	480923	-	gene400	ID=YBR120C;Name=YBR120C;gene=CBP6;Alias=CBP6;Ontology_term=GO:0005739,GO:0005761,GO:0034551,GO:0043022,GO:0061671,GO:0070131;Note=Mitochondrial%20protein%20required%20for%20translation%20of%20the%20COB%20mRNA%3B%20forms%20a%20complex%20with%20Cbp3p%20that%20binds%20to%20mt%20ribosomes%20near%20the%20polypeptide%20tunnel%20exit%20and%20promotes%20efficient%20translation%20of%20the%20COB%20mRNA%3B%…
II	481364	483367	-	gene401	ID=YBR121C;Name=YBR121C;gene=GRS1;Alias=GRS1,glycine--tRNA%20ligase;Ontology_term=GO:0004820,GO:0005737,GO:0005739,GO:0006353,GO:0006426,GO:0070150;Note=Cytoplasmic%20and%20mitochondrial%20glycyl-tRNA%20synthase%3B%20ligates%20glycine%20to%20the%20cognate%20anticodon-bearing%20tRNA%3B%20transcription%20termination%20factor%20that%20may%20interact%20with%20the%203%27-end%20of%20pre-mRNA%20to%20pro…
II	482326	482484	-	gene402	ID=YBR121C-A;Name=YBR121C-A;Ontology_term=GO:0003674,GO:0005575,GO:0008150;Note=Dubious%20open%20reading%20frame%3B%20unlikely%20to%20encode%20a%20functional%20protein%2C%20based%20on%20available%20experimental%20and%20comparative%20sequence%20data%3B%20completely%20contained%20within%20the%20verified%20gene%20GRS1%3B%20identified%20by%20expression%20profiling%20and%20mass%20spectrometry;display=…
II	483970	484503	-	gene403	ID=YBR122C;Name=YBR122C;gene=MRPL36;Alias=MRPL36,YmL36,mitochondrial%2054S%20ribosomal%20protein%20YmL36;Ontology_term=GO:0003735,GO:0005739,GO:0005762,GO:0032543;Note=Mitochondrial%20ribosomal%20protein%20of%20the%20large%20subunit%3B%20overproduction%20suppresses%20mutations%20in%20the%20COX2%20leader%20peptide-encoding%20region;display=Mitochondrial%20ribosomal%20protein%20of%20the%20large%20s…
II	484742	486691	-	gene404	ID=YBR123C;Name=YBR123C;gene=TFC1;Alias=TFC1,tau%2095,transcription%20factor%20TFIIIC%20subunit%20TFC1;Ontology_term=GO:0000127,GO:0001002,GO:0001003,GO:0001005,GO:0001009,GO:0001041,GO:0008301,GO:0042791;Note=Subunit%20of%20RNA%20polymerase%20III%20transcription%20initiation%20factor%20complex%3B%20one%20of%20six%20subunits%20of%20the%20RNA%20polymerase%20III%20transcription%20initiation%20facto…
II	486507	486866	+	gene405	ID=YBR124W;Name=YBR124W;Ontology_term=GO:0003674,GO:0005575,GO:0008150;Note=Putative%20protein%20of%20unknown%20function;display=Putative%20protein%20of%20unknown%20function;dbxref=SGD:S000000328;orf_classification=Dubious
II	487199	488380	-	gene406	ID=YBR125C;Name=YBR125C;gene=PTC4;Alias=PTC4,GCT1,type%202C%20protein%20phosphatase%20PTC4;Ontology_term=GO:0004722,GO:0005737,GO:0006470;Note=Cytoplasmic%20type%202C%20protein%20phosphatase%20%28PP2C%29%3B%20identified%20as%20a%20high-copy%20number%20suppressor%20of%20cnb1%20mpk1%20synthetic%20lethality%3B%20overexpression%20decreases%20high-osmolarity%20induced%20Hog1p%20phosphorylation%20and%2…
II	488905	490392	-	gene407	ID=YBR126C;Name=YBR126C;gene=TPS1;Alias=TPS1,BYP1,CIF1,FDP1,GGS1,GLC6,TSS1,alpha,alpha-trehalose-phosphate%20synthase%20%28UDP-forming%29%20TPS1;Ontology_term=GO:0003825,GO:0005737,GO:0005946,GO:0005992,GO:0034599,GO:0034605,GO:0044262,GO:0071465;Note=Synthase%20subunit%20of%20trehalose-6-P%20synthase%2Fphosphatase%20complex%3B%20synthesizes%20the%20storage%20carbohydrate%20trehalose%2C%20which%2…
II	490850	491056	+	gene408	ID=YBR126W-A;Name=YBR126W-A;gene=MEO1;Alias=MEO1;Ontology_term=GO:0003674,GO:0005783,GO:0008150;Note=Putative%20protein%20of%20unknown%20function%3B%20identified%20by%20gene-trapping%2C%20microarray%20analysis%2C%20and%20genome-wide%20homology%20searches%3B%20mRNA%20identified%20as%20translated%20by%20ribosome%20profiling%20data%3B%20SWAT-GFP%2C%20seamless-GFP%20and%20mCherry%20fusion%20proteins%…
II	490927	491070	+	gene409	ID=YBR126W-B;Name=YBR126W-B;Ontology_term=GO:0003674,GO:0005575,GO:0008150;Note=Dubious%20open%20reading%20frame%3B%20unlikely%20to%20encode%20a%20functional%20protein%2C%20based%20on%20available%20experimental%20and%20comparative%20sequence%20data%3B%20partially%20overlaps%20the%20dubious%20ORF%20YBR126W-A%3B%20identified%20by%20SAGE;display=Dubious%20open%20reading%20frame;dbxref=SGD:S000028738…
II	491269	492822	-	gene410	ID=YBR127C;Name=YBR127C;gene=VMA2;Alias=VMA2,ATPSV,H%28%2B%29-transporting%20V1%20sector%20ATPase%20subunit%20B,VAT2;Ontology_term=GO:0000221,GO:0000329,GO:0005737,GO:0006874,GO:0007035,GO:0010494,GO:0016021,GO:0046961,GO:0055085,GO:1902906,GO:1990816;Note=Subunit%20B%20of%20V1%20peripheral%20membrane%20domain%20of%20vacuolar%20H%2B-ATPase%3B%20electrogenic%20proton%20pump%20found%20throughout%20…
II	493081	494115	-	gene411	ID=YBR128C;Name=YBR128C;gene=ATG14;Alias=ATG14,APG14,CVT12;Ontology_term=GO:0000329,GO:0000407,GO:0003674,GO:0016236,GO:0019898,GO:0030242,GO:0032258,GO:0034271,GO:0034727;Note=Autophagy-specific%20subunit%20of%20phosphatidylinositol%203-kinase%20complex%20I%3B%20Atg14p%20targets%20complex%20I%20to%20the%20phagophore%20assembly%20site%20%28PAS%29%3B%20required%20for%20localizing%20additional%20AT…
II	494353	495339	-	gene412	ID=YBR129C;Name=YBR129C;gene=OPY1;Alias=OPY1;Ontology_term=GO:0003674,GO:0005737,GO:0005739,GO:0008150;Note=Protein%20of%20unknown%20function%3B%20overproduction%20blocks%20cell%20cycle%20arrest%20in%20the%20presence%20of%20mating%20pheromone%3B%20the%20authentic%2C%20non-tagged%20protein%20is%20detected%20in%20highly%20purified%20mitochondria%20in%20high-throughput%20studies;display=Protein%20of…
II	495592	496869	-	gene413	ID=YBR130C;Name=YBR130C;gene=SHE3;Alias=SHE3;Ontology_term=GO:0003729,GO:0005737,GO:0005934,GO:0007533,GO:0008298,GO:0048309;Note=Protein%20adaptor%20between%20Myo4p%20and%20the%20She2p-mRNA%20complex%3B%20part%20of%20the%20mRNA%20localization%20machinery%20that%20restricts%20accumulation%20of%20certain%20proteins%20to%20the%20bud%3B%20also%20required%20for%20cortical%20ER%20inheritance;display=P…
II	497163	499277	+	gene414	ID=YBR131W;Name=YBR131W;gene=CCZ1;Alias=CCZ1,CVT16;Ontology_term=GO:0001786,GO:0005768,GO:0005770,GO:0005829,GO:0006623,GO:0006914,GO:0007034,GO:0010314,GO:0016236,GO:0017112,GO:0032258,GO:0032266,GO:0035658,GO:0043547,GO:0044395,GO:0048278,GO:0097352;Note=Subunit%20of%20a%20heterodimeric%20guanine%20nucleotide%20exchange%20factor%20%28GEF%29%3B%20subunit%20of%20the%20Mon1-Ccz1%20GEF%20complex%2C…
II	497650	497739	-	gene415	ID=YBR131C-A;Name=YBR131C-A;Ontology_term=GO:0003674,GO:0005575,GO:0008150;Note=Dubious%20open%20reading%20frame%3B%20unlikely%20to%20encode%20a%20functional%20protein%2C%20based%20on%20available%20experimental%20and%20comparative%20sequence%20data%3B%20partially%20overlaps%20the%20verified%20ORF%20YBR131W%3B%20identified%20by%20gene-trapping%2C%20microarray%20analysis%2C%20and%20genome-wide%20ho…
II	499652	501442	-	gene416	ID=YBR132C;Name=YBR132C;gene=AGP2;Alias=AGP2;Ontology_term=GO:0000329,GO:0003674,GO:0005783,GO:0005789,GO:0005887,GO:0015203,GO:0016021,GO:1902269,GO:1902274;Note=Plasma%20membrane%20regulator%20of%20polyamine%20and%20carnitine%20transport%3B%20has%20similarity%20to%20transporters%20but%20lacks%20transport%20activity%3B%20may%20act%20as%20a%20sensor%20that%20transduces%20environmental%20signals%3…
II	501804	504287	-	gene417	ID=YBR133C;Name=YBR133C;gene=HSL7;Alias=HSL7,protein%20arginine%20N-methyltransferase;Ontology_term=GO:0000086,GO:0000144,GO:0005737,GO:0005824,GO:0005935,GO:0032174,GO:0035241,GO:0035243,GO:0044257,GO:0051726;Note=Protein%20arginine%20N-methyltransferase%3B%20exhibits%20septin%20and%20Hsl1p-dependent%20localization%20to%20the%20bud%20neck%20in%20budded%20cells%20and%20periodic%20Hsl1p-dependent%…
II	504243	504644	+	gene418	ID=YBR134W;Name=YBR134W;Ontology_term=GO:0003674,GO:0005575,GO:0008150;Note=Dubious%20open%20reading%20frame%3B%20unlikely%20to%20encode%20a%20functional%20protein%2C%20based%20on%20available%20experimental%20and%20comparative%20sequence%20data;display=Dubious%20open%20reading%20frame;dbxref=SGD:S000000338;orf_classification=Dubious
II	504854	505306	+	gene419	ID=YBR135W;Name=YBR135W;gene=CKS1;Alias=CKS1,cyclin-dependent%20protein%20kinase%20regulatory%20subunit%20CKS1;Ontology_term=GO:0000307,GO:0005634,GO:0005737,GO:0006357,GO:0007346,GO:0030295,GO:0042393,GO:0043130,GO:0045944,GO:0060303;Note=Cyclin-dependent%20protein%20kinase%20regulatory%20subunit%20and%20adaptor%3B%20interacts%20with%20Cdc28p%20%28aka%20Cdk1p%29%3B%20required%20for%20G1%2FS%20an…
II	505668	512774	+	gene420	ID=YBR136W;Name=YBR136W;gene=MEC1;Alias=MEC1,ESR1,RAD31,SAD3,protein%20kinase%20MEC1;Ontology_term=GO:0000722,GO:0000723,GO:0004672,GO:0005634,GO:0005739,GO:0006139,GO:0006260,GO:0006310,GO:0006975,GO:0007131,GO:0016572,GO:2000105;Note=Genome%20integrity%20checkpoint%20protein%20and%20PI%20kinase%20superfamily%20member%3B%20Mec1p%20and%20Dun1p%20function%20in%20same%20pathway%20to%20regulate%20dN…
II	513044	513583	+	gene421	ID=YBR137W;Name=YBR137W;Ontology_term=GO:0003674,GO:0005737,GO:0006620,GO:0072380;Note=Protein%20with%20a%20role%20in%20ER%20delivery%20of%20tail-anchored%20membrane%20proteins%3B%20interacts%20with%20Sgt2p%3B%20binds%20to%20the%20TRC%20complex%2C%20which%20inserts%20proteins%20into%20the%20ER%20membrane%3B%20interacts%20with%20Msn5p%20karyopherin%3B%20YBR137W%20is%20not%20an%20essential%20gene;d…
II	513762	515336	-	gene422	ID=YBR138C;Name=YBR138C;Alias=HDR1;Ontology_term=GO:0003674,GO:0005737,GO:0008150;Note=Cytoplasmic%20protein%20of%20unknown%20function%3B%20APCC%28Cdh1%29%20substrate%3B%20potentially%20phosphorylated%20by%20Cdc28p%3B%20YBR138C%20is%20not%20an%20essential%20gene;display=Cytoplasmic%20protein%20of%20unknown%20function;dbxref=SGD:S000000342;orf_classification=Uncharacterized
II	515664	517190	+	gene423	ID=YBR139W;Name=YBR139W;Alias=carboxypeptidase%20C;Ontology_term=GO:0000324,GO:0004185,GO:0017171,GO:0046938;Note=Putative%20serine%20type%20carboxypeptidase%3B%20role%20in%20phytochelatin%20synthesis%3B%20green%20fluorescent%20protein%20%28GFP%29-fusion%20protein%20localizes%20to%20the%20vacuole%3B%20expression%20induced%20by%20nitrogen%20limitation%20in%20a%20GLN3%2C%20GAT1-independent%20manner…
II	517350	526628	-	gene424	ID=YBR140C;Name=YBR140C;gene=IRA1;Alias=IRA1,GLC1,GTPase-activating%20protein%20IRA1,PPD1;Ontology_term=GO:0005096,GO:0005739,GO:0016020,GO:0016021,GO:0030818,GO:0043547,GO:0045761,GO:0046580;Note=GTPase-activating%20protein%3B%20negatively%20regulates%20RAS%20by%20converting%20it%20from%20GTP-%20to%20the%20GDP-bound%20inactive%20form%2C%20required%20for%20reducing%20cAMP%20levels%20under%20nutri…
II	527025	528038	-	gene425	ID=YBR141C;Name=YBR141C;gene=BMT2;Alias=BMT2,25S%20rRNA%20%28adenine2142-N1%29-methyltransferase;Ontology_term=GO:0005730,GO:0008150,GO:0008757,GO:0016433;Note=Nucleolar%20S-adenosylmethionine-dependent%20rRNA%20methyltransferase%3B%20methylates%20adenine%20%28m1A%29%20of%20the%20large%20subunit%20%28LSU%29%20rRNA%20at%20position%202142%3B%20belongs%20to%20Rossmann%20fold%20superfamily%3B%20green…
II	527167	527262	+	gene426	ID=YBR141W-A;Name=YBR141W-A;Ontology_term=GO:0003674,GO:0005575,GO:0008150;Note=Dubious%20open%20reading%20frame%3B%20unlikely%20to%20encode%20a%20functional%20protein%2C%20based%20on%20available%20experimental%20and%20comparative%20sequence%20data%3B%20overlaps%20the%20uncharacterized%20ORF%20YBR141C%3B%20identified%20by%20gene-trapping%2C%20microarray%20analysis%2C%20and%20genome-wide%20homolog…
II	528317	530638	+	gene427	ID=YBR142W;Name=YBR142W;gene=MAK5;Alias=MAK5,putative%20ATP-dependent%20RNA%20helicase;Ontology_term=GO:0000463,GO:0000466,GO:0004004,GO:0005730,GO:0042273;Note=Essential%20nucleolar%20protein%3B%20putative%20DEAD-box%20RNA%20helicase%20required%20for%20maintenance%20of%20M1%20dsRNA%20virus%3B%20involved%20in%20biogenesis%20of%20large%20%2860S%29%20ribosomal%20subunits;display=Essential%20nucleol…
II	530869	532182	-	gene428	ID=YBR143C;Name=YBR143C;gene=SUP45;Alias=SUP45,SAL4,SUP1,SUP47,eRF1,translation%20termination%20factor%20eRF1;Ontology_term=GO:0003747,GO:0006353,GO:0006415,GO:0010494,GO:0016149,GO:0018444;Note=Polypeptide%20release%20factor%20%28eRF1%29%20in%20translation%20termination%3B%20mutant%20form%20acts%20as%20a%20recessive%20omnipotent%20suppressor%3B%20methylated%20by%20Mtq2p-Trm112p%20in%20ternary%20…
II	533235	533549	-	gene429	ID=YBR144C;Name=YBR144C;Ontology_term=GO:0003674,GO:0005575,GO:0008150;Note=Putative%20protein%20of%20unknown%20function%3B%20conserved%20across%20S.%20cerevisiae%20strains%3B%20YBR144C%20is%20not%20an%20essential%20gene;display=Putative%20protein%20of%20unknown%20function;dbxref=SGD:S000000348;orf_classification=Uncharacterized
II	533762	534817	+	gene430	ID=YBR145W;Name=YBR145W;gene=ADH5;Alias=ADH5,alcohol%20dehydrogenase%20ADH5;Ontology_term=GO:0000947,GO:0004022,GO:0005634,GO:0005737,GO:0006116,GO:0043458;Note=Alcohol%20dehydrogenase%20isoenzyme%20V%3B%20involved%20in%20ethanol%20production%3B%20ADH5%20has%20a%20paralog%2C%20ADH1%2C%20that%20arose%20from%20the%20whole%20genome%20duplication;display=Alcohol%20dehydrogenase%20isoenzyme%20V;dbxref…
II	535260	536096	+	gene431	ID=YBR146W;Name=YBR146W;gene=MRPS9;Alias=MRPS9,mitochondrial%2037S%20ribosomal%20protein%20MRPS9;Ontology_term=GO:0003735,GO:0005739,GO:0005763,GO:0032543;Note=Mitochondrial%20ribosomal%20protein%20of%20the%20small%20subunit;display=Mitochondrial%20ribosomal%20protein%20of%20the%20small%20subunit;dbxref=SGD:S000000350;orf_classification=Verified
II	536575	537465	+	gene432	ID=YBR147W;Name=YBR147W;gene=RTC2;Alias=RTC2,RRT11,YPQ3,cationic%20amino%20acid%20transporter;Ontology_term=GO:0005739,GO:0015174,GO:0016021,GO:0034488,GO:0071627;Note=Putative%20vacuolar%20membrane%20transporter%20for%20cationic%20amino%20acids%3B%20likely%20contributes%20to%20amino%20acid%20homeostasis%20by%20exporting%20cationic%20amino%20acids%20from%20the%20vacuole%3B%20positive%20regulation…
II	537876	539705	+	gene433	ID=YBR148W;Name=YBR148W;gene=YSW1;Alias=YSW1;Ontology_term=GO:0003674,GO:0005628,GO:0031105,GO:0032120;Note=Protein%20required%20for%20normal%20prospore%20membrane%20formation%3B%20interacts%20with%20Gip1p%2C%20which%20is%20the%20meiosis-specific%20regulatory%20subunit%20of%20the%20Glc7p%20protein%20phosphatase%3B%20expressed%20specifically%20in%20spores%20and%20localizes%20to%20the%20prospore%20…
II	539987	541021	+	gene434	ID=YBR149W;Name=YBR149W;gene=ARA1;Alias=ARA1,D-arabinose%201-dehydrogenase%20%28NAD%28P%29%28%2B%29%29%20ARA1;Ontology_term=GO:0005829,GO:0044262,GO:0045290;Note=NADP%2B%20dependent%20arabinose%20dehydrogenase%3B%20involved%20in%20carbohydrate%20metabolism%3B%20purified%20as%20homodimer%3B%20naturally%20occurs%20with%20a%20N-terminus%20degradation%20product;display=NADP%2B%20dependent%20arabinose…
II	541209	544493	-	gene435	ID=YBR150C;Name=YBR150C;gene=TBS1;Alias=TBS1;Ontology_term=GO:0005634,GO:0005737,GO:0005739,GO:0008150,GO:0043565;Note=Protein%20of%20unknown%20function%3B%20the%20authentic%2C%20non-tagged%20protein%20is%20detected%20in%20highly%20purified%20mitochondria%20in%20high-throughput%20studies%3B%20TBS1%20has%20a%20paralog%2C%20HAL9%2C%20that%20arose%20from%20the%20whole%20genome%20duplication;display=…
II	545028	545978	+	gene436	ID=YBR151W;Name=YBR151W;gene=APD1;Alias=APD1;Ontology_term=GO:0003674,GO:0005634,GO:0005737,GO:0008150;Note=Protein%20of%20unknown%20function%3B%20required%20for%20normal%20localization%20of%20actin%20patches%20and%20for%20normal%20tolerance%20of%20sodium%20ions%20and%20hydrogen%20peroxide%3B%20localizes%20to%20both%20cytoplasm%20and%20nucleus;display=Protein%20of%20unknown%20function;dbxref=SGD:…
II	546376	547251	+	gene437	ID=YBR152W;Name=YBR152W;gene=SPP381;Alias=SPP381,U4%2FU6-U5%20snRNP%20complex%20subunit%20SPP381;Ontology_term=GO:0000349,GO:0000398,GO:0003674,GO:0005634,GO:0005829,GO:0046540;Note=mRNA%20splicing%20factor%2C%20component%20of%20U4%2FU6.U5%20tri-snRNP%3B%20interacts%20genetically%20and%20physically%20with%20Prp38p%3B%20relocalizes%20to%20the%20cytosol%20in%20response%20to%20hypoxia;display=mRNA%2…
II	547460	548194	+	gene438	ID=YBR153W;Name=YBR153W;gene=RIB7;Alias=RIB7,2,5-diamino-6-%28ribosylamino%29-4%283H%29-pyrimidinone%205%27-phosphate%20reductase;Ontology_term=GO:0005575,GO:0008703,GO:0009231;Note=Diaminohydroxyphoshoribosylaminopyrimidine%20deaminase%3B%20catalyzes%20the%20second%20step%20of%20the%20riboflavin%20biosynthesis%20pathway;display=Diaminohydroxyphoshoribosylaminopyrimidine%20deaminase;dbxref=SGD:S0…
II	548362	549009	-	gene439	ID=YBR154C;Name=YBR154C;gene=RPB5;Alias=RPB5,ABC27,DNA-directed%20RNA%20polymerase%20core%20subunit%20RPB5;Ontology_term=GO:0001054,GO:0001055,GO:0001056,GO:0003968,GO:0005665,GO:0005666,GO:0005736,GO:0006360,GO:0006366,GO:0006383,GO:0042797;Note=RNA%20polymerase%20subunit%20ABC27%3B%20common%20to%20RNA%20polymerases%20I%2C%20II%2C%20and%20III%3B%20contacts%20DNA%20and%20affects%20transactivation…
II	549771	550928	+	gene440	ID=YBR155W;Name=YBR155W;gene=CNS1;Alias=CNS1,HSP70%2F90%20family%20co-chaperone%20CNS1;Ontology_term=GO:0005737,GO:0006457,GO:0030544,GO:0043022,GO:0051879;Note=TPR-containing%20co-chaperone%3B%20binds%20both%20Hsp82p%20%28Hsp90%29%20and%20Ssa1p%20%28Hsp70%29%3B%20stimulates%20ATPase%20activity%20of%20Ssa1p%3B%20ts%20mutants%20reduce%20Hsp82p%20function%2C%20overexpression%20suppresses%20phenotyp…
II	551104	553200	-	gene441	ID=YBR156C;Name=YBR156C;gene=SLI15;Alias=SLI15;Ontology_term=GO:0005828,GO:0005876,GO:0006468,GO:0007059,GO:0030295,GO:0032133,GO:0032465,GO:0051233;Note=Subunit%20of%20the%20conserved%20chromosomal%20passenger%20complex%20%28CPC%29%3B%20complex%20regulates%20kinetochore-microtubule%20attachments%2C%20activation%20of%20the%20spindle%20tension%20checkpoint%2C%20and%20mitotic%20spindle%20disassembl…
II	553543	554310	-	gene442	ID=YBR157C;Name=YBR157C;gene=ICS2;Alias=ICS2;Ontology_term=GO:0003674,GO:0005575,GO:0008150;Note=Protein%20of%20unknown%20function%3B%20null%20mutation%20does%20not%20confer%20any%20obvious%20defects%20in%20growth%2C%20spore%20germination%2C%20viability%2C%20or%20carbohydrate%20utilization;display=Protein%20of%20unknown%20function;dbxref=SGD:S000000361;orf_classification=Verified
II	556549	558198	+	gene443	ID=YBR158W;Name=YBR158W;gene=AMN1;Alias=AMN1,CST13,ICS4;Ontology_term=GO:0001100,GO:0005515,GO:0005634,GO:0005737,GO:0005933,GO:0007093;Note=Protein%20required%20for%20daughter%20cell%20separation%3B%20multiple%20mitotic%20checkpoints%2C%20and%20chromosome%20stability%3B%20contains%2012%20degenerate%20leucine-rich%20repeat%20motifs%3B%20expression%20is%20induced%20by%20the%20Mitotic%20Exit%20Netw…
II	558685	559728	+	gene444	ID=YBR159W;Name=YBR159W;gene=IFA38;Alias=IFA38,ketoreductase;Ontology_term=GO:0005783,GO:0005789,GO:0030148,GO:0030497,GO:0042761,GO:0045703;Note=Microsomal%20beta-keto-reductase%3B%20contains%20oleate%20response%20element%20%28ORE%29%20sequence%20in%20the%20promoter%20region%3B%20mutants%20exhibit%20reduced%20VLCFA%20synthesis%2C%20accumulate%20high%20levels%20of%20dihydrosphingosine%2C%20phytos…
II	560078	560974	+	gene445	ID=YBR160W;Name=YBR160W;gene=CDC28;Alias=CDC28,CDK1,HSL5,SRM5,cyclin-dependent%20serine%2Fthreonine-protein%20kinase%20CDC28;Ontology_term=GO:0000235,GO:0000307,GO:0000706,GO:0000993,GO:0004672,GO:0004674,GO:0004693,GO:0005634,GO:0005737,GO:0005783,GO:0005816,GO:0005840,GO:0005935,GO:0006370,GO:0006468,GO:0007070,GO:0007130,GO:0010494,GO:0010568,GO:0010569,GO:0010570,GO:0010571,GO:0010696,GO:0010…
II	561634	562764	+	gene446	ID=YBR161W;Name=YBR161W;gene=CSH1;Alias=CSH1,mannosylinositol%20phosphorylceramide%20synthase%20catalytic%20subunit%20CSH1;Ontology_term=GO:0000030,GO:0000324,GO:0006688,GO:0016021,GO:0016757,GO:0030148;Note=Mannosylinositol%20phosphorylceramide%20%28MIPC%29%20synthase%20catalytic%20subunit%3B%20forms%20a%20complex%20with%20regulatory%20subunit%20Csg2p%3B%20function%20in%20sphingolipid%20biosynth…
II	563203	564570	-	gene447	ID=YBR162C;Name=YBR162C;gene=TOS1;Alias=TOS1;Ontology_term=GO:0000324,GO:0003674,GO:0008150,GO:0009277,GO:0071944;Note=Covalently-bound%20cell%20wall%20protein%20of%20unknown%20function%3B%20identified%20as%20a%20cell%20cycle%20regulated%20SBF%20target%20gene%3B%20deletion%20mutants%20are%20highly%20resistant%20to%20treatment%20with%20beta-1%2C3-glucanase%3B%20has%20sequence%20similarity%20to%20Y…
II	565231	565428	+	gene448	ID=YBR162W-A;Name=YBR162W-A;gene=YSY6;Alias=YSY6;Ontology_term=GO:0003674,GO:0005783,GO:0009306;Note=Protein%20of%20unknown%20function%3B%20expression%20suppresses%20a%20secretory%20pathway%20mutation%20in%20E.%20coli%3B%20has%20similarity%20to%20the%20mammalian%20RAMP4%20protein%20involved%20in%20secretion;display=Protein%20of%20unknown%20function;dbxref=SGD:S000002158;orf_classification=Verified
II	565723	567480	+	gene449	ID=YBR163W;Name=YBR163W;gene=EXO5;Alias=EXO5,DEM1;Ontology_term=GO:0000002,GO:0005739,GO:0045145;Note=Mitochondrial%205%27-3%27%20exonuclease%20and%20sliding%20exonuclease%3B%20required%20for%20mitochondrial%20genome%20maintenance%3B%20distantly%20related%20to%20the%20RecB%20nuclease%20domain%20of%20bacterial%20RecBCD%20recombinases%3B%20may%20be%20regulated%20by%20the%20transcription%20factor%20…
II	567875	568426	-	gene450	ID=YBR164C;Name=YBR164C;gene=ARL1;Alias=ARL1,Arf%20family%20GTPase%20ARL1,DLP2;Ontology_term=GO:0000042,GO:0003924,GO:0005794,GO:0005802,GO:0005829,GO:0006623,GO:0006897,GO:0016192,GO:0016236,GO:0032258,GO:0034497,GO:0034629,GO:0034976,GO:0043001;Note=Soluble%20GTPase%20with%20a%20role%20in%20regulation%20of%20membrane%20traffic%3B%20regulates%20potassium%20influx%3B%20role%20in%20membrane%20orga…
II	568852	569685	+	gene451	ID=YBR165W;Name=YBR165W;gene=UBS1;Alias=UBS1;Ontology_term=GO:0003674,GO:0005634,GO:0006611,GO:0016567;Note=Ubiquitin-conjugating%20enzyme%20suppressor%20that%20regulates%20Cdc34p%3B%20functions%20as%20a%20general%20positive%20regulator%20of%20Cdc34p%20activity%3B%20nuclear%20protein%20that%20may%20represent%20a%20link%20between%20nucleocytoplasmic%20transport%20and%20ubiquitin%20ligase%20activit…
II	569842	571200	-	gene452	ID=YBR166C;Name=YBR166C;gene=TYR1;Alias=TYR1,prephenate%20dehydrogenase%20%28NADP%28%2B%29%29;Ontology_term=GO:0005737,GO:0006570,GO:0008977;Note=Prephenate%20dehydrogenase%20involved%20in%20tyrosine%20biosynthesis%3B%20expression%20is%20dependent%20on%20phenylalanine%20levels;display=Prephenate%20dehydrogenase%20involved%20in%20tyrosine%20biosynthesis;dbxref=SGD:S000000370;orf_classification=Ver…
II	571468	571890	-	gene453	ID=YBR167C;Name=YBR167C;gene=POP7;Alias=POP7,RPP2,ribonuclease%20P%2FMRP%20protein%20subunit%20POP7;Ontology_term=GO:0000171,GO:0000172,GO:0000294,GO:0003723,GO:0004526,GO:0005655,GO:0005697,GO:0006364,GO:0008033,GO:0034965;Note=Subunit%20of%20RNase%20MRP%2C%20nuclear%20RNase%20P%20and%20telomerase%3B%20forms%20a%20soluble%20heterodimer%20with%20Pop6p%20that%20binds%20P3%20domain%20of%20RNase%20M…
II	572371	573612	+	gene454	ID=YBR168W;Name=YBR168W;gene=PEX32;Alias=PEX32;Ontology_term=GO:0003674,GO:0005779,GO:0007031,GO:0016021;Note=Peroxisomal%20integral%20membrane%20protein%3B%20involved%20in%20negative%20regulation%20of%20peroxisome%20size%3B%20partially%20functionally%20redundant%20with%20Pex31p%3B%20genetic%20interactions%20suggest%20action%20at%20a%20step%20downstream%20of%20steps%20mediated%20by%20Pex28p%20and…
II	573915	575996	-	gene455	ID=YBR169C;Name=YBR169C;gene=SSE2;Alias=SSE2,adenyl-nucleotide%20exchange%20factor%20SSE2;Ontology_term=GO:0000774,GO:0005737,GO:0006457,GO:0042026;Note=Member%20of%20Hsp110%20subclass%20of%20the%20heat%20shock%20protein%2070%20%28HSP70%29%20family%3B%20serves%20as%20nucleotide%20exchange%20factor%20to%20load%20ATP%20onto%20the%20SSA%20class%20of%20cytosolic%20Hsp70s%3B%20may%20be%20involved%20in…
II	576344	578086	-	gene456	ID=YBR170C;Name=YBR170C;gene=NPL4;Alias=NPL4,HRD4;Ontology_term=GO:0000837,GO:0000839,GO:0003674,GO:0005634,GO:0005737,GO:0016021,GO:0030433,GO:0030970,GO:0034098,GO:0036266,GO:0042175,GO:0043161,GO:0051228,GO:0051974,GO:0070651,GO:0071629,GO:0071712,GO:0072671,GO:1900182,GO:1990112,GO:1990116;Note=Substrate-recruiting%20cofactor%20of%20the%20Cdc48p-Npl4p-Ufd1p%20segregase%3B%20assists%20Cdc48p%2…
II	578364	578984	+	gene457	ID=YBR171W;Name=YBR171W;gene=SEC66;Alias=SEC66,HSS1,KAR7,SEC71,Sec63%20complex%20subunit%20SEC66;Ontology_term=GO:0005783,GO:0005789,GO:0008565,GO:0016021,GO:0030447,GO:0031204,GO:0031207,GO:0071944;Note=Non-essential%20subunit%20of%20Sec63%20complex%3B%20with%20Sec61%20complex%2C%20Kar2p%2FBiP%20and%20Lhs1p%20forms%20a%20channel%20competent%20for%20SRP-dependent%20and%20post-translational%20SRP-…
II	579150	581372	-	gene458	ID=YBR172C;Name=YBR172C;gene=SMY2;Alias=SMY2;Ontology_term=GO:0000932,GO:0003674,GO:0005737,GO:0005789,GO:0005829,GO:0006888,GO:0019898;Note=GYF%20domain%20protein%3B%20involved%20in%20COPII%20vesicle%20formation%3B%20interacts%20with%20the%20Sec23p%2FSec24p%20subcomplex%3B%20overexpression%20suppresses%20the%20temperature%20sensitivity%20of%20a%20myo2%20mutant%3B%20similar%20to%20S.%20pombe%20Mp…
II	581726	582172	-	gene459	ID=YBR173C;Name=YBR173C;gene=UMP1;Alias=UMP1,RNS2;Ontology_term=GO:0003674,GO:0005634,GO:0005737,GO:0006511,GO:0006974,GO:0043248;Note=Chaperone%20required%20for%20correct%20maturation%20of%20the%2020S%20proteasome%3B%20short-lived%20chaperone%3B%20may%20inhibit%20premature%20dimerization%20of%20proteasome%20half-mers%3B%20degraded%20by%20proteasome%20upon%20completion%20of%20its%20assembly;displ…
II	582338	582652	-	gene460	ID=YBR174C;Name=YBR174C;Ontology_term=GO:0003674,GO:0005575,GO:0008150;Note=Dubious%20open%20reading%20frame%3B%20unlikely%20to%20encode%20a%20functional%20protein%2C%20based%20on%20available%20experimental%20and%20comparative%20sequence%20data%3B%20partially%20overlaps%20the%20verified%20ORF%20YBR175W%3B%20null%20mutant%20is%20viable%20and%20sporulation%20defective;display=Dubious%20open%20readi…
II	582408	583355	+	gene461	ID=YBR175W;Name=YBR175W;gene=SWD3;Alias=SWD3,CPS30,SAF35;Ontology_term=GO:0000723,GO:0006348,GO:0042800,GO:0048188,GO:0051568,GO:1903341;Note=Essential%20subunit%20of%20the%20COMPASS%20%28Set1C%29%20complex%3B%20COMPASS%20methylates%20histone%20H3%20on%20lysine%204%20and%20is%20required%20in%20transcriptional%20silencing%20near%20telomeres%3B%20WD40%20beta%20propeller%20superfamily%20member%20and…
II	583720	584658	+	gene462	ID=YBR176W;Name=YBR176W;gene=ECM31;Alias=ECM31,3-methyl-2-oxobutanoate%20hydroxymethyltransferase;Ontology_term=GO:0003864,GO:0005739,GO:0015940;Note=Ketopantoate%20hydroxymethyltransferase%3B%20required%20for%20pantothenic%20acid%20biosynthesis%2C%20converts%202-oxoisovalerate%20into%202-dehydropantoate;display=Ketopantoate%20hydroxymethyltransferase;dbxref=SGD:S000000380;orf_classification=Veri…
II	584807	586162	-	gene463	ID=YBR177C;Name=YBR177C;gene=EHT1;Alias=EHT1,medium-chain%20fatty%20acid%20ethyl%20ester%20synthase%2Festerase;Ontology_term=GO:0005739,GO:0005741,GO:0005811,GO:0017171,GO:0034319,GO:0034338,GO:0044255,GO:0051792,GO:0051793;Note=Acyl-coenzymeA%3Aethanol%20O-acyltransferase%3B%20plays%20a%20minor%20role%20in%20medium-chain%20fatty%20acid%20ethyl%20ester%20biosynthesis%3B%20possesses%20short-chain%…
II	586071	586445	+	gene464	ID=YBR178W;Name=YBR178W;Ontology_term=GO:0003674,GO:0005575,GO:0008150;Note=Dubious%20open%20reading%20frame%3B%20unlikely%20to%20encode%20a%20functional%20protein%2C%20based%20on%20available%20experimental%20and%20comparative%20sequence%20data%3B%20partially%20overlaps%20the%20verified%20gene%20YBR177C;display=Dubious%20open%20reading%20frame;dbxref=SGD:S000000382;orf_classification=Dubious
II	586547	589114	-	gene465	ID=YBR179C;Name=YBR179C;gene=FZO1;Alias=FZO1,mitofusin;Ontology_term=GO:0003924,GO:0005739,GO:0005741,GO:0005743,GO:0008053,GO:0031307,GO:0042803,GO:0051646;Note=Mitofusin%3B%20integral%20membrane%20protein%20involved%20in%20mitochondrial%20outer%20membrane%20tethering%20and%20fusion%3B%20role%20in%20mitochondrial%20genome%20maintenance%3B%20efficient%20tethering%20and%20degradation%20of%20Fzo1p%…
II	589741	591459	+	gene466	ID=YBR180W;Name=YBR180W;gene=DTR1;Alias=DTR1;Ontology_term=GO:0005275,GO:0005628,GO:0015837,GO:0016021,GO:0030476,GO:0055085,GO:0071944;Note=Putative%20dityrosine%20transporter%20of%20the%20major%20facilitator%20superfamily%3B%20member%20of%20the%2012-spanner%20drug%3AH%28%2B%29%20antiporter%20DHA1%20family%3B%20required%20for%20spore%20wall%20synthesis%3B%20sequence%20similarity%20to%20QDR1%20an…
II	591712	592774	-	gene467	ID=YBR181C;Name=YBR181C;gene=RPS6B;Alias=RPS6B,LPG18,RPS101,RPS102,S6e,eS6,ribosomal%2040S%20subunit%20protein%20S6B;Ontology_term=GO:0000462,GO:0002181,GO:0003735,GO:0005737,GO:0022627,GO:0032040;Note=Protein%20component%20of%20the%20small%20%2840S%29%20ribosomal%20subunit%3B%20homologous%20to%20mammalian%20ribosomal%20protein%20S6%2C%20no%20bacterial%20homolog%3B%20phosphorylated%20on%20S233%20…
II	593506	594864	-	gene468	ID=YBR182C;Name=YBR182C;gene=SMP1;Alias=SMP1;Ontology_term=GO:0003700,GO:0005634,GO:0005737,GO:0008301,GO:0043565,GO:0061393;Note=MADS-box%20transcription%20factor%20involved%20in%20osmotic%20stress%20response%3B%20SMP1%20has%20a%20paralog%2C%20RLM1%2C%20that%20arose%20from%20the%20whole%20genome%20duplication;display=MADS-box%20transcription%20factor%20involved%20in%20osmotic%20stress%20response…
II	595361	595555	-	gene469	ID=YBR182C-A;Name=YBR182C-A;Ontology_term=GO:0003674,GO:0005575,GO:0008150;Note=Putative%20protein%20of%20unknown%20function%3B%20identified%20by%20gene-trapping%2C%20microarray-based%20expression%20analysis%2C%20and%20genome-wide%20homology%20searching;display=Putative%20protein%20of%20unknown%20function;dbxref=SGD:S000028603;orf_classification=Uncharacterized
II	596115	597065	+	gene470	ID=YBR183W;Name=YBR183W;gene=YPC1;Alias=YPC1,phytoceramidase;Ontology_term=GO:0005783,GO:0016021,GO:0032541,GO:0046513,GO:0046514,GO:0050291,GO:0070774;Note=Alkaline%20ceramidase%3B%20also%20has%20reverse%20%28CoA-independent%29%20ceramide%20synthase%20activity%3B%20catalyzes%20both%20breakdown%20and%20synthesis%20of%20phytoceramide%3B%20overexpression%20confers%20fumonisin%20B1%20resistance%3B%2…
II	597363	598934	+	gene471	ID=YBR184W;Name=YBR184W;Ontology_term=GO:0003674,GO:0005575,GO:0008150;Note=Putative%20protein%20of%20unknown%20function%3B%20YBR184W%20is%20not%20an%20essential%20gene;display=Putative%20protein%20of%20unknown%20function;dbxref=SGD:S000000388;orf_classification=Uncharacterized
II	599123	599959	-	gene472	ID=YBR185C;Name=YBR185C;gene=MBA1;Alias=MBA1;Ontology_term=GO:0005739,GO:0005743,GO:0007007,GO:0032979,GO:0043022,GO:0070131,GO:0097033,GO:0097034;Note=Membrane-associated%20mitochondrial%20ribosome%20receptor%3B%20forms%20a%20complex%20with%20Mdm38p%20that%20may%20facilitate%20recruitment%20of%20mRNA-specific%20translational%20activators%20to%20ribosomes%3B%20possible%20role%20in%20protein%20exp…
II	600553	602360	+	gene473	ID=YBR186W;Name=YBR186W;gene=PCH2;Alias=PCH2;Ontology_term=GO:0005730,GO:0007131,GO:0016887,GO:0042138,GO:0051598;Note=Hexameric%20ring%20ATPase%20that%20remodels%20chromosome%20axis%20protein%20Hop1p%3B%20nucleolar%20component%20of%20the%20pachytene%20checkpoint%2C%20which%20prevents%20chromosome%20segregation%20when%20recombination%20and%20chromosome%20synapsis%20are%20defective%3B%20also%20rep…
II	602634	603476	+	gene474	ID=YBR187W;Name=YBR187W;gene=GDT1;Alias=GDT1,putative%20ribosome%20biosynthesis%20protein%20GDT1;Ontology_term=GO:0000324,GO:0000329,GO:0005797,GO:0005801,GO:0006874,GO:0015085,GO:0016021,GO:0032468,GO:0070588;Note=Calcium%20transporter%20localized%20to%20the%20cis-%20and%20medial-Golgi%20apparatus%3B%20required%20for%20protein%20glycosylation%3B%20GFP-fusion%20protein%20localizes%20to%20the%20va…
II	603685	604107	-	gene475	ID=YBR188C;Name=YBR188C;gene=NTC20;Alias=NTC20;Ontology_term=GO:0000384,GO:0000398,GO:0000974,GO:0071006;Note=Member%20of%20the%20NineTeen%20Complex%20%28NTC%29%3B%20this%20complex%20contains%20Prp19p%20and%20stabilizes%20U6%20snRNA%20in%20catalytic%20forms%20of%20the%20spliceosome%20containing%20U2%2C%20U5%2C%20and%20U6%20snRNAs;display=Member%20of%20the%20NineTeen%20Complex%20%28NTC%29;dbxref=S…
II	604508	605508	+	gene476	ID=YBR189W;Name=YBR189W;gene=RPS9B;Alias=RPS9B,RPS13A,S13,S4,S9B,SUP46,YS11,ribosomal%2040S%20subunit%20protein%20S9B,rp21,uS4;Ontology_term=GO:0000462,GO:0003735,GO:0022627,GO:0030686,GO:0032040,GO:0045903;Note=Protein%20component%20of%20the%20small%20%2840S%29%20ribosomal%20subunit%3B%20homologous%20to%20mammalian%20ribosomal%20protein%20S9%20and%20bacterial%20S4%3B%20RPS9B%20has%20a%20paralog%…
II	605966	606277	+	gene477	ID=YBR190W;Name=YBR190W;Ontology_term=GO:0003674,GO:0005575,GO:0008150;Note=Dubious%20open%20reading%20frame%3B%20unlikely%20to%20encode%20a%20functional%20protein%2C%20based%20on%20available%20experimental%20and%20comparative%20sequence%20data%3B%20partially%20overlaps%20the%20verified%20ribosomal%20protein%20gene%20RPL21A%2FYBR191W;display=Dubious%20open%20reading%20frame;dbxref=SGD:S000000394;…
II	606270	607140	+	gene478	ID=YBR191W;Name=YBR191W;gene=RPL21A;Alias=RPL21A,L21A,L21e,URP1,eL21,ribosomal%2060S%20subunit%20protein%20L21A;Ontology_term=GO:0002181,GO:0003735,GO:0022625;Note=Ribosomal%2060S%20subunit%20protein%20L21A%3B%20homologous%20to%20mammalian%20ribosomal%20protein%20L21%2C%20no%20bacterial%20homolog%3B%20RPL21A%20has%20a%20paralog%2C%20RPL21B%2C%20that%20arose%20from%20the%20whole%20genome%20duplica…
II	607149	607223	+	gene479	ID=YBR191W-A;Name=YBR191W-A;Ontology_term=GO:0003674,GO:0005575,GO:0008150;Note=Dubious%20open%20reading%20frame%3B%20unlikely%20to%20encode%20a%20functional%20protein%2C%20based%20on%20available%20experimental%20and%20comparative%20sequence%20data;display=Dubious%20open%20reading%20frame;dbxref=SGD:S000007594;orf_classification=Dubious
II	607652	608785	+	gene480	ID=YBR192W;Name=YBR192W;gene=RIM2;Alias=RIM2,PYT1;Ontology_term=GO:0000002,GO:0005215,GO:0005739,GO:0006864,GO:0015218,GO:0016021,GO:0055085,GO:0070838;Note=Mitochondrial%20pyrimidine%20nucleotide%20transporter%3B%20imports%20pyrimidine%20nucleoside%20triphosphates%20and%20exports%20pyrimidine%20nucleoside%20monophosphates%3B%20member%20of%20the%20mitochondrial%20carrier%20family;display=Mitochon…
II	609082	609753	-	gene481	ID=YBR193C;Name=YBR193C;gene=MED8;Alias=MED8;Ontology_term=GO:0000122,GO:0000978,GO:0001106,GO:0005198,GO:0017025,GO:0045944,GO:0070847;Note=Subunit%20of%20the%20RNA%20polymerase%20II%20mediator%20complex%3B%20associates%20with%20core%20polymerase%20subunits%20to%20form%20the%20RNA%20polymerase%20II%20holoenzyme%3B%20essential%20for%20transcriptional%20regulation;display=Subunit%20of%20the%20RNA%…
II	610038	610409	+	gene482	ID=YBR194W;Name=YBR194W;gene=AIM4;Alias=AIM4,SOY1;Ontology_term=GO:0003674,GO:0005737,GO:0008150;Note=Protein%20proposed%20to%20be%20associated%20with%20the%20nuclear%20pore%20complex%3B%20null%20mutant%20is%20viable%2C%20displays%20elevated%20frequency%20of%20mitochondrial%20genome%20loss%20and%20is%20sensitive%20to%20freeze-thaw%20stress;display=Protein%20proposed%20to%20be%20associated%20with%…
II	610614	611882	-	gene483	ID=YBR195C;Name=YBR195C;gene=MSI1;Alias=MSI1,CAC3;Ontology_term=GO:0005634,GO:0005737,GO:0006335,GO:0033186,GO:0042393;Note=Subunit%20of%20chromatin%20assembly%20factor%20I%20%28CAF-1%29%3B%20chromatin%20assembly%20by%20CAF-1%20affects%20multiple%20processes%20including%20silencing%20at%20telomeres%2C%20mating%20type%20loci%2C%20and%20rDNA%3B%20maintenance%20of%20kinetochore%20structure%3B%20deac…
II	612236	613900	-	gene484	ID=YBR196C;Name=YBR196C;gene=PGI1;Alias=PGI1,CDC30,glucose-6-phosphate%20isomerase;Ontology_term=GO:0004347,GO:0005737,GO:0005739,GO:0005886,GO:0006094,GO:0006096,GO:0006098;Note=Glycolytic%20enzyme%20phosphoglucose%20isomerase%3B%20catalyzes%20the%20interconversion%20of%20glucose-6-phosphate%20and%20fructose-6-phosphate%3B%20required%20for%20cell%20cycle%20progression%20and%20completion%20of%20t…
II	614024	614173	-	gene485	ID=YBR196C-A;Name=YBR196C-A;Ontology_term=GO:0003674,GO:0005575,GO:0008150;Note=Putative%20protein%20of%20unknown%20function%3B%20identified%20by%20fungal%20homology%20and%20RT-PCR;display=Putative%20protein%20of%20unknown%20function;dbxref=SGD:S000028534;orf_classification=Uncharacterized
II	614526	614630	-	gene486	ID=YBR196C-B;Name=YBR196C-B;Ontology_term=GO:0003674,GO:0005575,GO:0008150;Note=Putative%20protein%20of%20unknown%20function%3B%20identified%20by%20expression%20profiling%20and%20mass%20spectrometry;display=Putative%20protein%20of%20unknown%20function;dbxref=SGD:S000028816;orf_classification=Uncharacterized
II	615203	615856	-	gene487	ID=YBR197C;Name=YBR197C;Ontology_term=GO:0003674,GO:0005634,GO:0005737,GO:0008150;Note=Protein%20of%20unknown%20function%3B%20green%20fluorescent%20protein%20%28GFP%29-fusion%20protein%20localizes%20to%20the%20cytoplasm%20and%20nucleus%3B%20YBR197C%20is%20not%20an%20essential%20gene%3B%20relative%20distribution%20to%20the%20nucleus%20increases%20upon%20DNA%20replication%20stress%3B%20YBR197C%20ha…
II	616127	618523	-	gene488	ID=YBR198C;Name=YBR198C;gene=TAF5;Alias=TAF5,TAF90,TafII90,chromatin%20modification%20protein;Ontology_term=GO:0000124,GO:0001075,GO:0003682,GO:0005669,GO:0006325,GO:0006366,GO:0016573,GO:0032947,GO:0043130,GO:0046695,GO:0051123;Note=Subunit%20%2890%20kDa%29%20of%20TFIID%20and%20SAGA%20complexes%3B%20involved%20in%20RNA%20polymerase%20II%20transcription%20initiation%20and%20in%20chromatin%20modif…
II	618909	620303	+	gene489	ID=YBR199W;Name=YBR199W;gene=KTR4;Alias=KTR4,putative%20mannosyltransferase;Ontology_term=GO:0000030,GO:0000324,GO:0005794,GO:0006487;Note=Glycosyltransferase%20involved%20in%20protein%20glycosylation%3B%20transfers%20GDP-mannose%20to%20methyl-alpha-mannoside%20in%20vitro%3B%20member%20of%20the%20KRE2%2FMNT1%20mannosyltransferase%20family%20of%20type%20II%20membrane%20proteins%20with%20a%20short%…
II	620872	622527	+	gene490	ID=YBR200W;Name=YBR200W;gene=BEM1;Alias=BEM1,SRO1,phosphatidylinositol-3-phosphate-binding%20protein%20BEM1;Ontology_term=GO:0000131,GO:0000753,GO:0005739,GO:0005934,GO:0005935,GO:0030427,GO:0032266,GO:0032947,GO:0043332;Note=Protein%20containing%20SH3-domains%3B%20involved%20in%20establishing%20cell%20polarity%20and%20morphogenesis%3B%20functions%20as%20a%20scaffold%20protein%20for%20complexes%2…
II	622983	623147	+	gene491	ID=YBR200W-A;Name=YBR200W-A;Ontology_term=GO:0003674,GO:0005575,GO:0008150;Note=Putative%20protein%20of%20unknown%20function%3B%20identified%20by%20fungal%20homology%20and%20RT-PCR;display=Putative%20protein%20of%20unknown%20function;dbxref=SGD:S000028535;orf_classification=Uncharacterized
II	623576	624211	+	gene492	ID=YBR201W;Name=YBR201W;gene=DER1;Alias=DER1,derlin;Ontology_term=GO:0000839,GO:0005789,GO:0016021,GO:0030433,GO:0030970,GO:0051787,GO:0070843;Note=ER%20membrane%20protein%20that%20promotes%20export%20of%20misfolded%20polypeptides%3B%20required%20for%20ER-associated%20protein%20degradation%20of%20misfolded%20or%20unassembled%20proteins%3B%20initiates%20export%20of%20aberrant%20polypeptides%20from…
II	624493	624696	-	gene493	ID=YBR201C-A;Name=YBR201C-A;Ontology_term=GO:0003674,GO:0005575,GO:0008150;Note=Putative%20protein%20of%20unknown%20function;display=Putative%20protein%20of%20unknown%20function;dbxref=SGD:S000087085;orf_classification=Uncharacterized
II	625772	628309	+	gene494	ID=YBR202W;Name=YBR202W;gene=MCM7;Alias=MCM7,CDC47,mini-chromosome%20maintenance%20complex%20protein%207;Ontology_term=GO:0000727,GO:0003678,GO:0003682,GO:0003688,GO:0003697,GO:0004003,GO:0005524,GO:0005634,GO:0005656,GO:0005737,GO:0006267,GO:0006268,GO:0006270,GO:0006271,GO:0006348,GO:0017116,GO:0030466,GO:0031261,GO:0031298,GO:0033260,GO:0042555,GO:0043140,GO:0043142,GO:0097373,GO:1990163;Note=…
II	629168	631942	+	gene495	ID=YBR203W;Name=YBR203W;gene=COS111;Alias=COS111;Ontology_term=GO:0003674,GO:0005739,GO:0007165;Note=Protein%20required%20for%20antifungal%20drug%20ciclopirox%20olamine%20resistance%3B%20not%20related%20to%20the%20subtelomerically-encoded%20COS%20family%3B%20the%20authentic%2C%20non-tagged%20protein%20is%20detected%20in%20highly%20purified%20mitochondria%20in%20high-throughput%20studies;display=P…
II	632254	633381	-	gene496	ID=YBR204C;Name=YBR204C;gene=LDH1;Alias=LDH1,triacylglycerol%20lipase;Ontology_term=GO:0004806,GO:0005783,GO:0005811,GO:0016788,GO:0017171,GO:0055088;Note=Serine%20hydrolase%3B%20exhibits%20active%20esterase%20plus%20weak%20triacylglycerol%20lipase%20activities%3B%20proposed%20role%20in%20lipid%20homeostasis%2C%20regulating%20phospholipid%20and%20non-polar%20lipid%20levels%20and%20required%20for%…
II	633622	634836	+	gene497	ID=YBR205W;Name=YBR205W;gene=KTR3;Alias=KTR3,mannosyltransferase%20KTR3;Ontology_term=GO:0000030,GO:0000324,GO:0000329,GO:0005634,GO:0005737,GO:0006491,GO:0006493;Note=Putative%20alpha-1%2C2-mannosyltransferase%3B%20involved%20in%20O-%20and%20N-linked%20protein%20glycosylation%3B%20member%20of%20the%20KRE2%2FMNT1%20mannosyltransferase%20family%3B%20Svp26p%20mediates%20uptake%20of%20Ktr3p%20into%2…
II	634601	634924	+	gene498	ID=YBR206W;Name=YBR206W;Ontology_term=GO:0003674,GO:0005575,GO:0008150;Note=Dubious%20open%20reading%20frame%3B%20unlikely%20to%20encode%20a%20functional%20protein%2C%20based%20on%20available%20experimental%20and%20comparative%20sequence%20data%3B%20partially%20overlaps%20the%20verified%20gene%20KTR3;display=Dubious%20open%20reading%20frame;dbxref=SGD:S000000410;orf_classification=Dubious
II	635146	636543	+	gene499	ID=YBR207W;Name=YBR207W;gene=FTH1;Alias=FTH1;Ontology_term=GO:0000329,GO:0005381,GO:0005783,GO:0006827,GO:0006897,GO:0016021;Note=Putative%20high%20affinity%20iron%20transporter%3B%20involved%20in%20transport%20of%20intravacuolar%20stores%20of%20iron%3B%20forms%20complex%20with%20Fet5p%3B%20expression%20is%20regulated%20by%20iron%3B%20proposed%20to%20play%20indirect%20role%20in%20endocytosis%3B%2…
II	636703	642210	-	gene500	ID=YBR208C;Name=YBR208C;gene=DUR1%2C2;Alias=DUR1%2C2,DUR80,bifunctional%20urea%20carboxylase%2Fallophanate%20hydrolase;Ontology_term=GO:0000256,GO:0004039,GO:0004847,GO:0005737,GO:0043419;Note=Urea%20amidolyase%3B%20contains%20both%20urea%20carboxylase%20and%20allophanate%20hydrolase%20activities%2C%20degrades%20urea%20to%20CO2%20and%20NH3%3B%20expression%20sensitive%20to%20nitrogen%20catabolite%…
II	642583	642900	+	gene501	ID=YBR209W;Name=YBR209W;Ontology_term=GO:0003674,GO:0005575,GO:0008150;Note=Putative%20protein%20of%20unknown%20function%3B%20conserved%20across%20S.%20cerevisiae%20strains%3B%20YBR209W%20is%20not%20an%20essential%20gene;display=Putative%20protein%20of%20unknown%20function;dbxref=SGD:S000000413;orf_classification=Uncharacterized
II	643007	643078	-	gene502	ID=tC%28GCA%29B;Name=tC%28GCA%29B;Ontology_term=GO:0005829,GO:0006414,GO:0030533;Note=Cysteine%20tRNA%20%28tRNA-Cys%29%2C%20predicted%20by%20tRNAscan-SE%20analysis;display=Cysteine%20tRNA%20%28tRNA-Cys%29%2C%20predicted%20by%20tRNAscan-SE%20analysis;dbxref=SGD:S000006526
II	645167	645238	+	gene503	ID=tE%28UUC%29B;Name=tE%28UUC%29B;Ontology_term=GO:0005829,GO:0006414,GO:0030533;Note=Glutamate%20tRNA%20%28tRNA-Glu%29%2C%20predicted%20by%20tRNAscan-SE%20analysis%3B%20thiolation%20of%20uridine%20at%20wobble%20position%20%2834%29%20requires%20Ncs6p;display=Glutamate%20tRNA%20%28tRNA-Glu%29%2C%20predicted%20by%20tRNAscan-SE%20analysis;dbxref=SGD:S000006548
II	645550	645978	+	gene504	ID=YBR210W;Name=YBR210W;gene=ERV15;Alias=ERV15;Ontology_term=GO:0003674,GO:0005783,GO:0006888,GO:0007120,GO:0016021,GO:0030134;Note=Protein%20involved%20in%20export%20of%20proteins%20from%20the%20endoplasmic%20reticulum%3B%20ERV15%20has%20a%20paralog%2C%20ERV14%2C%20that%20arose%20from%20the%20whole%20genome%20duplication;display=Protein%20involved%20in%20export%20of%20proteins%20from%20the%20end…
II	646158	647132	-	gene505	ID=YBR211C;Name=YBR211C;gene=AME1;Alias=AME1,ARP100;Ontology_term=GO:0000776,GO:0000817,GO:0003674,GO:0005634,GO:0005737,GO:0005816,GO:0008608,GO:0034501;Note=Essential%20kinetochore%20protein%20associated%20with%20microtubules%20and%20SPBs%3B%20component%20of%20the%20kinetochore%20sub-complex%20COMA%20%28Ctf19p%2C%20Okp1p%2C%20Mcm21p%2C%20Ame1p%29%3B%20involved%20in%20spindle%20checkpoint%20main…
II	647886	649904	+	gene506	ID=YBR212W;Name=YBR212W;gene=NGR1;Alias=NGR1,RBP1;Ontology_term=GO:0000932,GO:0003729,GO:0005737,GO:0007005,GO:0010494,GO:0048471,GO:0061158;Note=RNA%20binding%20protein%20that%20negatively%20regulates%20growth%20rate%3B%20interacts%20with%20the%203%27%20UTR%20of%20the%20mitochondrial%20porin%20%28POR1%29%20mRNA%20and%20enhances%20its%20degradation%3B%20overexpression%20impairs%20mitochondrial%20…
II	650368	651192	+	gene507	ID=YBR213W;Name=YBR213W;gene=MET8;Alias=MET8,bifunctional%20precorrin-2%20dehydrogenase%2Fsirohydrochlorin%20ferrochelatase%20MET8;Ontology_term=GO:0000103,GO:0004325,GO:0005575,GO:0019354,GO:0043115;Note=Bifunctional%20dehydrogenase%20and%20ferrochelatase%3B%20involved%20in%20the%20biosynthesis%20of%20siroheme%2C%20a%20prosthetic%20group%20used%20by%20sulfite%20reductase%3B%20required%20for%20su…
II	651415	652998	+	gene508	ID=YBR214W;Name=YBR214W;gene=SDS24;Alias=SDS24;Ontology_term=GO:0000920,GO:0003674,GO:0005737,GO:0005829,GO:0006897;Note=Protein%20involved%20in%20cell%20separation%20during%20budding%3B%20one%20of%20two%20S.%20cerevisiae%20homologs%20%28Sds23p%20and%20Sds24p%29%20of%20the%20S.%20pombe%20Sds23%20protein%2C%20which%20is%20implicated%20in%20APC%2Fcyclosome%20regulation%3B%20may%20play%20an%20indire…
II	653356	655317	+	gene509	ID=YBR215W;Name=YBR215W;gene=HPC2;Alias=HPC2;Ontology_term=GO:0000083,GO:0000417,GO:0003677,GO:0005634,GO:0006336,GO:0006368,GO:0031491;Note=Subunit%20of%20the%20HIR%20complex%3B%20HIR%20is%20a%20nucleosome%20assembly%20complex%20involved%20in%20regulation%20of%20histone%20gene%20transcription%3B%20mutants%20display%20synthetic%20defects%20with%20subunits%20of%20FACT%2C%20a%20complex%20that%20all…
II	655576	657600	-	gene510	ID=YBR216C;Name=YBR216C;gene=YBP1;Alias=YBP1;Ontology_term=GO:0003674,GO:0005737,GO:0034599;Note=Protein%20involved%20in%20cellular%20response%20to%20oxidative%20stress%3B%20required%20for%20oxidation%20of%20specific%20cysteine%20residues%20of%20transcription%20factor%20Yap1p%2C%20resulting%20in%20nuclear%20localization%20of%20Yap1p%20in%20response%20to%20stress%3B%20YBP1%20has%20a%20paralog%2C%2…
II	657832	658392	+	gene511	ID=YBR217W;Name=YBR217W;gene=ATG12;Alias=ATG12,APG12;Ontology_term=GO:0000045,GO:0000407,GO:0000422,GO:0005829,GO:0006501,GO:0008047,GO:0019776,GO:0031386,GO:0032258,GO:0034274,GO:0034727,GO:0044805;Note=Ubiquitin-like%20modifier%20involved%20in%20autophagy%20and%20the%20Cvt%20pathway%3B%20conserved%3B%20conjugated%20to%20Atg5p%20to%20form%20a%20complex%20involved%20in%20Atg8p%20lipidation%3B%20A…
II	658707	662249	-	gene512	ID=YBR218C;Name=YBR218C;gene=PYC2;Alias=PYC2,pyruvate%20carboxylase%202;Ontology_term=GO:0004736,GO:0005829,GO:0006094;Note=Pyruvate%20carboxylase%20isoform%3B%20cytoplasmic%20enzyme%20that%20converts%20pyruvate%20to%20oxaloacetate%3B%20differentially%20regulated%20than%20isoform%20Pyc1p%3B%20mutations%20in%20the%20human%20homolog%20are%20associated%20with%20lactic%20acidosis%3B%20PYC2%20has%20a%…
II	662499	663303	-	gene513	ID=YBR219C;Name=YBR219C;Ontology_term=GO:0003674,GO:0008150,GO:0016021;Note=Putative%20protein%20of%20unknown%20function%3B%20YBR219C%20is%20not%20an%20essential%20gene;display=Putative%20protein%20of%20unknown%20function;dbxref=SGD:S000000423;orf_classification=Uncharacterized
II	662995	664677	-	gene514	ID=YBR220C;Name=YBR220C;Ontology_term=GO:0003674,GO:0008150,GO:0016021;Note=Putative%20protein%20of%20unknown%20function%3B%20YBR220C%20is%20not%20an%20essential%20gene;display=Putative%20protein%20of%20unknown%20function;dbxref=SGD:S000000424;orf_classification=Uncharacterized
II	665153	666253	-	gene515	ID=YBR221C;Name=YBR221C;gene=PDB1;Alias=PDB1,pyruvate%20dehydrogenase%20%28acetyl-transferring%29%20subunit%20E1%20beta;Ontology_term=GO:0004739,GO:0005739,GO:0005967,GO:0006086,GO:0042645;Note=E1%20beta%20subunit%20of%20the%20pyruvate%20dehydrogenase%20%28PDH%29%20complex%3B%20PDH%20is%20an%20evolutionarily%20conserved%20multi-protein%20complex%20found%20in%20mitochondria;display=E1%20beta%20sub…
II	666538	666642	+	gene516	ID=YBR221W-A;Name=YBR221W-A;Ontology_term=GO:0003674,GO:0005575,GO:0008150;Note=Putative%20protein%20of%20unknown%20function%3B%20identified%20by%20expression%20profiling%20and%20mass%20spectrometry;display=Putative%20protein%20of%20unknown%20function;dbxref=SGD:S000028817;orf_classification=Uncharacterized
II	666720	668351	-	gene517	ID=YBR222C;Name=YBR222C;gene=PCS60;Alias=PCS60,FAT2;Ontology_term=GO:0003729,GO:0005737,GO:0005778,GO:0005782,GO:0016021,GO:0033611,GO:0050203;Note=Oxalyl-CoA%20synthetase%3B%20capable%20of%20catalyzing%20conversion%20of%20oxalate%20to%20oxalyl-CoA%3B%20catalyzes%20first%20step%20in%20pathway%20of%20oxalate%20degradation%20that%20functions%20to%20protect%20yeast%20from%20inhibitory%20effects%20of…
II	668663	670297	-	gene518	ID=YBR223C;Name=YBR223C;gene=TDP1;Alias=TDP1,tyrosyl-DNA%20phosphodiesterase%201;Ontology_term=GO:0005634,GO:0006281,GO:0017005,GO:0070260;Note=Tyrosyl-DNA%20phosphodiesterase%20I%3B%20hydrolyzes%203%27%20and%205%27-phosphotyrosyl%20bonds%3B%20involved%20in%20the%20repair%20of%20DNA%20lesions%20created%20by%20topo%20I%20and%20topo%20II%3B%20mutations%20in%20the%20human%20homolog%2C%20TDP1%2C%20re…
II	668721	668840	+	gene519	ID=YBR223W-A;Name=YBR223W-A;Ontology_term=GO:0003674,GO:0005575,GO:0008150;Note=Dubious%20open%20reading%20frame%3B%20unlikely%20to%20encode%20a%20functional%20protein%2C%20based%20on%20available%20experimental%20and%20comparative%20sequence%20data%3B%20completely%20overlaps%20YBR223C%3B%20identified%20by%20gene-trapping%2C%20microarray-based%20expression%20analysis%2C%20and%20genome-wide%20homol…
II	670125	670640	+	gene520	ID=YBR224W;Name=YBR224W;Ontology_term=GO:0003674,GO:0008150,GO:0016021;Note=Dubious%20open%20reading%20frame%3B%20unlikely%20to%20encode%20a%20functional%20protein%2C%20based%20on%20available%20experimental%20and%20comparative%20sequence%20data%3B%20partially%20overlaps%20the%20verified%20gene%20TDP1;display=Dubious%20open%20reading%20frame;dbxref=SGD:S000000428;orf_classification=Dubious
II	670627	673329	+	gene521	ID=YBR225W;Name=YBR225W;Ontology_term=GO:0003674,GO:0005575,GO:0008150;Note=Putative%20protein%20of%20unknown%20function%3B%20non-essential%20gene%20identified%20in%20a%20screen%20for%20mutants%20affected%20in%20mannosylphophorylation%20of%20cell%20wall%20components;display=Putative%20protein%20of%20unknown%20function;dbxref=SGD:S000000429;orf_classification=Uncharacterized
II	673155	673565	-	gene522	ID=YBR226C;Name=YBR226C;Ontology_term=GO:0003674,GO:0005575,GO:0008150;Note=Dubious%20open%20reading%20frame%3B%20unlikely%20to%20encode%20a%20functional%20protein%2C%20based%20on%20available%20experimental%20and%20comparative%20sequence%20data%3B%20partially%20overlaps%20the%20uncharacterized%20ORF%20YBR225W;display=Dubious%20open%20reading%20frame;dbxref=SGD:S000000430;orf_classification=Dubious
II	673572	675134	-	gene523	ID=YBR227C;Name=YBR227C;gene=MCX1;Alias=MCX1;Ontology_term=GO:0005524,GO:0005739,GO:0005759,GO:0030150,GO:0042026,GO:0042623,GO:1904287;Note=Non-proteolytic%20ATPase%20of%20the%20AAA%20family%3B%20stimulates%20incorporation%20of%20the%20pyridoxal%20phosphate%20cofactor%20into%20Hem1p%20%285-aminolevulinic%20acid%20synthase%29%3B%20localized%20to%20the%20mitochondrial%20matrix%3B%20ortholog%20of%2…
II	675313	676227	+	gene524	ID=YBR228W;Name=YBR228W;gene=SLX1;Alias=SLX1,endonuclease;Ontology_term=GO:0005634,GO:0006261,GO:0017108,GO:0033557;Note=Endonuclease%20involved%20in%20DNA%20recombination%20and%20repair%3B%20subunit%20of%20a%20complex%2C%20with%20Slx4p%2C%20that%20hydrolyzes%205%27%20branches%20from%20duplex%20DNA%20in%20response%20to%20stalled%20or%20converging%20replication%20forks%3B%20function%20overlaps%20w…
II	676357	679221	-	gene525	ID=YBR229C;Name=YBR229C;gene=ROT2;Alias=ROT2,GLS2,glucan%201,3-alpha-glucosidase%20ROT2;Ontology_term=GO:0005739,GO:0005783,GO:0005788,GO:0006491,GO:0017177,GO:0033919,GO:0070880;Note=Glucosidase%20II%20catalytic%20subunit%3B%20required%20to%20trim%20the%20final%20glucose%20in%20N-linked%20glycans%3B%20required%20for%20normal%20cell%20wall%20synthesis%3B%20mutations%20in%20rot2%20suppress%20tor2%…
II	679549	680050	-	gene526	ID=YBR230C;Name=YBR230C;gene=OM14;Alias=OM14;Ontology_term=GO:0005739,GO:0006626,GO:0031307,GO:0033750,GO:1990593;Note=Mitochondrial%20outer%20membrane%20receptor%20for%20cytosolic%20ribosomes%3B%20integral%20protein%20of%20the%20outer%20membrane%20that%20interacts%20with%20the%20nascent%20chain-associated%20complex%20%28NAC%29%20bound%20to%20ribosomes%2C%20contributing%20to%20co-translational%20…
II	680362	680562	+	gene527	ID=YBR230W-A;Name=YBR230W-A;Ontology_term=GO:0003674,GO:0005575,GO:0008150;Note=Putative%20protein%20of%20unknown%20function%3B%20YBR230W-A%20has%20a%20paralog%2C%20COQ8%2C%20that%20arose%20from%20the%20whole%20genome%20duplication;display=Putative%20protein%20of%20unknown%20function;dbxref=SGD:S000029722;orf_classification=Uncharacterized
II	680688	681862	-	gene528	ID=LSR1;Name=LSR1;gene=LSR1;Alias=LSR1,U2,snR20;Ontology_term=GO:0000395,GO:0000398,GO:0005686,GO:0030627;Note=U2%20spliceosomal%20RNA%20%28U2%20snRNA%29%2C%20component%20of%20the%20spliceosome%3B%20pairs%20with%20the%20branchpoint%20sequence%3B%20functionally%20equivalent%20to%20mammalian%20U2%20snRNA%3B%20stress-induced%20pseudouridylations%20at%20positions%2056%20and%2093%20may%20contribute%20…
II	682179	683090	-	gene529	ID=YBR231C;Name=YBR231C;gene=SWC5;Alias=SWC5,AOR1;Ontology_term=GO:0000812,GO:0003674,GO:0005634,GO:0005829,GO:0006338,GO:0043486;Note=Component%20of%20the%20SWR1%20complex%3B%20complex%20exchanges%20histone%20variant%20H2AZ%20%28Htz1p%29%20for%20chromatin-bound%20histone%20H2A%3B%20protein%20abundance%20increases%20in%20response%20to%20DNA%20replication%20stress%3B%20relocalizes%20to%20the%20cyt…
II	683373	683732	-	gene530	ID=YBR232C;Name=YBR232C;Ontology_term=GO:0003674,GO:0005575,GO:0008150;Note=Dubious%20open%20reading%20frame%3B%20unlikely%20to%20encode%20a%20functional%20protein%2C%20based%20on%20available%20experimental%20and%20comparative%20sequence%20data;display=Dubious%20open%20reading%20frame;dbxref=SGD:S000000436;orf_classification=Dubious
II	683428	684669	+	gene531	ID=YBR233W;Name=YBR233W;gene=PBP2;Alias=PBP2,HEK1;Ontology_term=GO:0000723,GO:0003729,GO:0005634,GO:0005737;Note=RNA%20binding%20protein%3B%20has%20similarity%20to%20mammalian%20heterogeneous%20nuclear%20RNP%20K%20protein%2C%20involved%20in%20the%20regulation%20of%20telomere%20position%20effect%20and%20telomere%20length%3B%20relative%20distribution%20to%20the%20nucleus%20increases%20upon%20DNA%20…
II	684977	685261	+	gene532	ID=YBR233W-A;Name=YBR233W-A;gene=DAD3;Alias=DAD3;Ontology_term=GO:0008017,GO:0008608,GO:0031116,GO:0042729,GO:0051010,GO:0051987;Note=Essential%20subunit%20of%20the%20Dam1%20complex%20%28aka%20DASH%20complex%29%3B%20complex%20couples%20kinetochores%20to%20the%20force%20produced%20by%20MT%20depolymerization%20thereby%20aiding%20in%20chromosome%20segregation%3B%20is%20transferred%20to%20the%20kinet…
II	685438	686592	-	gene533	ID=YBR234C;Name=YBR234C;gene=ARC40;Alias=ARC40;Ontology_term=GO:0005885,GO:0007015,GO:0043130,GO:0045010;Note=Subunit%20of%20the%20ARP2%2F3%20complex%3B%20ARP2%2F3%20is%20required%20for%20the%20motility%20and%20integrity%20of%20cortical%20actin%20patches;display=Subunit%20of%20the%20ARP2%2F3%20complex;dbxref=SGD:S000000438;orf_classification=Verified
II	686901	690263	+	gene534	ID=YBR235W;Name=YBR235W;gene=VHC1;Alias=VHC1;Ontology_term=GO:0000329,GO:0015379,GO:0016021,GO:0031166,GO:0034486,GO:0055075,GO:1990816;Note=Vacuolar%20membrane%20cation-chloride%20cotransporter%20%28CCC%29%3B%20likely%20mediates%20K%2B%20and%20Cl-%20cotransport%20into%20the%20vacuole%3B%20has%20a%20role%20in%20potassium%20homeostasis%20and%20salt%20tolerance%3B%20localizes%20to%20sites%20of%20co…
II	690383	691693	-	gene535	ID=YBR236C;Name=YBR236C;gene=ABD1;Alias=ABD1,mRNA%20%28guanine-N7%29-methyltransferase;Ontology_term=GO:0004482,GO:0005634,GO:0005829,GO:0006370,GO:0016591;Note=Methyltransferase%3B%20catalyzes%20the%20transfer%20of%20a%20methyl%20group%20from%20S-adenosylmethionine%20to%20the%20GpppN%20terminus%20of%20capped%20mRNA%3B%20nuclear%20protein%20that%20relocalizes%20to%20the%20cytosol%20in%20response%…
II	691969	694518	+	gene536	ID=YBR237W;Name=YBR237W;gene=PRP5;Alias=PRP5,DEAD-box%20RNA%20helicase%20PRP5,RNA5;Ontology_term=GO:0000348,GO:0005634,GO:0008186;Note=RNA%20helicase%20in%20the%20DEAD-box%20family%3B%20necessary%20for%20prespliceosome%20formation%2C%20bridges%20U1%20and%20U2%20snRNPs%20and%20enables%20stable%20U2%20snRNP%20association%20with%20intron%20RNA;display=RNA%20helicase%20in%20the%20DEAD-box%20family;db…
II	695107	697302	-	gene537	ID=YBR238C;Name=YBR238C;Ontology_term=GO:0000932,GO:0003729,GO:0005737,GO:0005739,GO:0009060,GO:0032592;Note=Mitochondrial%20membrane%20protein%3B%20not%20required%20for%20respiratory%20growth%20but%20causes%20a%20synthetic%20respiratory%20defect%20in%20combination%20with%20rmd9%20mutations%3B%20transcriptionally%20up-regulated%20by%20TOR%3B%20deletion%20increases%20life%20span%3B%20YBR238C%20has…
II	698354	699943	-	gene538	ID=YBR239C;Name=YBR239C;gene=ERT1;Alias=ERT1;Ontology_term=GO:0000122,GO:0001078,GO:0005634,GO:0005737,GO:0035948,GO:0043565,GO:0061414,GO:0061415;Note=Transcriptional%20regulator%3B%20involved%20in%20regulation%20of%20gluconeogenesis%20and%20fermentable%20carbon%20utilization%3B%20GFP-fusion%20protein%20localizes%20to%20cytoplasm%2C%20nucleus%3B%20null%20mutation%20affects%20periodicity%20of%20t…
II	700490	701842	-	gene539	ID=YBR240C;Name=YBR240C;gene=THI2;Alias=THI2,PHO6,phoF;Ontology_term=GO:0000978,GO:0005634,GO:0045944,GO:0090180;Note=Transcriptional%20activator%20of%20thiamine%20biosynthetic%20genes%3B%20interacts%20with%20regulatory%20factor%20Thi3p%20to%20control%20expression%20of%20thiamine%20biosynthetic%20genes%20with%20respect%20to%20thiamine%20availability%3B%20acts%20together%20with%20Pdc2p%20to%20resp…
II	702589	704055	-	gene540	ID=YBR241C;Name=YBR241C;Ontology_term=GO:0000329,GO:0006810,GO:0016020,GO:0016021,GO:0022891,GO:0055085;Note=Putative%20transporter%2C%20member%20of%20the%20sugar%20porter%20family%3B%20green%20fluorescent%20protein%20%28GFP%29-fusion%20protein%20localizes%20to%20the%20vacuolar%20membrane%3B%20YBR241C%20is%20not%20an%20essential%20gene%3B%20YBR241C%20has%20a%20paralog%2C%20VPS73%2C%20that%20arose…
II	704670	705386	+	gene541	ID=YBR242W;Name=YBR242W;Ontology_term=GO:0003674,GO:0005634,GO:0005737,GO:0008150;Note=Putative%20protein%20of%20unknown%20function%3B%20green%20fluorescent%20protein%20%28GFP%29-fusion%20protein%20localizes%20to%20the%20cytoplasm%20and%20nucleus%3B%20YBR242W%20is%20not%20an%20essential%20gene%3B%20YBR242W%20has%20a%20paralog%2C%20YGL101W%2C%20that%20arose%20from%20the%20whole%20genome%20duplicat…
II	705447	706793	-	gene542	ID=YBR243C;Name=YBR243C;gene=ALG7;Alias=ALG7,TUR1,UDP-N-acetylglucosamine--dolichyl-phosphate%20N-acetylglucosaminephosphotransferase;Ontology_term=GO:0003975,GO:0005783,GO:0006487,GO:0009060,GO:0016021,GO:0043541;Note=UDP-N-acetyl-glucosamine-1-P%20transferase%3B%20transfers%20Glc-Nac-P%20from%20UDP-GlcNac%20to%20Dol-P%20in%20the%20ER%20in%20the%20first%20step%20of%20the%20dolichol%20pathway%20o…
II	707528	708016	+	gene543	ID=YBR244W;Name=YBR244W;gene=GPX2;Alias=GPX2,AMI1,glutathione%20peroxidase%20GPX2;Ontology_term=GO:0004602,GO:0005634,GO:0005737,GO:0031314,GO:0031315,GO:0034599,GO:0047066;Note=Phospholipid%20hydroperoxide%20glutathione%20peroxidase%3B%20protects%20cells%20from%20phospholipid%20hydroperoxides%20and%20nonphospholipid%20peroxides%20during%20oxidative%20stress%3B%20induced%20by%20glucose%20starvati…
II	708150	711539	-	gene544	ID=YBR245C;Name=YBR245C;gene=ISW1;Alias=ISW1,SGN2,chromatin-remodeling%20ATPase%20ISW1;Ontology_term=GO:0000182,GO:0001178,GO:0003677,GO:0005634,GO:0006338,GO:0006354,GO:0006363,GO:0006369,GO:0007062,GO:0016887,GO:0030874,GO:0031491,GO:0036436,GO:0036437,GO:0044212,GO:0045944,GO:0060303,GO:0070870,GO:1900050,GO:1902275;Note=ATPase%20subunit%20of%20imitation-switch%20%28ISWI%29%20class%20chromatin…
II	711591	712754	+	gene545	ID=YBR246W;Name=YBR246W;gene=RRT2;Alias=RRT2,DPH7,ERE1,diphthamide%20synthase;Ontology_term=GO:0005737,GO:0005768,GO:0017183,GO:0032456,GO:0061685;Note=Methylesterase%20performing%20penultimate%20step%20of%20diphthamide%20biosynthesis%3B%20hydrolyzes%20methylated%20diphthine%20to%20produce%20diphthine%20and%20allows%20Dph6-catalyzed%20amidation%20reaction%20to%20occur%3B%20deletion%20leads%20to%2…
II	713004	714455	-	gene546	ID=YBR247C;Name=YBR247C;gene=ENP1;Alias=ENP1,MEG1,snoRNA-binding%20rRNA-processing%20protein%20ENP1;Ontology_term=GO:0000447,GO:0005634,GO:0005730,GO:0005737,GO:0006364,GO:0016973,GO:0030515,GO:0030686,GO:0030688;Note=Protein%20associated%20with%20U3%20and%20U14%20snoRNAs%3B%20required%20for%20pre-rRNA%20processing%20and%2040S%20ribosomal%20subunit%20synthesis%3B%20localized%20in%20the%20nucleus%…
II	714807	716465	-	gene547	ID=YBR248C;Name=YBR248C;gene=HIS7;Alias=HIS7,imidazoleglycerol-phosphate%20synthase;Ontology_term=GO:0000105,GO:0000107,GO:0004359,GO:0005622;Note=Imidazole%20glycerol%20phosphate%20synthase%3B%20glutamine%20amidotransferase%3Acyclase%20that%20catalyzes%20the%20fifth%20step%20of%20histidine%20biosynthesis%20and%20also%20produces%205-aminoimidazole-4-carboxamide%20ribotide%20%28AICAR%29%2C%20a%20p…
II	716882	717994	-	gene548	ID=YBR249C;Name=YBR249C;gene=ARO4;Alias=ARO4,3-deoxy-7-phosphoheptulonate%20synthase%20ARO4;Ontology_term=GO:0003849,GO:0005634,GO:0005737,GO:0009423;Note=3-deoxy-D-arabino-heptulosonate-7-phosphate%20%28DAHP%29%20synthase%3B%20catalyzes%20the%20first%20step%20in%20aromatic%20amino%20acid%20biosynthesis%20and%20is%20feedback-inhibited%20by%20tyrosine%20or%20high%20concentrations%20of%20phenylalan…
II	719033	720604	+	gene549	ID=YBR250W;Name=YBR250W;gene=SPO23;Alias=SPO23;Ontology_term=GO:0003674,GO:0005575,GO:0007126;Note=Protein%20of%20unknown%20function%3B%20associates%20with%20meiosis-specific%20protein%20Spo1p;display=Protein%20of%20unknown%20function;dbxref=SGD:S000000454;orf_classification=Verified
II	721390	722313	+	gene550	ID=YBR251W;Name=YBR251W;gene=MRPS5;Alias=MRPS5,mitochondrial%2037S%20ribosomal%20protein%20MRPS5;Ontology_term=GO:0003735,GO:0005739,GO:0005763,GO:0032543;Note=Mitochondrial%20ribosomal%20protein%20of%20the%20small%20subunit;display=Mitochondrial%20ribosomal%20protein%20of%20the%20small%20subunit;dbxref=SGD:S000000455;orf_classification=Verified
II	722611	723054	+	gene551	ID=YBR252W;Name=YBR252W;gene=DUT1;Alias=DUT1,bifunctional%20dITP%2FdUTP%20diphosphatase;Ontology_term=GO:0004170,GO:0005634,GO:0005737,GO:0009213,GO:0035863,GO:0035870,GO:0046081;Note=Deoxyuridine%20triphosphate%20diphosphatase%20%28dUTPase%29%3B%20catalyzes%20hydrolysis%20of%20dUTP%20to%20dUMP%20and%20PPi%2C%20thereby%20preventing%20incorporation%20of%20uracil%20into%20DNA%20during%20replication…
II	723270	723635	+	gene552	ID=YBR253W;Name=YBR253W;gene=SRB6;Alias=SRB6,MED22;Ontology_term=GO:0003674,GO:0045944,GO:0070847;Note=Subunit%20of%20the%20RNA%20polymerase%20II%20mediator%20complex%3B%20associates%20with%20core%20polymerase%20subunits%20to%20form%20the%20RNA%20polymerase%20II%20holoenzyme%3B%20essential%20for%20transcriptional%20regulation;display=Subunit%20of%20the%20RNA%20polymerase%20II%20mediator%20complex…
II	723736	724263	-	gene553	ID=YBR254C;Name=YBR254C;gene=TRS20;Alias=TRS20,TRAPP%20subunit%20TRS20;Ontology_term=GO:0003674,GO:0006461,GO:0006888,GO:1990070,GO:1990071,GO:1990072;Note=Core%20component%20of%20transport%20protein%20particle%20%28TRAPP%29%20complexes%20I-III%3B%20TRAPPs%20are%20multimeric%20guanine%20nucleotide-exchange%20factors%20for%20GTPase%20Ypt1p%2C%20regulating%20ER-Golgi%20traffic%20%28TRAPPI%29%2C%20i…
II	724456	726540	+	gene554	ID=YBR255W;Name=YBR255W;gene=MTC4;Alias=MTC4;Ontology_term=GO:0003674,GO:0005737,GO:0008150;Note=Protein%20of%20unknown%20function%3B%20required%20for%20normal%20growth%20rate%20at%2015%20degrees%20C%3B%20green%20fluorescent%20protein%20%28GFP%29-fusion%20protein%20localizes%20to%20the%20cytoplasm%20in%20a%20punctate%20pattern%3B%20mtc4%20is%20synthetically%20sick%20with%20cdc13-1;display=Protein…
II	726618	727074	-	gene555	ID=YBR255C-A;Name=YBR255C-A;gene=RCF3;Alias=RCF3;Ontology_term=GO:0003674,GO:0005575,GO:0008150;Note=Putative%20protein%20of%20unknown%20function%3B%20may%20interact%20with%20respiratory%20chain%20complexes%20III%20%28ubiquinol-cytochrome%20c%20reductase%29%20or%20IV%20%28cytochrome%20c%20oxidase%29%3B%20identified%20by%20sequence%20comparison%20with%20hemiascomycetous%20yeast%20species;display=P…
II	727386	728102	-	gene556	ID=YBR256C;Name=YBR256C;gene=RIB5;Alias=RIB5,riboflavin%20synthase;Ontology_term=GO:0004746,GO:0005575,GO:0009231;Note=Riboflavin%20synthase%3B%20catalyzes%20the%20last%20step%20of%20the%20riboflavin%20biosynthesis%20pathway;display=Riboflavin%20synthase;dbxref=SGD:S000000460;orf_classification=Verified
II	728885	729724	+	gene557	ID=YBR257W;Name=YBR257W;gene=POP4;Alias=POP4,RNase%20P%2FRNase%20MRP%20complex%20subunit;Ontology_term=GO:0000171,GO:0000172,GO:0000294,GO:0003723,GO:0004526,GO:0005655,GO:0006364,GO:0008033,GO:0030677,GO:0034965,GO:0042134;Note=Subunit%20of%20both%20RNase%20MRP%20and%20nuclear%20RNase%20P%3B%20RNase%20MRP%20cleaves%20pre-rRNA%2C%20while%20nuclear%20RNase%20P%20cleaves%20tRNA%20precursors%20to%20…
II	729734	730162	-	gene558	ID=YBR258C;Name=YBR258C;gene=SHG1;Alias=SHG1,CPS15;Ontology_term=GO:0005634,GO:0042800,GO:0048188,GO:0051568;Note=Subunit%20of%20the%20COMPASS%20%28Set1C%29%20complex%3B%20COMPASS%20methylates%20histone%20H3%20on%20lysine%204%20and%20is%20required%20in%20transcriptional%20silencing%20near%20telomeres;display=Subunit%20of%20the%20COMPASS%20%28Set1C%29%20complex;dbxref=SGD:S000000462;orf_classifica…
II	730387	732453	+	gene559	ID=YBR259W;Name=YBR259W;Ontology_term=GO:0003674,GO:0005575,GO:0008150;Note=Protein%20of%20unknown%20function%3B%20YBR259W%20is%20not%20an%20essential%20gene%3B%20forms%20cytoplasmic%20foci%20upon%20DNA%20replication%20stress;display=Protein%20of%20unknown%20function;dbxref=SGD:S000000463;orf_classification=Verified
II	732639	734639	-	gene560	ID=YBR260C;Name=YBR260C;gene=RGD1;Alias=RGD1;Ontology_term=GO:0005096,GO:0005546,GO:0005628,GO:0005933,GO:0007231,GO:0010314,GO:0010447,GO:0030479,GO:0032266,GO:0043332,GO:0070273,GO:0080025;Note=GTPase-activating%20protein%20%28RhoGAP%29%20for%20Rho3p%20and%20Rho4p%3B%20possibly%20involved%20in%20control%20of%20actin%20cytoskeleton%20organization;display=GTPase-activating%20protein%20%28RhoGAP%2…
II	734832	735530	-	gene561	ID=YBR261C;Name=YBR261C;gene=TAE1;Alias=TAE1,N-terminal%20protein%20methyltransferase,NTM1;Ontology_term=GO:0002181,GO:0005737,GO:0005829,GO:0018016,GO:0071885;Note=AdoMet-dependent%20proline%20methyltransferase%3B%20catalyzes%20the%20dimethylation%20of%20ribosomal%20proteins%20Rpl12%20and%20Rps25%20at%20N-terminal%20proline%20residues%3B%20has%20a%20role%20in%20protein%20synthesis%3B%20fusion%20…
II	735720	736040	-	gene562	ID=YBR262C;Name=YBR262C;gene=MIC12;Alias=MIC12,AIM5,FMP51,MCS12;Ontology_term=GO:0003674,GO:0005739,GO:0042407,GO:0044284,GO:0061617;Note=Component%20of%20the%20MICOS%20complex%3B%20MICOS%20%28formerly%20MINOS%20or%20MitOS%29%20is%20a%20mitochondrial%20inner%20membrane%20complex%20that%20extends%20into%20the%20intermembrane%20space%20and%20has%20a%20role%20in%20the%20maintenance%20of%20crista%20j…
II	736264	737736	+	gene563	ID=YBR263W;Name=YBR263W;gene=SHM1;Alias=SHM1,SHMT1,TMP3,glycine%20hydroxymethyltransferase%20SHM1;Ontology_term=GO:0004372,GO:0005739,GO:0006730,GO:0009070;Note=Mitochondrial%20serine%20hydroxymethyltransferase%3B%20converts%20serine%20to%20glycine%20plus%205%2C10%20methylenetetrahydrofolate%3B%20involved%20in%20generating%20precursors%20for%20purine%2C%20pyrimidine%2C%20amino%20acid%2C%20and%20l…
II	737770	738369	-	gene564	ID=YBR264C;Name=YBR264C;gene=YPT10;Alias=YPT10,Rab%20family%20GTPase%20YPT10;Ontology_term=GO:0000329,GO:0003924,GO:0005737,GO:0007030,GO:0019001;Note=Rab%20family%20GTP-binding%20protein%3B%20contains%20the%20PEST%20signal%20sequence%20specific%20for%20proteolytic%20enzymes%3B%20may%20be%20involved%20in%20vesicular%20transport%3B%20overexpression%20leads%20to%20accumulation%20of%20Golgi-like%20c…
II	738582	739544	+	gene565	ID=YBR265W;Name=YBR265W;gene=TSC10;Alias=TSC10,3-dehydrosphinganine%20reductase;Ontology_term=GO:0005737,GO:0005741,GO:0005783,GO:0005811,GO:0006666,GO:0030148,GO:0047560;Note=3-ketosphinganine%20reductase%3B%20catalyzes%20the%20second%20step%20in%20phytosphingosine%20synthesis%3B%20essential%20for%20growth%20in%20the%20absence%20of%20exogenous%20dihydrosphingosine%20or%20phytosphingosine%3B%20lo…
II	739841	741022	+	gene566	ID=YBR267W;Name=YBR267W;gene=REI1;Alias=REI1;Ontology_term=GO:0000278,GO:0005737,GO:0006913,GO:0007117,GO:0022625,GO:0030687,GO:0042273,GO:0043565;Note=Cytoplasmic%20pre-60S%20factor%3B%20required%20for%20the%20correct%20recycling%20of%20shuttling%20factors%20Alb1%2C%20Arx1%20and%20Tif6%20at%20the%20end%20of%20the%20ribosomal%20large%20subunit%20biogenesis%3B%20involved%20in%20bud%20growth%20in%2…
II	739936	740388	-	gene567	ID=YBR266C;Name=YBR266C;gene=SLM6;Alias=SLM6;Ontology_term=GO:0003674,GO:0005575,GO:0006897;Note=Protein%20with%20a%20potential%20role%20in%20actin%20cytoskeleton%20organization%3B%20gene%20exhibits%20synthetic%20genetic%20interaction%20with%20MSS4%20encoding%20phosphatidylinositol%204-phosphate%20kinase;display=Protein%20with%20a%20potential%20role%20in%20actin%20cytoskeleton%20organization;dbxr…
II	741299	741616	+	gene568	ID=YBR268W;Name=YBR268W;gene=MRPL37;Alias=MRPL37,YmL37,mitochondrial%2054S%20ribosomal%20protein%20YmL37;Ontology_term=GO:0003735,GO:0005739,GO:0005762,GO:0032543;Note=Mitochondrial%20ribosomal%20protein%20of%20the%20large%20subunit;display=Mitochondrial%20ribosomal%20protein%20of%20the%20large%20subunit;dbxref=SGD:S000000472;orf_classification=Verified
II	742160	742576	-	gene569	ID=YBR269C;Name=YBR269C;gene=SDH8;Alias=SDH8,FMP21;Ontology_term=GO:0003674,GO:0005739,GO:0005759,GO:0034553;Note=Protein%20required%20for%20assembly%20of%20succinate%20dehydrogenase%3B%20interacts%20with%20flavinylated%20Sdh1p%20and%20may%20function%20as%20a%20chaperone%20for%20free%20Sdh1p%2C%20protecting%20its%20FAD%20cofactor%20from%20redox%20reactions%20before%20assembly%20of%20the%20complex…
II	742761	744398	-	gene570	ID=YBR270C;Name=YBR270C;gene=BIT2;Alias=BIT2;Ontology_term=GO:0003674,GO:0031932,GO:0038203;Note=Subunit%20of%20TORC2%20membrane-associated%20complex%3B%20involved%20in%20regulation%20of%20actin%20cytoskeletal%20dynamics%20during%20polarized%20growth%20and%20cell%20wall%20integrity%3B%20interacts%20with%20Slm1p%20and%20Slm2p%2C%20homologous%20PH%20domain-containing%20TORC2%20substrates%3B%20BIT2%…
II	744852	746111	+	gene571	ID=YBR271W;Name=YBR271W;gene=EFM2;Alias=EFM2,S-adenosylmethionine-dependent%20methyltransferase;Ontology_term=GO:0005737,GO:0008757,GO:0016279,GO:0018022,GO:0018027,GO:0045905;Note=S-adenosylmethionine-dependent%20methyltransferase%3B%20seven-beta-strand%20lysine%20methyltransferase%20which%20dimethylates%20translation%20elongation%20factor%20EF2%20%28Eft1p%20and%20Eft2p%29%20at%20lysine%20613%20…
II	746361	747803	-	gene572	ID=YBR272C;Name=YBR272C;gene=HSM3;Alias=HSM3;Ontology_term=GO:0003674,GO:0005634,GO:0005737,GO:0005829,GO:0006298,GO:0008540,GO:0070682;Note=Evolutionarily%20conserved%2019S%20regulatory%20particle%20assembly-chaperone%3B%20involved%20in%20the%20assembly%20of%20the%20base%20subcomplex%20of%20the%2019S%20proteasomal%20regulatory%20particle%20%28RP%29%3B%20involved%20in%20DNA%20mismatch%20repair%20…
II	748061	749371	-	gene573	ID=YBR273C;Name=YBR273C;gene=UBX7;Alias=UBX7,CUI3;Ontology_term=GO:0003674,GO:0005635,GO:0005783,GO:0006511,GO:0030435;Note=UBX%20%28ubiquitin%20regulatory%20X%29%20domain-containing%20protein%3B%20interacts%20with%20Cdc48p%3B%20UBX7%20has%20a%20paralog%2C%20UBX6%2C%20that%20arose%20from%20the%20whole%20genome%20duplication;display=UBX%20%28ubiquitin%20regulatory%20X%29%20domain-containing%20prot…
II	749594	751177	+	gene574	ID=YBR274W;Name=YBR274W;gene=CHK1;Alias=CHK1,serine%2Fthreonine%20protein%20kinase%20CHK1;Ontology_term=GO:0000077,GO:0004674,GO:0005634,GO:0006468,GO:0048478;Note=Serine%2Fthreonine%20kinase%20and%20DNA%20damage%20checkpoint%20effector%3B%20mediates%20cell%20cycle%20arrest%20via%20phosphorylation%20of%20Pds1p%3B%20phosphorylated%20by%20checkpoint%20signal%20transducer%20Mec1p%3B%20homolog%20of%2…
II	751356	757106	-	gene575	ID=YBR275C;Name=YBR275C;gene=RIF1;Alias=RIF1,DNA-binding%20protein%20RIF1;Ontology_term=GO:0000723,GO:0000729,GO:0000784,GO:0006270,GO:0016233,GO:0030466,GO:0042162,GO:0070187;Note=Protein%20that%20binds%20to%20the%20Rap1p%20C-terminus%3B%20acts%20synergistically%20with%20Rif2p%20to%20help%20control%20telomere%20length%20and%20establish%20telomeric%20silencing%3B%20involved%20in%20control%20of%20…
II	757620	760043	-	gene576	ID=YBR276C;Name=YBR276C;gene=PPS1;Alias=PPS1,tyrosine%2Fserine%2Fthreonine%20protein%20phosphatase%20PPS1;Ontology_term=GO:0000188,GO:0005575,GO:0006470,GO:0008138,GO:0033260;Note=Protein%20phosphatase%3B%20has%20specificity%20for%20serine%2C%20threonine%2C%20and%20tyrosine%20residues%3B%20has%20a%20role%20in%20the%20DNA%20synthesis%20phase%20of%20the%20cell%20cycle;display=Protein%20phosphatase;…
II	760215	760616	-	gene577	ID=YBR277C;Name=YBR277C;Ontology_term=GO:0003674,GO:0005575,GO:0008150;Note=Dubious%20open%20reading%20frame%3B%20unlikely%20to%20encode%20a%20functional%20protein%2C%20based%20on%20available%20experimental%20and%20comparative%20sequence%20data%3B%20partially%20overlaps%20the%20verified%20gene%20YBR278W;display=Dubious%20open%20reading%20frame;dbxref=SGD:S000000481;orf_classification=Dubious
II	760294	760899	+	gene578	ID=YBR278W;Name=YBR278W;gene=DPB3;Alias=DPB3,DNA%20polymerase%20epsilon%20noncatalytic%20subunit;Ontology_term=GO:0003690,GO:0003697,GO:0003887,GO:0006261,GO:0006272,GO:0008622,GO:0042276,GO:0070868,GO:0090399;Note=Third-largest%20subunit%20of%20DNA%20polymerase%20II%20%28DNA%20polymerase%20epsilon%29%3B%20required%20to%20maintain%20fidelity%20of%20chromosomal%20replication%20and%20also%20for%20i…
II	761257	762594	+	gene579	ID=YBR279W;Name=YBR279W;gene=PAF1;Alias=PAF1;Ontology_term=GO:0000083,GO:0000122,GO:0000183,GO:0000983,GO:0000993,GO:0001015,GO:0001076,GO:0001089,GO:0003682,GO:0005634,GO:0006353,GO:0006357,GO:0006360,GO:0006362,GO:0006364,GO:0006368,GO:0016593,GO:0031124,GO:0031126,GO:0031938,GO:0032968,GO:0035327,GO:0045910,GO:0051569,GO:0070911,GO:0090262,GO:1990269,GO:2001163,GO:2001165,GO:2001166,GO:2001173…
II	762784	764697	-	gene580	ID=YBR280C;Name=YBR280C;gene=SAF1;Alias=SAF1,SCF%20ubiquitin%20ligase%20complex%20subunit%20SAF1;Ontology_term=GO:0004842,GO:0019005,GO:0031146;Note=F-Box%20protein%20involved%20in%20proteasome-dependent%20degradation%20of%20Aah1p%3B%20involved%20in%20proteasome-dependent%20degradation%20of%20Aah1p%20during%20entry%20of%20cells%20into%20quiescence%3B%20interacts%20with%20Skp1;display=F-Box%20prot…
II	764970	767606	-	gene581	ID=YBR281C;Name=YBR281C;gene=DUG2;Alias=DUG2,glutamine%20amidotransferase%20subunit%20DUG2;Ontology_term=GO:0003840,GO:0005634,GO:0005737,GO:0006751,GO:0008233,GO:0008242,GO:0034399,GO:0061672;Note=Component%20of%20glutamine%20amidotransferase%20%28GATase%20II%29%3B%20forms%20a%20complex%20with%20Dug3p%20to%20degrade%20glutathione%20%28GSH%29%20and%20other%20peptides%20containing%20a%20gamma-glu-…
II	768240	768680	+	gene582	ID=YBR282W;Name=YBR282W;gene=MRPL27;Alias=MRPL27,YmL27,mitochondrial%2054S%20ribosomal%20protein%20YmL27;Ontology_term=GO:0003735,GO:0005739,GO:0005762,GO:0032543;Note=Mitochondrial%20ribosomal%20protein%20of%20the%20large%20subunit%3B%20homolog%20of%20human%20Bcl-2%20interacting%20protein%20BMRP;display=Mitochondrial%20ribosomal%20protein%20of%20the%20large%20subunit;dbxref=SGD:S000000486;orf_cl…
II	768943	770415	-	gene583	ID=YBR283C;Name=YBR283C;gene=SSH1;Alias=SSH1;Ontology_term=GO:0005048,GO:0005783,GO:0006614,GO:0008320,GO:0016021,GO:0071261;Note=Subunit%20of%20the%20Ssh1%20translocon%20complex%3B%20Sec61p%20homolog%20involved%20in%20co-translational%20pathway%20of%20protein%20translocation%3B%20not%20essential;display=Subunit%20of%20the%20Ssh1%20translocon%20complex;dbxref=SGD:S000000487;orf_classification=Ver…
II	771239	773632	+	gene584	ID=YBR284W;Name=YBR284W;Alias=metallo-dependent%20hydrolase%20superfamily%20protein;Ontology_term=GO:0003674,GO:0003876,GO:0005575,GO:0008150;Note=Putative%20metallo-dependent%20hydrolase%20superfamily%20protein%3B%20similar%20to%20AMP%20deaminases%20but%20lacks%20key%20catalytic%20residues%20and%20does%20not%20rescue%20purine%20nucleotide%20metabolic%20defect%20of%20quadruple%20aah1%20ade8%20amd…
II	773922	774356	+	gene585	ID=YBR285W;Name=YBR285W;Ontology_term=GO:0003674,GO:0005575,GO:0008150;Note=Putative%20protein%20of%20unknown%20function%3B%20YBR285W%20is%20not%20an%20essential%20gene;display=Putative%20protein%20of%20unknown%20function;dbxref=SGD:S000000489;orf_classification=Uncharacterized
II	774700	776313	+	gene586	ID=YBR286W;Name=YBR286W;gene=APE3;Alias=APE3,APY1;Ontology_term=GO:0000324,GO:0004177,GO:0007039;Note=Vacuolar%20aminopeptidase%20Y%3B%20processed%20to%20mature%20form%20by%20Prb1p;display=Vacuolar%20aminopeptidase%20Y;dbxref=SGD:S000000490;orf_classification=Verified
II	776571	777854	+	gene587	ID=YBR287W;Name=YBR287W;Alias=ZSP1;Ontology_term=GO:0003674,GO:0005783,GO:0008150,GO:0016021;Note=Protein%20of%20unknown%20function%3B%20green%20fluorescent%20protein%20%28GFP%29-fusion%20protein%20localizes%20to%20the%20ER%3B%20YBR287W%20is%20not%20an%20essential%20gene;display=Protein%20of%20unknown%20function;dbxref=SGD:S000000491;orf_classification=Uncharacterized
II	778012	779463	-	gene588	ID=YBR288C;Name=YBR288C;gene=APM3;Alias=APM3,YKS6;Ontology_term=GO:0003674,GO:0006623,GO:0006896,GO:0030123;Note=Mu3-like%20subunit%20of%20the%20clathrin%20associated%20protein%20complex%20%28AP-3%29%3B%20functions%20in%20transport%20of%20alkaline%20phosphatase%20to%20the%20vacuole%20via%20the%20alternate%20pathway;display=Mu3-like%20subunit%20of%20the%20clathrin%20associated%20protein%20complex%…
II	779667	782384	+	gene589	ID=YBR289W;Name=YBR289W;gene=SNF5;Alias=SNF5,HAF4,SWI10,TYE4;Ontology_term=GO:0000436,GO:0000724,GO:0001102,GO:0005634,GO:0005829,GO:0005987,GO:0006338,GO:0015616,GO:0016514,GO:0045944,GO:2000219;Note=Subunit%20of%20the%20SWI%2FSNF%20chromatin%20remodeling%20complex%3B%20involved%20in%20transcriptional%20regulation%3B%20functions%20interdependently%20in%20transcriptional%20activation%20with%20Snf…
II	782591	783556	+	gene590	ID=YBR290W;Name=YBR290W;gene=BSD2;Alias=BSD2;Ontology_term=GO:0000324,GO:0000329,GO:0005515,GO:0005783,GO:0006511,GO:0006623,GO:0016021,GO:0030001;Note=Heavy%20metal%20ion%20homeostasis%20protein%3B%20facilitates%20trafficking%20of%20Smf1p%20and%20Smf2p%20metal%20transporters%20to%20vacuole%20where%20they%20are%20degraded%3B%20acts%20as%20an%20adaptor%20protein%20with%20Rsp5p%20in%20the%20regulat…
II	783673	784572	-	gene591	ID=YBR291C;Name=YBR291C;gene=CTP1;Alias=CTP1;Ontology_term=GO:0005371,GO:0005739,GO:0005743,GO:0006843,GO:0016021,GO:0055085;Note=Mitochondrial%20inner%20membrane%20citrate%20transporter%3B%20member%20of%20the%20mitochondrial%20carrier%20family;display=Mitochondrial%20inner%20membrane%20citrate%20transporter;dbxref=SGD:S000000495;orf_classification=Verified
II	784702	785073	-	gene592	ID=YBR292C;Name=YBR292C;Ontology_term=GO:0003674,GO:0005575,GO:0008150;Note=Putative%20protein%20of%20unknown%20function%3B%20conserved%20across%20S.%20cerevisiae%20strains%3B%20YBR292C%20is%20not%20an%20essential%20gene;display=Putative%20protein%20of%20unknown%20function;dbxref=SGD:S000000496;orf_classification=Uncharacterized
II	787006	788430	+	gene593	ID=YBR293W;Name=YBR293W;gene=VBA2;Alias=VBA2;Ontology_term=GO:0000329,GO:0005783,GO:0015174,GO:0015802,GO:0016021,GO:0055085;Note=Permease%20of%20basic%20amino%20acids%20in%20the%20vacuolar%20membrane;display=Permease%20of%20basic%20amino%20acids%20in%20the%20vacuolar%20membrane;dbxref=SGD:S000000497;orf_classification=Verified
II	789235	791814	+	gene594	ID=YBR294W;Name=YBR294W;gene=SUL1;Alias=SUL1,SFP2,sulfate%20permease;Ontology_term=GO:0005886,GO:0008272,GO:0015116,GO:0016021,GO:0055085;Note=High%20affinity%20sulfate%20permease%20of%20the%20SulP%20anion%20transporter%20family%3B%20sulfate%20uptake%20is%20mediated%20by%20specific%20sulfate%20transporters%20Sul1p%20and%20Sul2p%2C%20which%20control%20the%20concentration%20of%20endogenous%20activa…
II	792849	796499	+	gene595	ID=YBR295W;Name=YBR295W;gene=PCA1;Alias=PCA1,CAD2,PAY2,cation-transporting%20P-type%20ATPase%20PCA1;Ontology_term=GO:0005507,GO:0005839,GO:0005886,GO:0005887,GO:0006875,GO:0006879,GO:0008551,GO:0015691,GO:0016021,GO:0043682,GO:0055085,GO:0070628;Note=Cadmium%20transporting%20P-type%20ATPase%3B%20may%20also%20have%20a%20role%20in%20copper%20and%20iron%20homeostasis%3B%20stabilized%20by%20Cd%20bind…
II	796798	798522	-	gene596	ID=YBR296C;Name=YBR296C;gene=PHO89;Alias=PHO89,ITN1;Ontology_term=GO:0005783,GO:0005886,GO:0006817,GO:0015319,GO:0016021,GO:0035435,GO:0055085;Note=Plasma%20membrane%20Na%2B%2FPi%20cotransporter%3B%20active%20in%20early%20growth%20phase%3B%20similar%20to%20phosphate%20transporters%20of%20Neurospora%20crassa%3B%20transcription%20regulated%20by%20inorganic%20phosphate%20concentrations%20and%20Pho4p…
II	800123	800242	-	gene597	ID=YBR296C-A;Name=YBR296C-A;Ontology_term=GO:0003674,GO:0005575,GO:0008150;Note=Putative%20protein%20of%20unknown%20function%3B%20identified%20by%20gene-trapping%2C%20microarray-based%20expression%20analysis%2C%20and%20genome-wide%20homology%20searching;display=Putative%20protein%20of%20unknown%20function;dbxref=SGD:S000028605;orf_classification=Uncharacterized
II	800523	801929	+	gene598	ID=YBR297W;Name=YBR297W;gene=MAL33;Alias=MAL33,MAL3R,MALR,transcription%20factor%20MAL33;Ontology_term=GO:0003700,GO:0005634,GO:0006355,GO:0044262;Note=MAL-activator%20protein%3B%20part%20of%20complex%20locus%20MAL3%3B%20nonfunctional%20in%20genomic%20reference%20strain%20S288C;display=MAL-activator%20protein;dbxref=SGD:S000000501;orf_classification=Verified
II	802631	804475	-	gene599	ID=YBR298C;Name=YBR298C;gene=MAL31;Alias=MAL31,MAL3T,MALT,maltose%20permease;Ontology_term=GO:0000017,GO:0005352,GO:0016021,GO:0071944;Note=Maltose%20permease%3B%20high-affinity%20maltose%20transporter%20%28alpha-glucoside%20transporter%29%3B%20encoded%20in%20the%20MAL3%20complex%20locus%3B%20member%20of%20the%2012%20transmembrane%20domain%20superfamily%20of%20sugar%20transporters%3B%20functional…
II	805035	805256	-	gene600	ID=YBR298C-A;Name=YBR298C-A;Ontology_term=GO:0003674,GO:0005575,GO:0008150;Note=Putative%20protein%20of%20unknown%20function%3B%20identified%20by%20gene-trapping%2C%20microarray-based%20expression%20analysis%2C%20and%20genome-wide%20homology%20searching;display=Putative%20protein%20of%20unknown%20function;dbxref=SGD:S000028606;orf_classification=Uncharacterized
II	805351	807105	+	gene601	ID=YBR299W;Name=YBR299W;gene=MAL32;Alias=MAL32,MAL3S,MALS,alpha-glucosidase%20MAL32;Ontology_term=GO:0000025,GO:0004558,GO:0004575,GO:0005886,GO:0005987,GO:0032450,GO:0033934;Note=Maltase%20%28alpha-D-glucosidase%29%3B%20inducible%20protein%20involved%20in%20maltose%20catabolism%3B%20encoded%20in%20the%20MAL3%20complex%20locus%3B%20functional%20in%20genomic%20reference%20strain%20S288C%3B%20hydro…
II	808600	809097	-	gene602	ID=YBR300C;Name=YBR300C;Ontology_term=GO:0003674,GO:0005575,GO:0008150;Note=Dubious%20open%20reading%20frame%3B%20unlikely%20to%20encode%20a%20functional%20protein%2C%20based%20on%20available%20experimental%20and%20comparative%20sequence%20data%3B%20partially%20overlaps%20the%20verified%20gene%20YBR301W%3B%20YBR300C%20is%20not%20an%20essential%20gene;display=Dubious%20open%20reading%20frame;dbxre…
II	809057	809419	+	gene603	ID=YBR301W;Name=YBR301W;gene=PAU24;Alias=PAU24,DAN3,seripauperin%20PAU24;Ontology_term=GO:0003674,GO:0008150,GO:0009277;Note=Cell%20wall%20mannoprotein%3B%20has%20similarity%20to%20Tir1p%2C%20Tir2p%2C%20Tir3p%2C%20and%20Tir4p%3B%20member%20of%20the%20seripauperin%20multigene%20family%20encoded%20mainly%20in%20subtelomeric%20regions%3B%20expressed%20under%20anaerobic%20conditions%2C%20completely%2…
II	810340	811479	-	gene604	ID=YBR302C;Name=YBR302C;gene=COS2;Alias=COS2;Ontology_term=GO:0000324,GO:0003674,GO:0005768,GO:0016021,GO:0043328;Note=Endosomal%20protein%20involved%20in%20turnover%20of%20plasma%20membrane%20proteins%3B%20member%20of%20the%20DUP380%20subfamily%20of%20conserved%2C%20often%20subtelomeric%20COS%20genes%3B%20required%20for%20the%20multivesicular%20vesicle%20body%20sorting%20pathway%20that%20interna…
III	1392	2135	+	gene605	ID=YCL076W;Name=YCL076W;Ontology_term=GO:0003674,GO:0005575,GO:0008150;Note=Dubious%20open%20reading%20frame%3B%20unlikely%20to%20encode%20a%20functional%20protein%2C%20based%20on%20available%20experimental%20and%20comparative%20sequence%20data;display=Dubious%20open%20reading%20frame;dbxref=SGD:S000000581;orf_classification=Dubious
III	6479	8326	-	gene606	ID=YCL073C;Name=YCL073C;gene=GEX1;Alias=GEX1,glutathione%20exchanger;Ontology_term=GO:0005774,GO:0005886,GO:0015299,GO:0016021,GO:0034775,GO:0071944;Note=Proton%3Aglutathione%20antiporter%3B%20localized%20to%20the%20vacuolar%20and%20plasma%20membranes%3B%20imports%20glutathione%20from%20the%20vacuole%20and%20exports%20it%20through%20the%20plasma%20membrane%3B%20has%20a%20role%20in%20resistance%20…
III	9706	11082	+	gene607	ID=YCL069W;Name=YCL069W;gene=VBA3;Alias=VBA3,basic%20amino%20acid%20transporter;Ontology_term=GO:0000329,GO:0005783,GO:0015174,GO:0015802,GO:0016021,GO:0055085;Note=Permease%20of%20basic%20amino%20acids%20in%20the%20vacuolar%20membrane%3B%20VBA3%20has%20a%20paralog%2C%20VBA5%2C%20that%20arose%20from%20a%20segmental%20duplication;display=Permease%20of%20basic%20amino%20acids%20in%20the%20vacuolar%…
III	11503	12285	-	gene608	ID=YCL068C;Name=YCL068C;Ontology_term=GO:0003674,GO:0005575,GO:0008150;Note=Putative%20protein%20of%20unknown%20function;display=Putative%20protein%20of%20unknown%20function;dbxref=SGD:S000000573;orf_classification=Uncharacterized
III	12386	13018	-	gene609	ID=YCL067C;Name=YCL067C;gene=HMLALPHA2;Alias=HMLALPHA2,ALPHA2,homeodomain%20mating%20type%20protein%20alpha2;Ontology_term=GO:0001198,GO:0001227,GO:0005634,GO:0008301;Note=Silenced%20copy%20of%20ALPHA2%20at%20HML%3B%20homeobox-domain%20protein%20that%20associates%20with%20Mcm1p%20in%20haploid%20cells%20to%20repress%20a-specific%20gene%20expression%20and%20interacts%20with%20a1p%20in%20diploid%20c…
III	13282	13809	+	gene610	ID=YCL066W;Name=YCL066W;gene=HMLALPHA1;Alias=HMLALPHA1,ALPHA1,transcriptional%20co-activator%20mating%20type%20protein%20alpha;Ontology_term=GO:0003713,GO:0005634,GO:0006357,GO:0007532,GO:0008301;Note=Silenced%20copy%20of%20ALPHA1%20at%20HML%3B%20ALPHA1%20encodes%20a%20transcriptional%20coactivator%20involved%20in%20the%20regulation%20of%20mating-type%20alpha-specific%20gene%20expression;display=…
III	13751	14119	+	gene611	ID=YCL065W;Name=YCL065W;Ontology_term=GO:0003674,GO:0008150,GO:0016021;Note=Dubious%20open%20reading%20frame%3B%20unlikely%20to%20encode%20a%20functional%20protein%2C%20based%20on%20available%20experimental%20and%20comparative%20sequence%20data%3B%20overlaps%20HMLALPHA1;display=Dubious%20open%20reading%20frame;dbxref=SGD:S000000570;orf_classification=Dubious
III	15798	16880	-	gene612	ID=YCL064C;Name=YCL064C;gene=CHA1;Alias=CHA1,L-serine%2FL-threonine%20ammonia-lyase%20CHA1;Ontology_term=GO:0003941,GO:0004794,GO:0005739,GO:0006565,GO:0006567,GO:0042645;Note=Catabolic%20L-serine%20%28L-threonine%29%20deaminase%3B%20catalyzes%20the%20degradation%20of%20both%20L-serine%20and%20L-threonine%3B%20required%20to%20use%20serine%20or%20threonine%20as%20the%20sole%20nitrogen%20source%2C%…
III	17290	18561	+	gene613	ID=YCL063W;Name=YCL063W;gene=VAC17;Alias=VAC17,YCL062W;Ontology_term=GO:0000011,GO:0000329,GO:0043495,GO:0071563;Note=Phosphoprotein%20involved%20in%20vacuole%20inheritance%3B%20degraded%20in%20late%20M%20phase%20of%20the%20cell%20cycle%3B%20acts%20as%20a%20vacuole-specific%20receptor%20for%20myosin%20Myo2p%3B%20involved%20in%20regulation%20of%20asymmetric%20inheritance%20of%20aggregated%2Fmisfol…
III	18816	22106	-	gene614	ID=YCL061C;Name=YCL061C;gene=MRC1;Alias=MRC1,YCL060C,chromatin-modulating%20protein%20MRC1;Ontology_term=GO:0000076,GO:0000228,GO:0000723,GO:0003674,GO:0005634,GO:0006260,GO:0006281,GO:0006348,GO:0007064,GO:0030466,GO:0031298,GO:0031573,GO:0033262,GO:0034399,GO:0043570,GO:0043596,GO:0048478;Note=S-phase%20checkpoint%20protein%20required%20for%20DNA%20replication%3B%20couples%20DNA%20helicase%20an…
III	22429	23379	-	gene615	ID=YCL059C;Name=YCL059C;gene=KRR1;Alias=KRR1,ribosome%20biosynthesis%20protein%20KRR1;Ontology_term=GO:0000447,GO:0003674,GO:0005730,GO:0006364,GO:0030686,GO:0032040,GO:0042274;Note=Nucleolar%20protein%20required%20for%20rRNA%20synthesis%20and%20ribosomal%20assembly%3B%20required%20for%20the%20synthesis%20of%2018S%20rRNA%20and%20for%20the%20assembly%20of%2040S%20ribosomal%20subunit%3B%20essential…
III	23523	23981	-	gene616	ID=YCL058C;Name=YCL058C;gene=FYV5;Alias=FYV5,MDF1;Ontology_term=GO:0000750,GO:0003674,GO:0005829,GO:0006873,GO:0016021;Note=Protein%20involved%20in%20regulation%20of%20the%20mating%20pathway%3B%20binds%20with%20Matalpha2p%20to%20promoters%20of%20haploid-specific%20genes%3B%20required%20for%20survival%20upon%20exposure%20to%20K1%20killer%20toxin%3B%20involved%20in%20ion%20homeostasis;display=Prote…
III	23584	23925	+	gene617	ID=YCL058W-A;Name=YCL058W-A;gene=ADF1;Alias=ADF1;Ontology_term=GO:0000122,GO:0000750,GO:0001012,GO:0005634;Note=Transcriptional%20repressor%20encoded%20by%20the%20FYV5%20antisense%20strand%3B%20negatively%20regulates%20transcription%20of%20FYV5%20by%20binding%20to%20the%20promoter%20on%20the%20sense%20strand;display=Transcriptional%20repressor%20encoded%20by%20the%20FYV5%20antisense%20strand;dbxr…
III	24032	24325	-	gene618	ID=YCL057C-A;Name=YCL057C-A;gene=MIC10;Alias=MIC10,MCS10,MIO10,MOS1;Ontology_term=GO:0003674,GO:0005739,GO:0042407,GO:0044284,GO:0061024,GO:0061617;Note=Conserved%20component%20of%20the%20MICOS%20complex%3B%20MICOS%20%28formerly%20MINOS%20or%20MitOS%29%20is%20a%20mitochondrial%20inner%20membrane%20complex%20that%20extends%20into%20the%20intermembrane%20space%20and%20has%20a%20role%20in%20the%20ma…
III	24768	26906	+	gene619	ID=YCL057W;Name=YCL057W;gene=PRD1;Alias=PRD1,metalloendopeptidase;Ontology_term=GO:0000324,GO:0004222,GO:0005737,GO:0005739,GO:0005758,GO:0005794,GO:0006508;Note=Zinc%20metalloendopeptidase%3B%20found%20in%20the%20cytoplasm%20and%20intermembrane%20space%20of%20mitochondria%3B%20with%20Cym1p%2C%20involved%20in%20degradation%20of%20mitochondrial%20proteins%20and%20of%20presequence%20peptides%20clea…
III	26925	27359	-	gene620	ID=YCL056C;Name=YCL056C;gene=PEX34;Alias=PEX34;Ontology_term=GO:0003674,GO:0005737,GO:0005779,GO:0007031;Note=Protein%20that%20regulates%20peroxisome%20populations%3B%20peroxisomal%20integral%20membrane%20protein%3B%20interacts%20with%20Pex11p%2C%20Pex25p%2C%20and%20Pex27p%20to%20control%20both%20constitutive%20peroxisome%20division%20and%20peroxisome%20morphology%20and%20abundance%20during%20per…
III	27929	28936	+	gene621	ID=YCL055W;Name=YCL055W;gene=KAR4;Alias=KAR4;Ontology_term=GO:0000742,GO:0003700,GO:0005634,GO:0005737,GO:0005829,GO:0007126,GO:0007329,GO:0046020;Note=Transcription%20factor%20required%20for%20response%20to%20pheromones%3B%20also%20required%20during%20meiosis%3B%20exists%20in%20two%20forms%2C%20a%20slower-migrating%20form%20more%20abundant%20during%20vegetative%20growth%20and%20a%20faster-migrat…
III	30910	30996	+	gene622	ID=YCL054W-A;Name=YCL054W-A;gene=RDT1;Alias=RDT1;Ontology_term=GO:0003674,GO:0005575,GO:0008150;Note=Short%20open%20reading%20frame%2C%20shows%20evidence%20of%20translation%3B%20may%20be%20new%20protein-coding%20gene%20that%20originated%20de%20novo%20from%20noncoding%20sequence%3B%20same%20allele%20found%20in%20at%20least%2033%20other%20S.%20cerevisiae%20strains%3B%20at%20least%203%20strains%20ha…
III	31449	33974	+	gene623	ID=YCL054W;Name=YCL054W;gene=SPB1;Alias=SPB1,27S%20pre-rRNA%20%28guanosine2922-2%27-O%29-methyltransferase;Ontology_term=GO:0000463,GO:0000466,GO:0005634,GO:0005730,GO:0008650,GO:0016435,GO:0030687,GO:0031167;Note=AdoMet-dependent%20methyltransferase%3B%20involved%20in%20rRNA%20processing%20and%2060S%20ribosomal%20subunit%20maturation%3B%20methylates%20G2922%20in%20the%20tRNA%20docking%20site%20o…
III	34143	35393	-	gene624	ID=YCL052C;Name=YCL052C;gene=PBN1;Alias=PBN1;Ontology_term=GO:0000030,GO:0005783,GO:0006506,GO:0016485,GO:0030433,GO:1990529;Note=Component%20of%20glycosylphosphatidylinositol-mannosyltransferase%20I%3B%20essential%20component%3B%20required%20for%20the%20autocatalytic%20post-translational%20processing%20of%20the%20protease%20B%20precursor%20Prb1p%3B%20localizes%20to%20ER%20in%20lumenal%20orientat…
III	35865	37616	+	gene625	ID=YCL051W;Name=YCL051W;gene=LRE1;Alias=LRE1;Ontology_term=GO:0004860,GO:0005935,GO:0006469,GO:0031505;Note=Protein%20involved%20in%20control%20of%20cell%20wall%20structure%20and%20stress%20response%3B%20direct%20inhibitor%20of%20the%20nuclear%20Dbf2%20related%20%28NDR%29%20kinase%20Cbk1p-Mob2p%3B%20overproduction%20confers%20resistance%20to%20cell-wall%20degrading%20enzymes%3B%20exhibits%20genet…
III	37836	38801	-	gene626	ID=YCL050C;Name=YCL050C;gene=APA1;Alias=APA1,DTP1,bifunctional%20AP-4-A%20phosphorylase%2FADP%20sulfurylase;Ontology_term=GO:0004780,GO:0005634,GO:0005737,GO:0008796,GO:0009164,GO:0009165;Note=AP4A%20phosphorylase%3B%20bifunctional%20diadenosine%205%27%2C5%27%27%27-P1%2CP4-tetraphosphate%20phosphorylase%20and%20ADP%20sulfurylase%20involved%20in%20catabolism%20of%20bis%285%27-nucleosidyl%29%20tetr…
III	39786	40724	-	gene627	ID=YCL049C;Name=YCL049C;Ontology_term=GO:0003674,GO:0008150,GO:0016020;Note=Protein%20of%20unknown%20function%3B%20localizes%20to%20membrane%20fraction%3B%20YCL049C%20is%20not%20an%20essential%20gene;display=Protein%20of%20unknown%20function;dbxref=SGD:S000000554;orf_classification=Uncharacterized
III	41488	41727	+	gene628	ID=YCL048W-A;Name=YCL048W-A;Ontology_term=GO:0000324,GO:0003674,GO:0008150,GO:0071944;Note=Putative%20protein%20of%20unknown%20function%3B%20SWAT-GFP%20and%20mCherry%20fusion%20proteins%20localize%20to%20the%20cell%20periphery%20and%20vacuole%3B%20YCL048W-A%20has%20a%20paralog%2C%20YDR524C-B%2C%20that%20arose%20from%20the%20whole%20genome%20duplication;display=Putative%20protein%20of%20unknown%20…
III	42165	43556	+	gene629	ID=YCL048W;Name=YCL048W;gene=SPS22;Alias=SPS22;Ontology_term=GO:0003674,GO:0005829,GO:0005886,GO:0030476,GO:0031505;Note=Protein%20of%20unknown%20function%3B%20SPS22%20has%20a%20paralog%2C%20SPS2%2C%20that%20arose%20from%20the%20whole%20genome%20duplication%3B%20redundant%20with%20Sps2p%20for%20the%20organization%20of%20the%20beta-glucan%20layer%20of%20the%20spore%20wall;display=Protein%20of%20un…
III	43661	44437	-	gene630	ID=YCL047C;Name=YCL047C;gene=POF1;Alias=POF1,nicotinamide-nucleotide%20adenylyltransferase;Ontology_term=GO:0000309,GO:0001403,GO:0005634,GO:0005737,GO:0007124,GO:0016887,GO:0030433,GO:0034356;Note=Nicotinamide%20mononucleotide-specific%20adenylyltransferase%20%28NMNAT%29%3B%20catalyzes%20the%20conversion%20of%20nicotinamide%20mononucleotide%20%28NMN%29%20to%20nicotinamide%20adenine%20dinucleotid…
III	44623	46905	-	gene631	ID=YCL045C;Name=YCL045C;gene=EMC1;Alias=EMC1;Ontology_term=GO:0003674,GO:0005783,GO:0034975,GO:0072546;Note=Member%20of%20conserved%20endoplasmic%20reticulum%20membrane%20complex%3B%20involved%20in%20efficient%20folding%20of%20proteins%20in%20the%20ER%3B%20null%20mutant%20displays%20induction%20of%20the%20unfolded%20protein%20response%3B%20interacts%20with%20Gal80p%3B%20homologous%20to%20worm%20H…
III	46640	46963	+	gene632	ID=YCL046W;Name=YCL046W;Ontology_term=GO:0003674,GO:0005575,GO:0008150;Note=Dubious%20open%20reading%20frame%3B%20unlikely%20to%20encode%20a%20functional%20protein%2C%20based%20on%20available%20experimental%20and%20comparative%20sequence%20data%3B%20partially%20overlaps%20the%20uncharacterized%20ORF%20YCL045C;display=Dubious%20open%20reading%20frame;dbxref=SGD:S000000551;orf_classification=Dubious
III	47111	48364	-	gene633	ID=YCL044C;Name=YCL044C;gene=MGR1;Alias=MGR1;Ontology_term=GO:0005739,GO:0006515,GO:0031942,GO:0051787;Note=Subunit%20of%20the%20mitochondrial%20%28mt%29%20i-AAA%20protease%20supercomplex%3B%20i-AAA%20degrades%20misfolded%20mitochondrial%20proteins%3B%20forms%20a%20subcomplex%20with%20Mgr3p%20that%20binds%20to%20substrates%20to%20facilitate%20proteolysis%3B%20required%20for%20growth%20of%20cells%…
III	48653	50221	-	gene634	ID=YCL043C;Name=YCL043C;gene=PDI1;Alias=PDI1,MFP1,TRG1,protein%20disulfide%20isomerase%20PDI1;Ontology_term=GO:0003756,GO:0005515,GO:0005783,GO:0005788,GO:0006457,GO:0015035,GO:0036508,GO:0051082,GO:1904382;Note=Protein%20disulfide%20isomerase%3B%20multifunctional%20oxidoreductase%20of%20the%20ER%20lumen%2C%20essential%20for%20disulfide%20bond%20formation%20in%20secretory%20and%20cell-surface%20p…
III	50133	50627	-	gene635	ID=YCL041C;Name=YCL041C;Ontology_term=GO:0003674,GO:0008150,GO:0016021;Note=Dubious%20open%20reading%20frame%3B%20unlikely%20to%20encode%20a%20functional%20protein%2C%20based%20on%20available%20experimental%20and%20comparative%20sequence%20data%3B%20partially%20overlaps%20both%20the%20verified%20gene%20PDI1%2FYCL043C%20and%20the%20uncharacterized%20gene%20YCL042W;display=Dubious%20open%20reading%…
III	50584	50943	+	gene636	ID=YCL042W;Name=YCL042W;Ontology_term=GO:0003674,GO:0005737,GO:0008150;Note=Putative%20protein%20of%20unknown%20function%3B%20epitope-tagged%20protein%20localizes%20to%20the%20cytoplasm;display=Putative%20protein%20of%20unknown%20function;dbxref=SGD:S000000547;orf_classification=Uncharacterized
III	50838	52340	+	gene637	ID=YCL040W;Name=YCL040W;gene=GLK1;Alias=GLK1,HOR3,glucokinase;Ontology_term=GO:0004340,GO:0005829,GO:0005886,GO:0006006,GO:0006013,GO:0006096,GO:0046323;Note=Glucokinase%3B%20catalyzes%20the%20phosphorylation%20of%20glucose%20at%20C6%20in%20the%20first%20irreversible%20step%20of%20glucose%20metabolism%3B%20one%20of%20three%20glucose%20phosphorylating%20enzymes%3B%20expression%20regulated%20by%20n…
III	52645	54882	+	gene638	ID=YCL039W;Name=YCL039W;gene=GID7;Alias=GID7,MOH2,glucose-induced%20degradation%20complex%20subunit%20GID7;Ontology_term=GO:0003674,GO:0005634,GO:0005737,GO:0034657,GO:0043161,GO:0045721;Note=Subunit%20of%20GID%20Complex%20that%20binds%20directly%20to%20central%20component%20Vid30p%3B%20GID%20complex%20is%20involved%20in%20proteasome-dependent%20catabolite%20inactivation%20of%20fructose-1%2C6-bis…
III	54941	56527	-	gene639	ID=YCL038C;Name=YCL038C;gene=ATG22;Alias=ATG22,AUT4;Ontology_term=GO:0003674,GO:0016021,GO:0032974,GO:0071627;Note=Vacuolar%20integral%20membrane%20protein%20required%20for%20efflux%20of%20amino%20acids%3B%20required%20for%20efflux%20of%20amino%20acids%20during%20autophagic%20body%20breakdown%20in%20the%20vacuole%3B%20null%20mutation%20causes%20a%20gradual%20loss%20of%20viability%20during%20starv…
III	57374	58678	-	gene640	ID=YCL037C;Name=YCL037C;gene=SRO9;Alias=SRO9;Ontology_term=GO:0002181,GO:0003723,GO:0003729,GO:0005844,GO:0010494;Note=Cytoplasmic%20RNA-binding%20protein%3B%20shuttles%20between%20nucleus%20and%20cytoplasm%20and%20is%20exported%20from%20the%20nucleus%20in%20an%20mRNA%20export-dependent%20manner%3B%20associates%20with%20translating%20ribosomes%3B%20involved%20in%20heme%20regulation%20of%20Hap1p%2…
III	59026	60726	+	gene641	ID=YCL036W;Name=YCL036W;gene=GFD2;Alias=GFD2,YCD6;Ontology_term=GO:0003674,GO:0005575,GO:0008150;Note=Protein%20of%20unknown%20function%3B%20identified%20as%20a%20high-copy%20suppressor%20of%20a%20dbp5%20mutation%3B%20GFD2%20has%20a%20paralog%2C%20YDR514C%2C%20that%20arose%20from%20the%20whole%20genome%20duplication;display=Protein%20of%20unknown%20function;dbxref=SGD:S000000541;orf_classificatio…
III	60841	61173	-	gene642	ID=YCL035C;Name=YCL035C;gene=GRX1;Alias=GRX1,dithiol%20glutaredoxin%20GRX1;Ontology_term=GO:0004364,GO:0004602,GO:0005634,GO:0005737,GO:0010731,GO:0015036,GO:0034599;Note=Glutathione-dependent%20disulfide%20oxidoreductase%3B%20hydroperoxide%20and%20superoxide-radical%20responsive%2C%20heat-stable%2C%20with%20active%20site%20cysteine%20pair%3B%20protects%20cells%20from%20oxidative%20damage%3B%20GR…
III	61658	62722	+	gene643	ID=YCL034W;Name=YCL034W;gene=LSB5;Alias=LSB5;Ontology_term=GO:0003674,GO:0005737,GO:0005829,GO:0005938,GO:0006897,GO:0007015,GO:0030036,GO:0030479,GO:0051666;Note=Protein%20involved%20in%20membrane-trafficking%20events%20at%20plasma%20membrane%3B%20interacts%20with%20actin%20regulators%20Sla1p%20and%20Las17p%2C%20ubiquitin%2C%20Arf3p%20to%20couple%20actin%20dynamics%20to%20membrane%20trafficking%…
III	62776	63282	-	gene644	ID=YCL033C;Name=YCL033C;gene=MXR2;Alias=MXR2,MSRB;Ontology_term=GO:0005739,GO:0033743,GO:0034599;Note=Methionine-R-sulfoxide%20reductase%3B%20involved%20in%20the%20response%20to%20oxidative%20stress%3B%20protects%20iron-sulfur%20clusters%20from%20oxidative%20inactivation%20along%20with%20MXR1%3B%20involved%20in%20the%20regulation%20of%20lifespan;display=Methionine-R-sulfoxide%20reductase;dbxref=S…
III	63441	64481	+	gene645	ID=YCL032W;Name=YCL032W;gene=STE50;Alias=STE50;Ontology_term=GO:0000161,GO:0000750,GO:0001402,GO:0005737,GO:0007232,GO:0019887,GO:0032093,GO:0034605;Note=Adaptor%20protein%20for%20various%20signaling%20pathways%3B%20involved%20in%20mating%20response%2C%20invasive%2Ffilamentous%20growth%2C%20osmotolerance%3B%20acts%20as%20an%20adaptor%20that%20links%20G%20protein-associated%20Cdc42p-Ste20p%20compl…
III	64675	65568	-	gene646	ID=YCL031C;Name=YCL031C;gene=RRP7;Alias=RRP7;Ontology_term=GO:0000028,GO:0003674,GO:0005634,GO:0005730,GO:0006364,GO:0032545,GO:0034456;Note=Essential%20protein%20involved%20in%20rRNA%20processing%20and%20ribosome%20biogenesis%3B%20protein%20abundance%20increases%20in%20response%20to%20DNA%20replication%20stress;display=Essential%20protein%20involved%20in%20rRNA%20processing%20and%20ribosome%20bi…
III	65934	68333	-	gene647	ID=YCL030C;Name=YCL030C;gene=HIS4;Alias=HIS4,trifunctional%20histidinol%20dehydrogenase%2Fphosphoribosyl-AMP%20cyclohydrolase%2Fphosphoribosyl-ATP%20diphosphatase;Ontology_term=GO:0000105,GO:0004399,GO:0004635,GO:0004636,GO:0005737;Note=Multifunctional%20enzyme%20containing%20phosphoribosyl-ATP%20pyrophosphatase%3B%20phosphoribosyl-AMP%20cyclohydrolase%2C%20and%20histidinol%20dehydrogenase%20acti…
III	68599	69921	-	gene648	ID=YCL029C;Name=YCL029C;gene=BIK1;Alias=BIK1,ARM5,PAC14;Ontology_term=GO:0000022,GO:0000742,GO:0000743,GO:0000776,GO:0000778,GO:0005816,GO:0005819,GO:0005876,GO:0005938,GO:0008017,GO:0031115,GO:0035371,GO:0042803,GO:0043332;Note=Microtubule-associated%20protein%3B%20component%20of%20the%20interface%20between%20microtubules%20and%20kinetochore%2C%20involved%20in%20sister%20chromatid%20separation%3…
III	70150	71367	+	gene649	ID=YCL028W;Name=YCL028W;gene=RNQ1;Alias=RNQ1,%5BPIN%28%2B%29%5D,prion%20domain-containing%20protein%20RNQ1;Ontology_term=GO:0003674,GO:0005829,GO:0008150;Note=%5BPIN%28%2B%29%5D%20prion%3B%20an%20infectious%20protein%20conformation%20that%20is%20generally%20an%20ordered%20protein%20aggregate;display=%5BPIN%28%2B%29%5D%20prion;dbxref=SGD:S000000533;orf_classification=Verified
III	71803	73341	+	gene650	ID=YCL027W;Name=YCL027W;gene=FUS1;Alias=FUS1;Ontology_term=GO:0000755,GO:0003674,GO:0005783,GO:0005887,GO:0031385,GO:0032065,GO:0043332;Note=Membrane%20protein%20localized%20to%20the%20shmoo%20tip%3B%20required%20for%20cell%20fusion%3B%20expression%20regulated%20by%20mating%20pheromone%3B%20proposed%20to%20coordinate%20signaling%2C%20fusion%2C%20and%20polarization%20events%20required%20for%20fusi…
III	73405	73986	-	gene651	ID=YCL026C-B;Name=YCL026C-B;gene=HBN1;Alias=HBN1,YCL027C-A,putative%20nitroreductase;Ontology_term=GO:0005634,GO:0005737,GO:0008150,GO:0016657;Note=Protein%20of%20unknown%20function%3B%20similar%20to%20bacterial%20nitroreductases%3B%20green%20fluorescent%20protein%20%28GFP%29-fusion%20protein%20localizes%20to%20the%20cytoplasm%20and%20nucleus%3B%20protein%20becomes%20insoluble%20upon%20intracellu…
III	74704	75285	-	gene652	ID=YCL026C-A;Name=YCL026C-A;gene=FRM2;Alias=FRM2,YCLX08C,type%20II%20nitroreductase;Ontology_term=GO:0005634,GO:0005737,GO:0016657,GO:0034599,GO:0045922;Note=Type%20II%20nitroreductase%2C%20using%20NADH%20as%20reductant%3B%20mutants%20are%20defective%20in%20fatty%20acid%20mediated%20repression%20of%20genes%20involved%20in%20fatty%20acid%20biosynthesis%20indicative%20of%20a%20role%20in%20lipid%20s…
III	76018	77919	-	gene653	ID=YCL025C;Name=YCL025C;gene=AGP1;Alias=AGP1,YCC5,amino%20acid%20transporter%20AGP1;Ontology_term=GO:0005783,GO:0005886,GO:0006865,GO:0015171,GO:0015193,GO:0016021,GO:0055085;Note=Low-affinity%20amino%20acid%20permease%20with%20broad%20substrate%20range%3B%20involved%20in%20uptake%20of%20asparagine%2C%20glutamine%2C%20and%20other%20amino%20acids%3B%20expression%20regulated%20by%20SPS%20plasma%20m…
III	78949	79296	-	gene654	ID=YCL023C;Name=YCL023C;Ontology_term=GO:0003674,GO:0005575,GO:0008150;Note=Dubious%20open%20reading%20frame%3B%20unlikely%20to%20encode%20a%20functional%20protein%2C%20based%20on%20available%20experimental%20and%20comparative%20sequence%20data%3B%20partially%20overlaps%20verified%20ORF%20KCC4;display=Dubious%20open%20reading%20frame;dbxref=SGD:S000000528;orf_classification=Dubious
III	79162	82275	+	gene655	ID=YCL024W;Name=YCL024W;gene=KCC4;Alias=KCC4,serine%2Fthreonine%20protein%20kinase;Ontology_term=GO:0000131,GO:0000921,GO:0001786,GO:0004672,GO:0005546,GO:0005886,GO:0005935,GO:0005940,GO:0006468,GO:0007117,GO:0032174,GO:0044879,GO:0070300;Note=Protein%20kinase%20of%20the%20bud%20neck%20involved%20in%20the%20septin%20checkpoint%3B%20associates%20with%20septin%20proteins%2C%20negatively%20regulate…
III	81570	82085	-	gene656	ID=YCL022C;Name=YCL022C;Ontology_term=GO:0003674,GO:0005575,GO:0008150;Note=Dubious%20open%20reading%20frame%3B%20unlikely%20to%20encode%20a%20functional%20protein%2C%20based%20on%20available%20experimental%20and%20comparative%20sequence%20data%3B%20completely%20overlaps%20verified%20gene%20KCC4%2FYCL024W;display=Dubious%20open%20reading%20frame;dbxref=SGD:S000000527;orf_classification=Dubious
III	82462	82533	-	gene657	ID=tE%28UUC%29C;Name=tE%28UUC%29C;Ontology_term=GO:0005829,GO:0006414,GO:0030533;Note=Glutamine%20tRNA%20%28tRNA-Glu%29%2C%20predicted%20by%20tRNAscan-SE%20analysis%3B%20thiolation%20of%20uridine%20at%20wobble%20position%20%2834%29%20requires%20Ncs6p;display=Glutamine%20tRNA%20%28tRNA-Glu%29%2C%20predicted%20by%20tRNAscan-SE%20analysis;dbxref=SGD:S000006549
III	83620	83997	+	gene658	ID=YCL021W-A;Name=YCL021W-A;Ontology_term=GO:0000324,GO:0003674,GO:0008150;Note=Putative%20protein%20of%20unknown%20function%3B%20SWAT-GFP%20and%20mCherry%20fusion%20proteins%20localize%20to%20the%20vacuole;display=Putative%20protein%20of%20unknown%20function;dbxref=SGD:S000007549;orf_classification=Uncharacterized
III	85102	86418	+	gene659	ID=YCL020W;Name=YCL020W;Alias=gag%20protein;Ontology_term=GO:0000943,GO:0003723,GO:0032197;Note=Retrotransposon%20TYA%20Gag%20gene%20co-transcribed%20with%20TYB%20Pol%3B%20translated%20as%20TYA%20or%20TYA-TYB%20polyprotein%3B%20Gag%20is%20a%20nucleocapsid%20protein%20that%20is%20the%20structural%20constituent%20of%20virus-like%20particles%20%28VLPs%29%3B%20similar%20to%20retroviral%20Gag;display=…
III	85102	90415	+	gene660	ID=YCL019W;Name=YCL019W;Alias=gag-pol%20fusion%20protein;Ontology_term=GO:0000943,GO:0003723,GO:0003887,GO:0003964,GO:0004540,GO:0005634,GO:0008233,GO:0032197;Note=Retrotransposon%20TYA%20Gag%20and%20TYB%20Pol%20genes%3B%20transcribed%2Ftranslated%20as%20one%20unit%3B%20polyprotein%20is%20processed%20to%20make%20a%20nucleocapsid-like%20protein%20%28Gag%29%2C%20reverse%20transcriptase%20%28RT%29%2…
III	90859	90972	+	gene661	ID=tL%28CAA%29C;Name=tL%28CAA%29C;gene=SUP53;Alias=SUP53;Ontology_term=GO:0005829,GO:0006414,GO:0030533;Note=Leucine%20tRNA%20%28tRNA-Leu%29%2C%20predicted%20by%20tRNAscan-SE%20analysis%3B%20can%20mutate%20to%20suppress%20amber%20nonsense%20mutations;display=Leucine%20tRNA%20%28tRNA-Leu%29%2C%20predicted%20by%20tRNAscan-SE%20analysis;dbxref=SGD:S000006637
III	91324	92418	+	gene662	ID=YCL018W;Name=YCL018W;gene=LEU2;Alias=LEU2,3-isopropylmalate%20dehydrogenase;Ontology_term=GO:0003862,GO:0005829,GO:0006097,GO:0009098;Note=Beta-isopropylmalate%20dehydrogenase%20%28IMDH%29%3B%20catalyzes%20the%20third%20step%20in%20the%20leucine%20biosynthesis%20pathway%3B%20can%20additionally%20catalyze%20the%20conversion%20of%20beta-ethylmalate%20into%20alpha-ketovalerate;display=Beta-isopro…
III	92777	94270	-	gene663	ID=YCL017C;Name=YCL017C;gene=NFS1;Alias=NFS1,SPL1;Ontology_term=GO:0002098,GO:0005634,GO:0005739,GO:0006879,GO:0016226,GO:0031071,GO:0034227,GO:0070903,GO:1990221;Note=Cysteine%20desulfurase%3B%20involved%20in%20iron-sulfur%20cluster%20%28Fe%2FS%29%20biogenesis%20and%20in%20thio-modification%20of%20mitochondrial%20and%20cytoplasmic%20tRNAs%3B%20essential%20protein%20located%20predominantly%20in%2…
III	94621	95763	-	gene664	ID=YCL016C;Name=YCL016C;gene=DCC1;Alias=DCC1;Ontology_term=GO:0003674,GO:0006974,GO:0007064,GO:0031390,GO:0035753;Note=Subunit%20of%20a%20complex%20with%20Ctf8p%20and%20Ctf18p%3B%20shares%20some%20components%20with%20Replication%20Factor%20C%3B%20required%20for%20sister%20chromatid%20cohesion%20and%20telomere%20length%20maintenance;display=Subunit%20of%20a%20complex%20with%20Ctf8p%20and%20Ctf18p;…
III	96281	101191	+	gene665	ID=YCL014W;Name=YCL014W;gene=BUD3;Alias=BUD3,YCL012W;Ontology_term=GO:0000142,GO:0000755,GO:0005089,GO:0005935,GO:0007120,GO:0043547;Note=Guanine%20nucleotide%20exchange%20factor%20%28GEF%29%20for%20Cdc42p%3B%20activates%20Cdc42p%20in%20early%20G1%2C%20accounting%20for%20the%20first%20stage%20of%20biphasic%20activation%2C%20with%20Cdc24p%20accounting%20for%20the%20second%20stage%20in%20late%20G1%…
III	101317	101788	-	gene666	ID=YCL012C;Name=YCL012C;Alias=YCL011C-A;Ontology_term=GO:0003674,GO:0005575,GO:0008150;Note=Protein%20of%20unknown%20function%3B%20SWAT-GFP%20and%20mCherry%20fusion%20proteins%20localize%20to%20the%20endoplasmic%20reticulum%20and%20vacuole%20respectively%3B%20orthologs%20are%20present%20in%20S.%20bayanus%2C%20S.%20paradoxus%20and%20Ashbya%20gossypii%3B%20YCL012C%20is%20not%20an%20essential%20gene…
III	102075	103358	-	gene667	ID=YCL011C;Name=YCL011C;gene=GBP2;Alias=GBP2,RLF6,single-stranded%20telomeric%20DNA-binding%2FmRNA-binding%20protein;Ontology_term=GO:0000723,GO:0003729,GO:0005634,GO:0005829,GO:0010494,GO:0016973,GO:0043047,GO:0071028;Note=Poly%28A%2B%29%20RNA-binding%20protein%3B%20key%20surveillance%20factor%20for%20the%20selective%20export%20of%20spliced%20mRNAs%20from%20the%20nucleus%20to%20the%20cytoplasm%3…
III	103571	104350	-	gene668	ID=YCL010C;Name=YCL010C;gene=SGF29;Alias=SGF29;Ontology_term=GO:0000124,GO:0001135,GO:0005671,GO:0034613,GO:0034629,GO:0035064,GO:0043970,GO:0043971,GO:0044154,GO:0045944,GO:0070868;Note=Component%20of%20the%20HAT%2FCore%20module%20of%20the%20SAGA%2C%20SLIK%2C%20and%20ADA%20complexes%3B%20HAT%2FCore%20module%20also%20contains%20Gcn5p%2C%20Ngg1p%2C%20and%20Ada2p%3B%20binds%20methylated%20histone%2…
III	104619	105548	-	gene669	ID=YCL009C;Name=YCL009C;gene=ILV6;Alias=ILV6,acetolactate%20synthase%20regulatory%20subunit;Ontology_term=GO:0003984,GO:0005739,GO:0005948,GO:0009082,GO:0030234,GO:0042645;Note=Regulatory%20subunit%20of%20acetolactate%20synthase%3B%20acetolactate%20synthase%20catalyzes%20the%20first%20step%20of%20branched-chain%20amino%20acid%20biosynthesis%3B%20enhances%20activity%20of%20the%20Ilv2p%20catalytic%…
III	105696	106853	-	gene670	ID=YCL008C;Name=YCL008C;gene=STP22;Alias=STP22,AGS1,VPL15,VPS23,ubiquitin-binding%20ESCRT-I%20subunit%20protein%20STP22;Ontology_term=GO:0000813,GO:0005768,GO:0005829,GO:0006612,GO:0006623,GO:0009898,GO:0043130,GO:0043162,GO:0045324,GO:1902915,GO:1904669;Note=Component%20of%20the%20ESCRT-I%20complex%3B%20ESCRT-I%20is%20involved%20in%20ubiquitin-dependent%20sorting%20of%20proteins%20into%20the%20e…
III	106974	107366	-	gene671	ID=YCL007C;Name=YCL007C;Alias=CWH36;Ontology_term=GO:0003674,GO:0005575,GO:0008150;Note=Dubious%20open%20reading%20frame%3B%20unlikely%20to%20encode%20a%20functional%20protein%2C%20based%20on%20available%20experimental%20and%20comparative%20sequence%20data%3B%20overlaps%20verified%20ORF%20YCL005W-A%3B%20mutations%20in%20YCL007C%20were%20thought%20to%20confer%20sensitivity%20to%20calcofluor%20whit…
III	107023	107417	+	gene672	ID=YCL005W-A;Name=YCL005W-A;gene=VMA9;Alias=VMA9,CWH36,H%28%2B%29-transporting%20V0%20sector%20ATPase%20subunit%20e,LDB10;Ontology_term=GO:0000032,GO:0000220,GO:0000329,GO:0006461,GO:0007035,GO:0042625,GO:0055085;Note=Vacuolar%20H%2B%20ATPase%20subunit%20e%20of%20the%20V-ATPase%20V0%20subcomplex%3B%20essential%20for%20vacuolar%20acidification%3B%20interacts%20with%20the%20V-ATPase%20assembly%20fa…
III	107504	107712	-	gene673	ID=snR43;Name=snR43;gene=SNR43;Alias=SNR43;Ontology_term=GO:0005730,GO:0030559,GO:0031118,GO:0031429;Note=H%2FACA%20box%20small%20nucleolar%20RNA%20%28snoRNA%29%3B%20guides%20pseudouridylation%20of%20large%20subunit%20%28LSU%29%20rRNA%20at%20position%20U966%20and%20of%205.8S%20rRNA%20at%20position%2073;display=H%2FACA%20box%20small%20nucleolar%20RNA%20%28snoRNA%29;dbxref=SGD:S000006503
III	108021	108791	+	gene674	ID=YCL005W;Name=YCL005W;gene=LDB16;Alias=LDB16;Ontology_term=GO:0003674,GO:0005739,GO:0005811,GO:0030176,GO:0034389;Note=Protein%20involved%20in%20lipid%20droplet%20%28LD%29%20assembly%3B%20forms%20a%20complex%20with%20Sei1p%20at%20ER-LD%20contact%20sites%2C%20stabilizing%20contact%20sites%3B%20ensures%20that%20LDs%20bud%20from%20the%20ER%20towards%20the%20cytosolic%20side%20of%20the%20membrane%3…
III	109105	110670	+	gene675	ID=YCL004W;Name=YCL004W;gene=PGS1;Alias=PGS1,CDP-diacylglycerol--glycerol-3-phosphate%203-phosphatidyltransferase,PEL1,YCL003W;Ontology_term=GO:0005739,GO:0008444,GO:0032049;Note=Phosphatidylglycerolphosphate%20synthase%3B%20catalyzes%20the%20synthesis%20of%20phosphatidylglycerolphosphate%20from%20CDP-diacylglycerol%20and%20sn-glycerol%203-phosphate%20in%20the%20first%20committed%20and%20rate-lim…
III	110808	111675	-	gene676	ID=YCL002C;Name=YCL002C;Ontology_term=GO:0003674,GO:0005634,GO:0005829,GO:0008150,GO:0016021;Note=Putative%20protein%20of%20unknown%20function%3B%20YCL002C%20is%20not%20an%20essential%20gene;display=Putative%20protein%20of%20unknown%20function;dbxref=SGD:S000000508;orf_classification=Uncharacterized
III	111916	112482	+	gene677	ID=YCL001W;Name=YCL001W;gene=RER1;Alias=RER1,protein%20retrieval%20receptor;Ontology_term=GO:0000324,GO:0003674,GO:0006621,GO:0006888,GO:0006890,GO:0016021,GO:0030134,GO:0030137;Note=Protein%20involved%20in%20retention%20of%20membrane%20proteins%3B%20including%20Sec12p%2C%20in%20the%20ER%3B%20localized%20to%20Golgi%3B%20functions%20as%20a%20retrieval%20receptor%20in%20returning%20membrane%20prote…
III	113080	113541	+	gene678	ID=YCL001W-A;Name=YCL001W-A;Ontology_term=GO:0003674,GO:0005575,GO:0008150;Note=Putative%20protein%20of%20unknown%20function%3B%20YCL001W-A%20gene%20has%20similarity%20to%20DOM34%20and%20is%20present%20in%20a%20region%20duplicated%20between%20chromosomes%20XIV%20and%20III;display=Putative%20protein%20of%20unknown%20function;dbxref=SGD:S000007221;orf_classification=Uncharacterized
III	113770	114024	+	gene679	ID=YCL001W-B;Name=YCL001W-B;Ontology_term=GO:0003674,GO:0005575,GO:0008150;Note=Putative%20protein%20of%20unknown%20function%3B%20present%20in%20a%20region%20duplicated%20between%20chromosomes%20XIV%20and%20III%3B%20YCL001W-B%20has%20a%20paralog%2C%20DOM34%2C%20that%20arose%20from%20the%20whole%20genome%20duplication;display=Putative%20protein%20of%20unknown%20function;dbxref=SGD:S000007596;orf_c…
III	115685	115999	+	gene680	ID=YCR001W;Name=YCR001W;Ontology_term=GO:0003674,GO:0005575,GO:0008150;Note=Putative%20protein%20of%20unknown%20function%3B%20conserved%20among%20S.%20cerevisiae%20strains%3B%20YCR001W%20is%20not%20an%20essential%20gene;display=Putative%20protein%20of%20unknown%20function;dbxref=SGD:S000000594;orf_classification=Uncharacterized
III	117380	118348	-	gene681	ID=YCR002C;Name=YCR002C;gene=CDC10;Alias=CDC10,septin%20CDC10;Ontology_term=GO:0000144,GO:0000281,GO:0000921,GO:0001400,GO:0003924,GO:0005198,GO:0005545,GO:0005628,GO:0005876,GO:0005935,GO:0010314,GO:0010458,GO:0030011,GO:0031105,GO:0032160,GO:0032947,GO:0042764,GO:0043332,GO:0043934,GO:0070273,GO:0072687;Note=Component%20of%20the%20septin%20ring%2C%20required%20for%20cytokinesis%3B%20septins%20a…
III	118620	119171	+	gene682	ID=YCR003W;Name=YCR003W;gene=MRPL32;Alias=MRPL32,YmL32,mitochondrial%2054S%20ribosomal%20protein%20YmL32;Ontology_term=GO:0003735,GO:0005739,GO:0005743,GO:0005762,GO:0032543;Note=Mitochondrial%20ribosomal%20protein%20of%20the%20large%20subunit%3B%20protein%20abundance%20increases%20in%20response%20to%20DNA%20replication%20stress;display=Mitochondrial%20ribosomal%20protein%20of%20the%20large%20sub…
III	119575	120318	-	gene683	ID=YCR004C;Name=YCR004C;gene=YCP4;Alias=YCP4,flavodoxin-like%20fold%20family%20protein;Ontology_term=GO:0005737,GO:0005739,GO:0005886,GO:0008150,GO:0009055,GO:0045121,GO:0071944;Note=Protein%20of%20unknown%20function%3B%20has%20sequence%20and%20structural%20similarity%20to%20flavodoxins%3B%20predicted%20to%20be%20palmitoylated%3B%20the%20authentic%2C%20non-tagged%20protein%20is%20detected%20in%20…
III	120946	122328	-	gene684	ID=YCR005C;Name=YCR005C;gene=CIT2;Alias=CIT2,citrate%20%28Si%29-synthase%20CIT2;Ontology_term=GO:0004108,GO:0005737,GO:0005739,GO:0005777,GO:0006097,GO:0006101,GO:0006537;Note=Citrate%20synthase%2C%20peroxisomal%20isozyme%20involved%20in%20glyoxylate%20cycle%3B%20catalyzes%20condensation%20of%20acetyl%20coenzyme%20A%20and%20oxaloacetate%20to%20form%20citrate%3B%20expression%20is%20controlled%20by…
III	122530	123003	-	gene685	ID=YCR006C;Name=YCR006C;Ontology_term=GO:0003674,GO:0005575,GO:0008150;Note=Putative%20protein%20of%20unknown%20function%3B%20conserved%20among%20S.%20cerevisiae%20strains%3B%20YCR006C%20is%20not%20an%20essential%20gene;display=Putative%20protein%20of%20unknown%20function;dbxref=SGD:S000000599;orf_classification=Uncharacterized
III	123577	123648	-	gene686	ID=tP%28AGG%29C;Name=tP%28AGG%29C;gene=SUF2;Alias=SUF2;Ontology_term=GO:0005829,GO:0006414,GO:0030533;Note=Proline%20tRNA%20%28tRNA-Pro%29%2C%20predicted%20by%20tRNAscan-SE%20analysis%3B%20can%20mutate%20to%20suppress%20%2B1%20frameshift%20mutations%20in%20proline%20codons;display=Proline%20tRNA%20%28tRNA-Pro%29%2C%20predicted%20by%20tRNAscan-SE%20analysis;dbxref=SGD:S000006678
III	126011	126730	-	gene687	ID=YCR007C;Name=YCR007C;Alias=DUP240%20family%20protein;Ontology_term=GO:0000324,GO:0003674,GO:0008150,GO:0071944;Note=Putative%20integral%20membrane%20protein%3B%20member%20of%20DUP240%20gene%20family%3B%20SWAT-GFP%20and%20mCherry%20fusion%20proteins%20localize%20to%20the%20cell%20periphery%20and%20vacuole%3B%20YCR007C%20is%20not%20an%20essential%20gene;display=Putative%20integral%20membrane%20p…
III	127716	127789	+	gene688	ID=tN%28GUU%29C;Name=tN%28GUU%29C;Ontology_term=GO:0005829,GO:0006414,GO:0030533;Note=Asparagine%20tRNA%20%28tRNA-Asn%29%2C%20predicted%20by%20tRNAscan-SE%20analysis;display=Asparagine%20tRNA%20%28tRNA-Asn%29%2C%20predicted%20by%20tRNAscan-SE%20analysis;dbxref=SGD:S000006668
III	128470	130281	+	gene689	ID=YCR008W;Name=YCR008W;gene=SAT4;Alias=SAT4,HAL4,serine%2Fthreonine%20protein%20kinase%20SAT4;Ontology_term=GO:0000082,GO:0004672,GO:0005737,GO:0005739,GO:0006468,GO:0006470,GO:0009249,GO:0030003,GO:0034613,GO:1903329;Note=Ser%2FThr%20protein%20kinase%20involved%20in%20salt%20tolerance%3B%20funtions%20in%20regulation%20of%20Trk1p-Trk2p%20potassium%20transporter%3B%20overexpression%20affects%20th…
III	130745	131542	-	gene690	ID=YCR009C;Name=YCR009C;gene=RVS161;Alias=RVS161,END6,FUS7,SPE161,amphiphysin-like%20protein%20RVS161;Ontology_term=GO:0000747,GO:0005829,GO:0005937,GO:0006897,GO:0006970,GO:0008092,GO:0008289,GO:0030036,GO:0030479,GO:0031532,GO:0042594,GO:0043332,GO:0045121,GO:0051666,GO:0060988,GO:0097320,GO:1990528;Note=Amphiphysin-like%20lipid%20raft%20protein%3B%20N-BAR%20domain%20protein%20that%20interacts%…
III	132273	133124	-	gene691	ID=YCR010C;Name=YCR010C;gene=ADY2;Alias=ADY2,ATO1;Ontology_term=GO:0005739,GO:0005886,GO:0006846,GO:0008519,GO:0015123,GO:0015696,GO:0016021,GO:0019740,GO:0055085;Note=Acetate%20transporter%20required%20for%20normal%20sporulation%3B%20phosphorylated%20in%20mitochondria%3B%20ADY2%20has%20a%20paralog%2C%20ATO2%2C%20that%20arose%20from%20the%20whole%20genome%20duplication;display=Acetate%20transport…
III	133724	136873	-	gene692	ID=YCR011C;Name=YCR011C;gene=ADP1;Alias=ADP1,putative%20ATP-dependent%20permease%20ADP1;Ontology_term=GO:0000324,GO:0000329,GO:0005737,GO:0005783,GO:0016021,GO:0042626,GO:0055085;Note=Putative%20ATP-dependent%20permease%20of%20the%20ABC%20transporter%20family;display=Putative%20ATP-dependent%20permease%20of%20the%20ABC%20transporter%20family;dbxref=SGD:S000000604;orf_classification=Verified
III	137746	138996	+	gene693	ID=YCR012W;Name=YCR012W;gene=PGK1;Alias=PGK1,phosphoglycerate%20kinase;Ontology_term=GO:0004618,GO:0005737,GO:0005739,GO:0005886,GO:0006094,GO:0006096;Note=3-phosphoglycerate%20kinase%3B%20catalyzes%20transfer%20of%20high-energy%20phosphoryl%20groups%20from%20the%20acyl%20phosphate%20of%201%2C3-bisphosphoglycerate%20to%20ADP%20to%20produce%20ATP%3B%20key%20enzyme%20in%20glycolysis%20and%20glucone…
III	138402	139049	-	gene694	ID=YCR013C;Name=YCR013C;Ontology_term=GO:0003674,GO:0005575,GO:0008150;Note=Dubious%20open%20reading%20frame%3B%20unlikely%20to%20encode%20a%20functional%20protein%2C%20based%20on%20available%20experimental%20and%20comparative%20sequence%20data%3B%20transcription%20of%20both%20YCR013C%20and%20the%20overlapping%20essential%20gene%20PGK1%20is%20reduced%20in%20a%20gcr1%20null%20mutant;display=Dubiou…
III	139185	140933	-	gene695	ID=YCR014C;Name=YCR014C;gene=POL4;Alias=POL4,DNA-directed%20DNA%20polymerase%20IV,POLX;Ontology_term=GO:0003887,GO:0005634,GO:0006302,GO:0006303;Note=DNA%20polymerase%20IV%3B%20undergoes%20pair-wise%20interactions%20with%20Dnl4p-Lif1p%20and%20Rad27p%20to%20mediate%20repair%20of%20DNA%20double-strand%20breaks%20by%20non-homologous%20end%20joining%20%28NHEJ%29%3B%20homologous%20to%20mammalian%20DNA…
III	141217	142170	-	gene696	ID=YCR015C;Name=YCR015C;gene=CTO1;Alias=CTO1;Ontology_term=GO:0003674,GO:0005575,GO:0070417;Note=Protein%20required%20for%20cold%20tolerance%3B%20involved%20in%20phosphate%20uptake%3B%20YCR015C%20is%20not%20an%20essential%20gene;display=Protein%20required%20for%20cold%20tolerance;dbxref=SGD:S000000608;orf_classification=Verified
III	142364	142546	-	gene697	ID=snR33;Name=snR33;gene=SNR33;Alias=SNR33;Ontology_term=GO:0005730,GO:0030559,GO:0031118,GO:0031429;Note=H%2FACA%20box%20small%20nucleolar%20RNA%20%28snoRNA%29%3B%20guides%20pseudouridylation%20of%20large%20subunit%20%28LSU%29%20rRNA%20at%20position%20U1042;display=H%2FACA%20box%20small%20nucleolar%20RNA%20%28snoRNA%29;dbxref=SGD:S000007298
III	142701	142771	-	gene698	ID=tG%28GCC%29C;Name=tG%28GCC%29C;gene=SUF16;Alias=SUF16;Ontology_term=GO:0005829,GO:0006414,GO:0030533;Note=Glycine%20tRNA%20%28tRNA-Gly%29%2C%20predicted%20by%20tRNAscan-SE%20analysis%3Bcan%20mutate%20to%20suppress%20%2B1%20frameshift%20mutations%20in%20glycine%20codons;display=Glycine%20tRNA%20%28tRNA-Gly%29%2C%20predicted%20by%20tRNAscan-SE%20analysis;dbxref=SGD:S000006575
III	143634	144506	+	gene699	ID=YCR016W;Name=YCR016W;Ontology_term=GO:0003674,GO:0005634,GO:0005730,GO:0008150;Note=Putative%20protein%20of%20unknown%20function%3B%20green%20fluorescent%20protein%20%28GFP%29-fusion%20protein%20localizes%20to%20the%20nucleolus%20and%20nucleus%3B%20predicted%20to%20be%20involved%20in%20ribosome%20biogenesis;display=Putative%20protein%20of%20unknown%20function;dbxref=SGD:S000000609;orf_classifi…
III	144773	147634	-	gene700	ID=YCR017C;Name=YCR017C;gene=CWH43;Alias=CWH43;Ontology_term=GO:0003674,GO:0005783,GO:0005887,GO:0005934,GO:0005935,GO:0006505,GO:0006506,GO:0016021,GO:0031505;Note=GPI%20lipid%20remodelase%3B%20responsible%20for%20introducing%20ceramides%20into%20GPI%20anchors%20having%20a%20C26%3A0%20fatty%20acid%20in%20sn-2%20of%20the%20glycerol%20moiety%3B%20can%20also%20use%20lyso-GPI%20protein%20anchors%20a…
III	148238	148903	-	gene701	ID=YCR018C;Name=YCR018C;gene=SRD1;Alias=SRD1;Ontology_term=GO:0005634,GO:0005737,GO:0006364,GO:0043565;Note=Protein%20involved%20in%20the%20processing%20of%20pre-rRNA%20to%20mature%20rRNA%3B%20contains%20a%20C2%2FC2%20zinc%20finger%20motif%3B%20srd1%20mutation%20suppresses%20defects%20caused%20by%20the%20rrp1-1%20mutation;display=Protein%20involved%20in%20the%20processing%20of%20pre-rRNA%20to%20m…
III	149920	149991	+	gene702	ID=tM%28CAU%29C;Name=tM%28CAU%29C;Ontology_term=GO:0005829,GO:0006413,GO:0016282,GO:0030533,GO:0033290;Note=Methionine%20tRNA%20%28tRNA-Met%29%2C%20predicted%20by%20tRNAscan-SE%20analysis;display=Methionine%20tRNA%20%28tRNA-Met%29%2C%20predicted%20by%20tRNAscan-SE%20analysis;dbxref=SGD:S000006658
III	151284	151356	-	gene703	ID=tK%28CUU%29C;Name=tK%28CUU%29C;Ontology_term=GO:0005739,GO:0005829,GO:0006414,GO:0030533,GO:0032543;Note=Lysine%20tRNA%20%28tRNA-Lys%29%2C%20predicted%20by%20tRNAscan-SE%20analysis%3B%20a%20small%20portion%20is%20imported%20into%20mitochondria%20via%20interaction%20with%20mt%20lysyl-tRNA%20synthetase%20Msk1p%20and%20is%20necessary%20to%20decode%20AAG%20codons%20at%20high%20temperature%2C%20whe…
III	151608	151862	-	gene704	ID=YCR018C-A;Name=YCR018C-A;Ontology_term=GO:0003674,GO:0008150,GO:0016021;Note=Putative%20protein%20of%20unknown%20function%3B%20encoded%20opposite%20a%20Ty1%20LTR;display=Putative%20protein%20of%20unknown%20function;dbxref=SGD:S000007230;orf_classification=Dubious
III	152837	153928	+	gene705	ID=YCR019W;Name=YCR019W;gene=MAK32;Alias=MAK32;Ontology_term=GO:0003674,GO:0005575,GO:0044419;Note=Protein%20necessary%20for%20stability%20of%20L-A%20dsRNA-containing%20particles;display=Protein%20necessary%20for%20stability%20of%20L-A%20dsRNA-containing%20particles;dbxref=SGD:S000000612;orf_classification=Verified
III	154012	154659	-	gene706	ID=YCR020C;Name=YCR020C;gene=PET18;Alias=PET18,HIT2;Ontology_term=GO:0003674,GO:0005829,GO:0006772;Note=Protein%20of%20unknown%20function%3B%20has%20weak%20similarity%20to%20proteins%20involved%20in%20thiamin%20metabolism%3B%20expression%20is%20induced%20in%20the%20absence%20of%20thiamin;display=Protein%20of%20unknown%20function;dbxref=SGD:S000000613;orf_classification=Verified
III	154830	155096	-	gene707	ID=YCR020C-A;Name=YCR020C-A;gene=MAK31;Alias=MAK31,LSM9,NAA38,SMX1;Ontology_term=GO:0004596,GO:0006474,GO:0031417;Note=Non-catalytic%20subunit%20of%20N-terminal%20acetyltransferase%20of%20the%20NatC%20type%3B%20required%20for%20replication%20of%20dsRNA%20virus%3B%20member%20of%20the%20Sm%20protein%20family;display=Non-catalytic%20subunit%20of%20N-terminal%20acetyltransferase%20of%20the%20NatC%20t…
III	155320	155556	+	gene708	ID=YCR020W-B;Name=YCR020W-B;gene=HTL1;Alias=HTL1;Ontology_term=GO:0003682,GO:0006337,GO:0006338,GO:0006368,GO:0006974,GO:0015616,GO:0016586;Note=Component%20of%20the%20RSC%20chromatin%20remodeling%20complex%3B%20RSC%20functions%20in%20transcriptional%20regulation%20and%20elongation%2C%20chromosome%20stability%2C%20and%20establishing%20sister%20chromatid%20cohesion%3B%20involved%20in%20telomere%20…
III	156109	157107	-	gene709	ID=YCR021C;Name=YCR021C;gene=HSP30;Alias=HSP30,YRO1;Ontology_term=GO:0003674,GO:0005783,GO:0005886,GO:0006974,GO:0016021,GO:0032780,GO:0034605,GO:0070301,GO:0071361,GO:0071470;Note=Negative%20regulator%20of%20the%20H%28%2B%29-ATPase%20Pma1p%3B%20stress-responsive%20protein%3B%20hydrophobic%20plasma%20membrane%20localized%3B%20induced%20by%20heat%20shock%2C%20ethanol%20treatment%2C%20weak%20organi…
III	157421	157765	-	gene710	ID=YCR022C;Name=YCR022C;Ontology_term=GO:0003674,GO:0005575,GO:0008150;Note=Putative%20protein%20of%20unknown%20function%3B%20conserved%20among%20S.%20cerevisiae%20strains%3B%20YCR022C%20is%20not%20an%20essential%20gene;display=Putative%20protein%20of%20unknown%20function;dbxref=SGD:S000000616;orf_classification=Uncharacterized
III	158538	160373	-	gene711	ID=YCR023C;Name=YCR023C;Ontology_term=GO:0000329,GO:0003674,GO:0008150,GO:0016021;Note=Vacuolar%20membrane%20protein%20of%20unknown%20function%3B%20member%20of%20the%20multidrug%20resistance%20family%3B%20YCR023C%20is%20not%20an%20essential%20gene;display=Vacuolar%20membrane%20protein%20of%20unknown%20function;dbxref=SGD:S000000617;orf_classification=Verified
III	160744	162222	-	gene712	ID=YCR024C;Name=YCR024C;gene=SLM5;Alias=SLM5,asparagine--tRNA%20ligase%20SLM5;Ontology_term=GO:0004816,GO:0005739,GO:0006421,GO:0070145;Note=Mitochondrial%20asparaginyl-tRNA%20synthetase;display=Mitochondrial%20asparaginyl-tRNA%20synthetase;dbxref=SGD:S000000618;orf_classification=Verified
III	162599	162865	-	gene713	ID=YCR024C-B;Name=YCR024C-B;Ontology_term=GO:0003674,GO:0005575,GO:0008150;Note=Putative%20protein%20of%20unknown%20function%3B%20identified%20by%20expression%20profiling%20and%20mass%20spectrometry;display=Putative%20protein%20of%20unknown%20function;dbxref=SGD:S000028818;orf_classification=Uncharacterized
III	162945	163067	-	gene714	ID=YCR024C-A;Name=YCR024C-A;gene=PMP1;Alias=PMP1,proteolipid%20ATPase;Ontology_term=GO:0005886,GO:0006812,GO:0016020,GO:0030234;Note=Regulatory%20subunit%20for%20the%20plasma%20membrane%20H%28%2B%29-ATPase%20Pma1p%3B%20small%20single-membrane%20span%20proteolipid%3B%20forms%20unique%20helix%20and%20positively%20charged%20cytoplasmic%20domain%20that%20is%20able%20to%20specifically%20segregate%20ph…
III	163446	163856	-	gene715	ID=YCR025C;Name=YCR025C;Ontology_term=GO:0003674,GO:0005575,GO:0008150;Note=Putative%20protein%20of%20unknown%20function%3B%20conserved%20across%20S.%20cerevisiae%20strains%3B%20YCR025C%20is%20not%20an%20essential%20gene;display=Putative%20protein%20of%20unknown%20function;dbxref=SGD:S000000620;orf_classification=Uncharacterized
III	164111	166339	-	gene716	ID=YCR026C;Name=YCR026C;gene=NPP1;Alias=NPP1,nucleotide%20diphosphatase%2Fphosphodiesterase%20NPP1;Ontology_term=GO:0004528,GO:0004551,GO:0005575,GO:0006796,GO:0009141,GO:0016036,GO:0017111,GO:0047429;Note=Nucleotide%20pyrophosphatase%2Fphosphodiesterase%3B%20mediates%20extracellular%20nucleotide%20phosphate%20hydrolysis%20along%20with%20Npp2p%20and%20Pho5p%3B%20activity%20and%20expression%20enha…
III	167370	167999	-	gene717	ID=YCR027C;Name=YCR027C;gene=RHB1;Alias=RHB1,RSG1,putative%20GTPase%20RHB1;Ontology_term=GO:0003924,GO:0005829,GO:0015809,GO:0015819,GO:0019897,GO:0042147;Note=Putative%20Rheb-related%20GTPase%3B%20involved%20in%20regulating%20canavanine%20resistance%20and%20arginine%20uptake%3B%20member%20of%20the%20Ras%20superfamily%20of%20G-proteins;display=Putative%20Rheb-related%20GTPase;dbxref=SGD:S00000062…
III	168301	168372	-	gene718	ID=tQ%28UUG%29C;Name=tQ%28UUG%29C;Ontology_term=GO:0005739,GO:0005829,GO:0006414,GO:0030533;Note=Glutamine%20tRNA%20%28tRNA-Gln%29%2C%20predicted%20by%20tRNAscan-SE%20analysis%3B%20thiolation%20of%20uridine%20at%20wobble%20position%20%2834%29%20requires%20Ncs6p;display=Glutamine%20tRNA%20%28tRNA-Gln%29%2C%20predicted%20by%20tRNAscan-SE%20analysis;dbxref=SGD:S000006692
III	170886	172424	-	gene719	ID=YCR028C;Name=YCR028C;gene=FEN2;Alias=FEN2;Ontology_term=GO:0000324,GO:0000329,GO:0005886,GO:0006897,GO:0015233,GO:0015887,GO:0016021,GO:0071944;Note=Plasma%20membrane%20H%2B-pantothenate%20symporter%3B%20confers%20sensitivity%20to%20the%20antifungal%20agent%20fenpropimorph%3B%20relocalizes%20from%20vacuole%20to%20cytoplasm%20upon%20DNA%20replication%20stress;display=Plasma%20membrane%20H%2B-pa…
III	172950	173440	-	gene720	ID=YCR028C-A;Name=YCR028C-A;gene=RIM1;Alias=RIM1;Ontology_term=GO:0000002,GO:0003697,GO:0005739,GO:0006264,GO:0042645,GO:0090297;Note=ssDNA-binding%20protein%20essential%20for%20mitochondrial%20genome%20maintenance%3B%20involved%20in%20mitochondrial%20DNA%20replication%3B%20stimulates%20utilization%20by%20Mip1p%20DNA%20polymerase%20of%20RNA%20primers%20synthesized%20by%20Rpo41p;display=ssDNA-bind…
III	173826	176438	-	gene721	ID=YCR030C;Name=YCR030C;gene=SYP1;Alias=SYP1,YCR029C-A;Ontology_term=GO:0000144,GO:0000147,GO:0001400,GO:0004857,GO:0005628,GO:0005934,GO:0005935,GO:0032185,GO:0043086,GO:0043332,GO:0061645;Note=Negative%20regulator%20of%20WASP-Arp23%20complex%3B%20involved%20in%20endocytic%20site%20formation%3B%20directly%20inhibits%20Las17p%20stimulation%20of%20Arp23%20complex-mediated%20actin%20assembly%20in%2…
III	177183	177282	+	gene722	ID=snR65;Name=snR65;gene=SNR65;Alias=SNR65;Ontology_term=GO:0005730,GO:0030562,GO:0031167,GO:0031428;Note=C%2FD%20box%20small%20nucleolar%20RNA%20%28snoRNA%29%3B%20guides%202%27-O-methylation%20of%20large%20subunit%20%28LSU%29%20rRNA%20at%20position%20U2347;display=C%2FD%20box%20small%20nucleolar%20RNA%20%28snoRNA%29;dbxref=SGD:S000006456
III	177500	178220	-	gene723	ID=YCR031C;Name=YCR031C;gene=RPS14A;Alias=RPS14A,CRY1,RPL59,S11,S14A,ribosomal%2040S%20subunit%20protein%20S14A,rp59A,uS11;Ontology_term=GO:0000028,GO:0000462,GO:0002181,GO:0003729,GO:0003735,GO:0022627,GO:0030686,GO:0032040;Note=Protein%20component%20of%20the%20small%20%2840S%29%20ribosomal%20subunit%3B%20required%20for%20ribosome%20assembly%20and%2020S%20pre-rRNA%20processing%3B%20mutations%20c…
III	178610	178798	-	gene724	ID=snR189;Name=snR189;gene=SNR189;Alias=SNR189;Ontology_term=GO:0000454,GO:0005730,GO:0030559,GO:0031429;Note=H%2FACA%20box%20small%20nucleolar%20RNA%20%28snoRNA%29%3B%20guides%20pseudouridylation%20of%20large%20subunit%20%28LSU%29%20rRNA%20at%20position%20U2735%20and%20small%20subunit%20%28SSU%29%20rRNA%20at%20position%20U466;display=H%2FACA%20box%20small%20nucleolar%20RNA%20%28snoRNA%29;dbxref=…
III	179520	186023	+	gene725	ID=YCR032W;Name=YCR032W;gene=BPH1;Alias=BPH1;Ontology_term=GO:0000329,GO:0003674,GO:0005739,GO:0005829,GO:0006886,GO:0009268,GO:0019898,GO:0031505;Note=Protein%20homologous%20to%20Chediak-Higashi%20syndrome%20and%20Beige%20proteins%3B%20both%20of%20which%20are%20implicated%20in%20disease%20syndromes%20in%20human%20and%20mouse%2C%20respectively%2C%20due%20to%20defective%20lysosomal%20trafficking%3…
III	186489	190169	+	gene726	ID=YCR033W;Name=YCR033W;gene=SNT1;Alias=SNT1;Ontology_term=GO:0003674,GO:0005634,GO:0005829,GO:0006355,GO:0016575,GO:0032874,GO:0034967,GO:0070210;Note=Subunit%20of%20the%20Set3C%20deacetylase%20complex%3B%20interacts%20directly%20with%20the%20Set3C%20subunit%2C%20Sif2p%3B%20putative%20DNA-binding%20protein%3B%20mutant%20has%20increased%20aneuploidy%20tolerance%3B%20relocalizes%20to%20the%20cytos…
III	190592	191635	+	gene727	ID=YCR034W;Name=YCR034W;gene=ELO2;Alias=ELO2,FEN1,GNS1,VBM2,fatty%20acid%20elongase%20ELO2;Ontology_term=GO:0005783,GO:0009922,GO:0016021,GO:0016192,GO:0030148,GO:0030497,GO:0032511,GO:0042761;Note=Fatty%20acid%20elongase%2C%20involved%20in%20sphingolipid%20biosynthesis%3B%20acts%20on%20fatty%20acids%20of%20up%20to%2024%20carbons%20in%20length%3B%20mutations%20have%20regulatory%20effects%20on%201…
III	191834	193018	-	gene728	ID=YCR035C;Name=YCR035C;gene=RRP43;Alias=RRP43,exosome%20non-catalytic%20core%20subunit%20RRP43;Ontology_term=GO:0000176,GO:0000177,GO:0000467,GO:0003674,GO:0005654,GO:0005730,GO:0005737,GO:0016973,GO:0034427,GO:0043628,GO:0070478,GO:0070481,GO:0070651,GO:0071035,GO:0071038,GO:0071042,GO:0071051;Note=Exosome%20non-catalytic%20core%20component%3B%20involved%20in%203%27-5%27%20RNA%20processing%20an…
III	193297	194298	+	gene729	ID=YCR036W;Name=YCR036W;gene=RBK1;Alias=RBK1,putative%20ribokinase;Ontology_term=GO:0004747,GO:0005524,GO:0005634,GO:0005737,GO:0006014;Note=Putative%20ribokinase;display=Putative%20ribokinase;dbxref=SGD:S000000632;orf_classification=Verified
III	194414	197185	-	gene730	ID=YCR037C;Name=YCR037C;gene=PHO87;Alias=PHO87,SPX%20domain-containing%20inorganic%20phosphate%20transporter;Ontology_term=GO:0005315,GO:0005886,GO:0006797,GO:0006817,GO:0016021,GO:0071944,GO:0097080,GO:2000185;Note=Low-affinity%20inorganic%20phosphate%20%28Pi%29%20transporter%3B%20acts%20upstream%20of%20Pho81p%20in%20regulation%20of%20the%20PHO%20pathway%3B%20expression%20is%20independent%20of%2…
III	197621	199549	-	gene731	ID=YCR038C;Name=YCR038C;gene=BUD5;Alias=BUD5,Ras%20family%20guanine%20nucleotide%20exchange%20factor%20BUD5;Ontology_term=GO:0000131,GO:0005088,GO:0005935,GO:0007120,GO:0007121;Note=GTP%2FGDP%20exchange%20factor%20for%20Rsr1p%20%28Bud1p%29%3B%20required%20for%20both%20axial%20and%20bipolar%20budding%20patterns%3B%20mutants%20exhibit%20random%20budding%20in%20all%20cell%20types;display=GTP%2FGDP%2…
III	199293	199418	+	gene732	ID=YCR038W-A;Name=YCR038W-A;Ontology_term=GO:0003674,GO:0005575,GO:0008150;Note=Dubious%20open%20reading%20frame%3B%20unlikely%20to%20encode%20a%20functional%20protein%2C%20based%20on%20available%20experimental%20and%20comparative%20sequence%20data%3B%20completely%20overlaps%20the%20verified%20gene%20BUD5%2FYCR038C%3B%20identified%20by%20homology%20with%20hemiascomycetous%20yeast%20species;displa…
III	199546	200178	-	gene733	ID=YCR039C;Name=YCR039C;gene=MATALPHA2;Alias=MATALPHA2,ALPHA2,homeodomain%20mating%20type%20protein%20alpha2;Ontology_term=GO:0001198,GO:0001227,GO:0005634,GO:0008301,GO:0043565;Note=Homeobox-domain%20protein%3B%20with%20Mcm1p%2C%20represses%20a-specific%20genes%20in%20haploids%3B%20acts%20with%20A1p%20to%20repress%20transcription%20of%20haploid-specific%20genes%20in%20diploids%3B%20one%20of%20tw…
III	200442	200969	+	gene734	ID=YCR040W;Name=YCR040W;gene=MATALPHA1;Alias=MATALPHA1,ALPHA1,transcriptional%20co-activator%20mating%20type%20protein%20alpha;Ontology_term=GO:0003713,GO:0005634,GO:0006357,GO:0007532,GO:0008301;Note=Transcriptional%20co-activator%20that%20regulates%20mating-type-specific%20genes%3B%20targets%20the%20transcription%20factor%20Mcm1p%20to%20the%20promoters%20of%20alpha-specific%20genes%3B%20one%20o…
III	200911	201243	+	gene735	ID=YCR041W;Name=YCR041W;Ontology_term=GO:0003674,GO:0008150,GO:0016021;Note=Protein%20of%20unknown%20function%3B%20overexpression%20suppresses%20the%20high-frequency%20loss%20of%20mini-chromosomes%2C%20probably%20by%20increasing%20the%20rate%20of%20proper%20chromosome%20segregation%3B%20translated%20gene%20product%20of%20YCR041W%2C%20but%20not%20its%20transcript%2C%20is%20responsible%20for%20supp…
III	201174	205397	-	gene736	ID=YCR042C;Name=YCR042C;gene=TAF2;Alias=TAF2,TAF150,TSM1,TafII150;Ontology_term=GO:0001075,GO:0003682,GO:0005669,GO:0006366,GO:0051123;Note=TFIID%20subunit%20%28150%20kDa%29%3B%20involved%20in%20RNA%20polymerase%20II%20transcription%20initiation;display=TFIID%20subunit%20%28150%20kDa%29;dbxref=SGD:S000000638;orf_classification=Verified
III	206261	206644	-	gene737	ID=YCR043C;Name=YCR043C;Ontology_term=GO:0003674,GO:0005794,GO:0005829,GO:0008150,GO:0043332;Note=Putative%20protein%20of%20unknown%20function%3B%20green%20fluorescent%20protein%20%28GFP%29-fusion%20protein%20localizes%20to%20the%20Golgi%20apparatus%3B%20YCR043C%20is%20not%20an%20essential%20gene;display=Putative%20protein%20of%20unknown%20function;dbxref=SGD:S000000639;orf_classification=Unchara…
III	206877	207950	-	gene738	ID=YCR044C;Name=YCR044C;gene=PER1;Alias=PER1,COS16;Ontology_term=GO:0000329,GO:0003674,GO:0005783,GO:0006506,GO:0016021,GO:0030026;Note=Protein%20of%20the%20endoplasmic%20reticulum%3B%20required%20for%20GPI-phospholipase%20A2%20activity%20that%20remodels%20the%20GPI%20anchor%20as%20a%20prerequisite%20for%20association%20of%20GPI-anchored%20proteins%20with%20lipid%20rafts%3B%20functionally%20compl…
III	208135	209610	-	gene739	ID=YCR045C;Name=YCR045C;gene=RRT12;Alias=RRT12,OSW3;Ontology_term=GO:0005619,GO:0005635,GO:0008236,GO:0030476;Note=Probable%20subtilisin-family%20protease%3B%20role%20in%20formation%20of%20the%20dityrosine%20layer%20of%20spore%20walls%3B%20localizes%20to%20the%20spore%20wall%20and%20also%20the%20nuclear%20envelope%20and%20ER%20region%20in%20mature%20spores;display=Probable%20subtilisin-family%20p…
III	208751	209101	+	gene740	ID=YCR045W-A;Name=YCR045W-A;Ontology_term=GO:0003674,GO:0005575,GO:0008150;Note=Dubious%20open%20reading%20frame%3B%20unlikely%20to%20encode%20a%20functional%20protein%2C%20based%20on%20available%20experimental%20and%20comparative%20sequence%20data%3B%20completely%20overlaps%20with%20YCR045C%3B%20identified%20by%20gene-trapping%2C%20microarray%20expression%20analysis%2C%20and%20genome-wide%20homo…
III	209914	210423	-	gene741	ID=YCR046C;Name=YCR046C;gene=IMG1;Alias=IMG1,mitochondrial%2054S%20ribosomal%20protein%20IMG1;Ontology_term=GO:0003735,GO:0005739,GO:0005762,GO:0032543;Note=Mitochondrial%20ribosomal%20protein%20of%20the%20large%20subunit%3B%20required%20for%20respiration%20and%20for%20maintenance%20of%20the%20mitochondrial%20genome;display=Mitochondrial%20ribosomal%20protein%20of%20the%20large%20subunit;dbxref=S…
III	210718	211545	-	gene742	ID=YCR047C;Name=YCR047C;gene=BUD23;Alias=BUD23,18S%20rRNA%20%28guanine1575-N7%29-methyltransferase;Ontology_term=GO:0000056,GO:0000282,GO:0000447,GO:0005634,GO:0005730,GO:0005737,GO:0008757,GO:0016435,GO:0070476;Note=Methyltransferase%20that%20methylates%20residue%20G1575%20of%2018S%20rRNA%3B%20required%20for%20rRNA%20processing%20and%20nuclear%20export%20of%2040S%20ribosomal%20subunits%20indepen…
III	211301	211507	+	gene743	ID=YCR047W-A;Name=YCR047W-A;Ontology_term=GO:0003674,GO:0005575,GO:0008150;Note=Dubious%20open%20reading%20frame%3B%20unlikely%20to%20encode%20a%20functional%20protein%2C%20based%20on%20available%20experimental%20and%20comparative%20sequence%20data%3B%20completely%20overlaps%20with%20YCR047C%3B%20identified%20by%20gene-trapping%2C%20microarray%20expression%20analysis%2C%20and%20genome-wide%20homo…
III	211871	212317	-	gene744	ID=YCR049C;Name=YCR049C;Ontology_term=GO:0003674,GO:0005575,GO:0008150;Note=Dubious%20open%20reading%20frame%3B%20unlikely%20to%20encode%20a%20functional%20protein%2C%20based%20on%20available%20experimental%20and%20comparative%20sequence%20data;display=Dubious%20open%20reading%20frame;dbxref=SGD:S000000645;orf_classification=Dubious
III	211929	213761	+	gene745	ID=YCR048W;Name=YCR048W;gene=ARE1;Alias=ARE1,SAT2,sterol%20acyltransferase;Ontology_term=GO:0005783,GO:0016021,GO:0016125,GO:0034737,GO:0034738;Note=Acyl-CoA%3Asterol%20acyltransferase%3B%20endoplasmic%20reticulum%20enzyme%20that%20contributes%20the%20major%20sterol%20esterification%20activity%20in%20the%20absence%20of%20oxygen%3B%20ARE1%20has%20a%20paralog%2C%20ARE2%2C%20that%20arose%20from%20th…
III	213464	213772	-	gene746	ID=YCR050C;Name=YCR050C;Ontology_term=GO:0003674,GO:0005575,GO:0008150;Note=Non-essential%20protein%20of%20unknown%20function%3B%20deletion%20mutant%20is%20synthetically%20sick%20or%20lethal%20with%20alpha-synuclein;display=Non-essential%20protein%20of%20unknown%20function;dbxref=SGD:S000000646;orf_classification=Uncharacterized
III	214071	214739	+	gene747	ID=YCR051W;Name=YCR051W;Ontology_term=GO:0003674,GO:0005634,GO:0005737,GO:0008150;Note=Putative%20protein%20of%20unknown%20function%3B%20green%20fluorescent%20protein%20%28GFP%29-fusion%20protein%20localizes%20to%20the%20cytoplasm%20and%20nucleus%3B%20contains%20ankyrin%20%28Ank%29%20repeats%3B%20YCR051W%20is%20not%20an%20essential%20gene;display=Putative%20protein%20of%20unknown%20function;dbxre…
III	214994	216445	+	gene748	ID=YCR052W;Name=YCR052W;gene=RSC6;Alias=RSC6;Ontology_term=GO:0006337,GO:0015616,GO:0016584,GO:0016586,GO:0032968,GO:0043044;Note=Component%20of%20the%20RSC%20chromatin%20remodeling%20complex%3B%20essential%20for%20mitotic%20growth%3B%20RSC6%20has%20a%20paralog%2C%20SNF12%2C%20that%20arose%20from%20the%20whole%20genome%20duplication;display=Component%20of%20the%20RSC%20chromatin%20remodeling%20co…
III	216697	218241	+	gene749	ID=YCR053W;Name=YCR053W;gene=THR4;Alias=THR4,threonine%20synthase%20THR4;Ontology_term=GO:0004795,GO:0005634,GO:0005737,GO:0009088;Note=Threonine%20synthase%3B%20conserved%20protein%20that%20catalyzes%20formation%20of%20threonine%20from%20O-phosphohomoserine%3B%20expression%20is%20regulated%20by%20the%20GCN4-mediated%20general%20amino%20acid%20control%20pathway;display=Threonine%20synthase;dbxref…
III	218376	220067	-	gene750	ID=YCR054C;Name=YCR054C;gene=CTR86;Alias=CTR86;Ontology_term=GO:0003674,GO:0005634,GO:0005737,GO:0008150;Note=Essential%20protein%20of%20unknown%20function%3B%20with%20orthologs%20in%20Ashbya%20gossypii%20and%20Candida%20albicans%3B%20similar%20to%20human%20ATXN10%2C%20mutations%20in%20which%20cause%20spinocerebellar%20ataxia%20type%2010%3B%20codon%20usage%20corresponds%20to%20that%20observed%20f…
III	220457	223228	-	gene751	ID=YCR057C;Name=YCR057C;gene=PWP2;Alias=PWP2,UTP1,YCR055C,YCR058C,snoRNA-binding%20rRNA-processing%20protein%20PWP2;Ontology_term=GO:0000447,GO:0000462,GO:0000472,GO:0000480,GO:0000920,GO:0003729,GO:0005730,GO:0005737,GO:0030010,GO:0030515,GO:0030686,GO:0032040,GO:0034388;Note=Conserved%2090S%20pre-ribosomal%20component%3B%20essential%20for%20proper%20endonucleolytic%20cleavage%20of%20the%2035%20…
III	223454	224230	-	gene752	ID=YCR059C;Name=YCR059C;gene=YIH1;Alias=YIH1;Ontology_term=GO:0001933,GO:0003785,GO:0004860,GO:0005634,GO:0005737,GO:0005840,GO:0005844,GO:0043022;Note=Negative%20regulator%20of%20eIF2%20kinase%20Gcn2p%3B%20competes%20with%20Gcn2p%20for%20binding%20to%20Gcn1p%3B%20may%20contribute%20to%20regulation%20of%20translation%20in%20response%20to%20starvation%20via%20regulation%20of%20Gcn2p%3B%20binds%20t…
III	224399	224734	+	gene753	ID=YCR060W;Name=YCR060W;gene=TAH1;Alias=TAH1;Ontology_term=GO:0000492,GO:0005634,GO:0005737,GO:0006457,GO:0051087,GO:0097255;Note=Component%20of%20conserved%20R2TP%20complex%20%28Rvb1-Rvb2-Tah1-Pih1%29%3B%20R2TP%20complex%20interacts%20with%20Hsp90%20%28Hsp82p%20and%20Hsc82p%29%20to%20mediate%20assembly%20of%20large%20protein%20complexes%20such%20as%20box%20C%2FD%20snoRNPs%20and%20RNA%20polymeras…
III	225563	227458	+	gene754	ID=YCR061W;Name=YCR061W;Alias=YCR062W;Ontology_term=GO:0003674,GO:0005737,GO:0008361,GO:0016021;Note=Protein%20of%20unknown%20function%3B%20green%20fluorescent%20protein%20%28GFP%29-fusion%20protein%20localizes%20to%20the%20cytoplasm%20in%20a%20punctate%20pattern%3B%20induced%20by%20treatment%20with%208-methoxypsoralen%20and%20UVA%20irradiation;display=Protein%20of%20unknown%20function;dbxref=SGD…
III	227942	228042	+	gene755	ID=tS%28CGA%29C;Name=tS%28CGA%29C;gene=SUP61;Alias=SUP61;Ontology_term=GO:0005829,GO:0006414,GO:0030533;Note=Serine%20tRNA%20%28tRNA-Ser%29%2C%20predicted%20by%20tRNAscan-SE%20analysis%3B%20i6A37%20modification%20is%20catalyzed%20by%20Mod5p%3B%20can%20mutate%20to%20suppress%20amber%20or%20ochre%20nonsense%20mutations%3B%20suppressor%20mutant%20alleles%20are%20recessive%20lethal%20and%20can%20only…
III	228095	228505	-	gene756	ID=YCR064C;Name=YCR064C;Ontology_term=GO:0003674,GO:0005575,GO:0008150;Note=Dubious%20open%20reading%20frame%3B%20unlikely%20to%20encode%20a%20functional%20protein%2C%20based%20on%20available%20experimental%20and%20comparative%20sequence%20data%3B%20partially%20overlaps%20the%20verified%20gene%20BUD31;display=Dubious%20open%20reading%20frame;dbxref=SGD:S000000660;orf_classification=Dubious
III	228318	228791	+	gene757	ID=YCR063W;Name=YCR063W;gene=BUD31;Alias=BUD31,CWC14,U2%20snRNP%20complex%20subunit%20BUD31;Ontology_term=GO:0000282,GO:0000398,GO:0003674,GO:0005634,GO:0005686,GO:0008380;Note=Component%20of%20the%20SF3b%20subcomplex%20of%20the%20U2%20snRNP%3B%20increases%20efficiency%20of%20first%20and%20second%20step%20pre-mRNA%20splicing%3B%20diploid%20mutants%20display%20a%20random%20budding%20pattern%20inst…
III	229310	231004	+	gene758	ID=YCR065W;Name=YCR065W;gene=HCM1;Alias=HCM1;Ontology_term=GO:0000790,GO:0003700,GO:0005634,GO:0005737,GO:0007005,GO:0034599,GO:0043565,GO:0045944,GO:0051300;Note=Forkhead%20transcription%20factor%3B%20drives%20S-phase%20activation%20of%20genes%20involved%20in%20chromosome%20segregation%2C%20spindle%20dynamics%2C%20budding%3B%20also%20activates%20genes%20involved%20in%20respiration%2C%20use%20of%…
III	231500	232963	+	gene759	ID=YCR066W;Name=YCR066W;gene=RAD18;Alias=RAD18,E3%20ubiquitin-protein%20ligase%20RAD18;Ontology_term=GO:0000790,GO:0003697,GO:0005634,GO:0006513,GO:0042275,GO:0042276,GO:0043142,GO:0070987,GO:0097505;Note=E3%20ubiquitin%20ligase%3B%20forms%20heterodimer%20with%20Rad6p%20to%20monoubiquitinate%20PCNA-K164%3B%20heterodimer%20binds%20single-stranded%20DNA%20and%20has%20single-stranded%20DNA%20depende…
III	233125	236322	-	gene760	ID=YCR067C;Name=YCR067C;gene=SED4;Alias=SED4;Ontology_term=GO:0003400,GO:0005096,GO:0005737,GO:0030176,GO:0043547;Note=Integral%20ER%20membrane%20protein%20that%20stimulates%20Sar1p%20GTPase%20activity%3B%20involved%20in%20COPII%20vesicle%20budding%20through%20disassociation%20of%20coat%20proteins%20from%20membranes%20onto%20liposomes%3B%20binds%20Sec16p%3B%20SED4%20has%20a%20paralog%2C%20SEC12%2…
III	237214	238776	+	gene761	ID=YCR068W;Name=YCR068W;gene=ATG15;Alias=ATG15,AUT5,CVT17,triglyceride%20lipase%20ATG15;Ontology_term=GO:0004620,GO:0005775,GO:0005783,GO:0006624,GO:0006660,GO:0006914,GO:0016021,GO:0030397,GO:0034496,GO:0034727,GO:0046461;Note=Phospholipase%3B%20preferentially%20hydrolyses%20phosphatidylserine%2C%20with%20minor%20activity%20against%20cardiolipin%20and%20phosphatidylethanolamine%3B%20required%20f…
III	239055	240011	+	gene762	ID=YCR069W;Name=YCR069W;gene=CPR4;Alias=CPR4,CYP4,SCC3,YCR070W,peptidylprolyl%20isomerase%20family%20protein%20CPR4;Ontology_term=GO:0000324,GO:0003755,GO:0008150,GO:0016020;Note=Peptidyl-prolyl%20cis-trans%20isomerase%20%28cyclophilin%29%3B%20catalyzes%20the%20cis-trans%20isomerization%20of%20peptide%20bonds%20N-terminal%20to%20proline%20residues%3B%20has%20a%20potential%20role%20in%20the%20secr…
III	240103	240543	-	gene763	ID=YCR071C;Name=YCR071C;gene=IMG2;Alias=IMG2,mitochondrial%2054S%20ribosomal%20protein%20IMG2;Ontology_term=GO:0003735,GO:0005739,GO:0005762,GO:0032543;Note=Mitochondrial%20ribosomal%20protein%20of%20the%20large%20subunit%3B%20conserved%20in%20metazoa%2C%20with%20similarity%20to%20human%20mitochondrial%20ribosomal%20protein%20MRPL49;display=Mitochondrial%20ribosomal%20protein%20of%20the%20large%2…
III	240805	242352	-	gene764	ID=YCR072C;Name=YCR072C;gene=RSA4;Alias=RSA4;Ontology_term=GO:0000027,GO:0003674,GO:0005730,GO:0005840;Note=WD-repeat%20protein%20involved%20in%20ribosome%20biogenesis%3B%20may%20interact%20with%20ribosomes%3B%20required%20for%20maturation%20and%20efficient%20intra-nuclear%20transport%20or%20pre-60S%20ribosomal%20subunits%2C%20localizes%20to%20the%20nucleolus;display=WD-repeat%20protein%20involve…
III	242588	246583	-	gene765	ID=YCR073C;Name=YCR073C;gene=SSK22;Alias=SSK22,mitogen-activated%20protein%20kinase%20kinase%20kinase%20SSK22;Ontology_term=GO:0000161,GO:0004672,GO:0004709,GO:0005575,GO:0006468;Note=MAP%20kinase%20kinase%20kinase%20of%20HOG1%20mitogen-activated%20signaling%20pathway%3B%20functionally%20redundant%20with%20Ssk2p%3B%20interacts%20with%20and%20is%20activated%20by%20Ssk1p%3B%20phosphorylates%20Pbs2p…
III	246963	247910	+	gene766	ID=YCR073W-A;Name=YCR073W-A;gene=SOL2;Alias=SOL2,YCRX13W;Ontology_term=GO:0003674,GO:0005737,GO:0005829,GO:0006409,GO:0017057;Note=Protein%20with%20a%20possible%20role%20in%20tRNA%20export%3B%20shows%20similarity%20to%206-phosphogluconolactonase%20non-catalytic%20domains%20but%20does%20not%20exhibit%20this%20enzymatic%20activity%3B%20homologous%20to%20Sol3p%20and%20Sol4p%3B%20SOL2%20has%20a%20par…
III	248033	248815	-	gene767	ID=YCR075C;Name=YCR075C;gene=ERS1;Alias=ERS1,cystinosin-like%20protein%20ERS1;Ontology_term=GO:0000324,GO:0005768,GO:0005886,GO:0015184,GO:0015811,GO:0016021,GO:0055085;Note=Protein%20involved%20in%20cystine%20transport%3B%20localizes%20to%20the%20vacuole%2C%20plasma%20membrane%20and%20endosome%3B%20similarity%20to%20human%20cystinosin%2C%20a%20H%28%2B%29-driven%20transporter%20involved%20in%20L-…
III	248975	249202	+	gene768	ID=YCR075W-A;Name=YCR075W-A;gene=EGO2;Alias=EGO2;Ontology_term=GO:0000329,GO:0003674,GO:0034448,GO:0038202,GO:0072665;Note=Component%20of%20the%20EGO%20and%20GSE%20complexes%3B%20identified%20by%20homology%20to%20Ashbya%20gossypii%3B%20YCR075W-A%20has%20a%20paralog%2C%20YNR034W-A%2C%20that%20arose%20from%20the%20whole%20genome%20duplication;display=Component%20of%20the%20EGO%20and%20GSE%20complex…
III	249293	250045	-	gene769	ID=YCR076C;Name=YCR076C;gene=FUB1;Alias=FUB1;Ontology_term=GO:0005575,GO:0008150,GO:0070628;Note=Proteasome-binding%20protein%3B%20interacts%20physically%20with%20multiple%20subunits%20of%20the%2020S%20proteasome%20and%20genetically%20with%20genes%20encoding%2020S%20core%20particle%20and%2019S%20regulatory%20particle%20subunits%3B%20exhibits%20boundary%20activity%20which%20blocks%20the%20propagat…
III	250238	252628	-	gene770	ID=YCR077C;Name=YCR077C;gene=PAT1;Alias=PAT1,MRT1;Ontology_term=GO:0000290,GO:0000776,GO:0000932,GO:0001731,GO:0003682,GO:0003723,GO:0003729,GO:0005515,GO:0005634,GO:0005737,GO:0006446,GO:0007059,GO:0010494,GO:0022627,GO:0033962,GO:0045947,GO:0061641,GO:1990726;Note=Deadenylation-dependent%20mRNA-decapping%20factor%3B%20also%20required%20for%20faithful%20chromosome%20transmission%2C%20maintenance…
III	252845	254173	+	gene771	ID=YCR079W;Name=YCR079W;gene=PTC6;Alias=PTC6,AUP1,PPP2,type%202C%20protein%20phosphatase%20PTC6;Ontology_term=GO:0000422,GO:0004722,GO:0005739,GO:0005758,GO:0005759,GO:0006470,GO:0016236,GO:0043085;Note=Mitochondrial%20type%202C%20protein%20phosphatase%20%28PP2C%29%3B%20has%20similarity%20to%20mammalian%20PP1Ks%3B%20involved%20in%20mitophagy%3B%20null%20mutant%20is%20sensitive%20to%20rapamycin%20…
III	254371	258654	+	gene772	ID=YCR081W;Name=YCR081W;gene=SRB8;Alias=SRB8,GIG1,MED12,NUT6,SSN5,YCR080W;Ontology_term=GO:0000122,GO:0000411,GO:0001105,GO:0016592,GO:0045944;Note=Subunit%20of%20the%20RNA%20polymerase%20II%20mediator%20complex%3B%20associates%20with%20core%20polymerase%20subunits%20to%20form%20the%20RNA%20polymerase%20II%20holoenzyme%3B%20essential%20for%20transcriptional%20regulation%3B%20involved%20in%20gluco…
III	258415	258651	-	gene773	ID=YCR081C-A;Name=YCR081C-A;Ontology_term=GO:0003674,GO:0005575,GO:0008150;Note=Dubious%20open%20reading%20frame%3B%20unlikely%20to%20encode%20a%20functional%20protein%2C%20based%20on%20available%20experimental%20and%20comparative%20sequence%20data%3B%20completely%20overlaps%20with%20SRB8%2FYCR081W%3B%20identified%20by%20gene-trapping%2C%20microarray%20expression%20analysis%2C%20and%20genome-wide…
III	258883	259269	+	gene774	ID=YCR082W;Name=YCR082W;gene=AHC2;Alias=AHC2;Ontology_term=GO:0003674,GO:0005634,GO:0005671,GO:0005737,GO:0016573;Note=Component%20of%20the%20ADA%20histone%20acetyltransferase%20complex%3B%20Ahc2p%20and%20Ahc1p%20are%20unique%20to%20the%20ADA%20complex%20and%20not%20shared%20with%20the%20related%20SAGA%20and%20SLIK%20complexes%3B%20may%20tether%20Ahc1p%20to%20the%20complex;display=Component%20of%…
III	259578	259961	+	gene775	ID=YCR083W;Name=YCR083W;gene=TRX3;Alias=TRX3;Ontology_term=GO:0005739,GO:0015036,GO:0034599;Note=Mitochondrial%20thioredoxin%3B%20highly%20conserved%20oxidoreductase%20required%20to%20maintain%20the%20redox%20homeostasis%20of%20the%20cell%2C%20forms%20the%20mitochondrial%20thioredoxin%20system%20with%20Trr2p%2C%20redox%20state%20is%20maintained%20by%20both%20Trr2p%20and%20Glr1p;display=Mitochondr…
III	260311	262452	-	gene776	ID=YCR084C;Name=YCR084C;gene=TUP1;Alias=TUP1,AAR1,AER2,AMM1,CRT4,CYC9,FLK1,ROX4,SFL2,UMR7,chromatin-silencing%20transcriptional%20regulator%20TUP1;Ontology_term=GO:0000122,GO:0000433,GO:0001191,GO:0001198,GO:0005634,GO:0007070,GO:0016584,GO:0017053,GO:0035955,GO:0036033,GO:0042393,GO:0042826,GO:0043486,GO:0080025,GO:2000217,GO:2000531,GO:2001020;Note=General%20repressor%20of%20transcription%3B%20…
III	262916	263269	+	gene777	ID=YCR085W;Name=YCR085W;Ontology_term=GO:0003674,GO:0005575,GO:0008150;Note=Putative%20protein%20of%20unknown%20function%3B%20conserved%20among%20S.%20cerevisiae%20strains%3B%20YCR085W%20is%20not%20an%20essential%20gene;display=Putative%20protein%20of%20unknown%20function;dbxref=SGD:S000000681;orf_classification=Uncharacterized
III	263392	263964	+	gene778	ID=YCR086W;Name=YCR086W;gene=CSM1;Alias=CSM1;Ontology_term=GO:0003674,GO:0005635,GO:0005730,GO:0033551,GO:0034503,GO:0045132,GO:0045143,GO:0070550;Note=Nucleolar%20protein%20that%20mediates%20homolog%20segregation%20during%20meiosis%20I%3B%20forms%20a%20complex%20with%20Lrs4p%20and%20then%20Mam1p%20at%20kinetochores%3B%20required%20for%20condensin%20recruitment%20to%20the%20replication%20fork%20b…
III	263976	264491	+	gene779	ID=YCR087W;Name=YCR087W;Ontology_term=GO:0003674,GO:0008150,GO:0016021;Note=Dubious%20open%20reading%20frame%3B%20unlikely%20to%20encode%20a%20functional%20protein%2C%20based%20on%20available%20experimental%20and%20comparative%20sequence%20data%3B%20partially%20overlaps%20uncharacterized%20gene%20YCR087C-A%3B%20YCR087W%20is%20not%20an%20essential%20gene;display=Dubious%20open%20reading%20frame;db…
III	264006	264467	-	gene780	ID=YCR087C-A;Name=YCR087C-A;Alias=LUG1;Ontology_term=GO:0003674,GO:0005730,GO:0008150;Note=Putative%20protein%20of%20unknown%20function%3B%20green%20fluorescent%20protein%20%28GFP%29-fusion%20protein%20localizes%20to%20the%20nucleolus%3B%20YCR087C-A%20is%20not%20an%20essential%20gene;display=Putative%20protein%20of%20unknown%20function;dbxref=SGD:S000007223;orf_classification=Uncharacterized
III	265068	266846	+	gene781	ID=YCR088W;Name=YCR088W;gene=ABP1;Alias=ABP1;Ontology_term=GO:0000147,GO:0005737,GO:0005938,GO:0008104,GO:0030479,GO:0043332,GO:0051015,GO:0051016;Note=Actin-binding%20protein%20of%20the%20cortical%20actin%20cytoskeleton%3B%20important%20for%20activation%20of%20the%20Arp2%2F3%20complex%20that%20plays%20a%20key%20role%20actin%20in%20cytoskeleton%20organization%3B%20inhibits%20barbed-end%20actin%20…
III	267434	272263	+	gene782	ID=YCR089W;Name=YCR089W;gene=FIG2;Alias=FIG2;Ontology_term=GO:0000753,GO:0000755,GO:0001403,GO:0003674,GO:0005937,GO:0009277,GO:0044182,GO:0071944;Note=Cell%20wall%20adhesin%2C%20expressed%20specifically%20during%20mating%3B%20may%20be%20involved%20in%20maintenance%20of%20cell%20wall%20integrity%20during%20mating%3B%20FIG2%20has%20a%20paralog%2C%20AGA1%2C%20that%20arose%20from%20the%20whole%20gen…
III	272315	272863	-	gene783	ID=YCR090C;Name=YCR090C;Ontology_term=GO:0003674,GO:0005634,GO:0005737,GO:0008150;Note=Putative%20protein%20of%20unknown%20function%3B%20green%20fluorescent%20protein%20%28GFP%29-fusion%20protein%20localizes%20to%20the%20cytoplasm%20and%20nucleus%3B%20YCR090C%20is%20not%20an%20essential%20gene;display=Putative%20protein%20of%20unknown%20function;dbxref=SGD:S000000686;orf_classification=Uncharacte…
III	274404	276566	+	gene784	ID=YCR091W;Name=YCR091W;gene=KIN82;Alias=KIN82,FPK2,putative%20serine%2Fthreonine%20protein%20kinase%20KIN82;Ontology_term=GO:0000749,GO:0004672,GO:0005575,GO:0006468,GO:0045332;Note=Putative%20serine%2Fthreonine%20protein%20kinase%3B%20implicated%20in%20the%20regulation%20of%20phospholipid%20asymmetry%20through%20the%20activation%20of%20phospholipid%20translocases%20%28flippases%29%3B%20involved…
III	276764	279820	-	gene785	ID=YCR092C;Name=YCR092C;gene=MSH3;Alias=MSH3,mismatch%20repair%20protein%20MSH3;Ontology_term=GO:0000403,GO:0000404,GO:0000406,GO:0000710,GO:0000735,GO:0005634,GO:0005737,GO:0006298,GO:0006310,GO:0006312,GO:0030983,GO:0032135,GO:0032302,GO:0043111;Note=Mismatch%20repair%20protein%3B%20forms%20dimers%20with%20Msh2p%20that%20mediate%20repair%20of%20insertion%20or%20deletion%20mutations%20and%20remo…
III	280117	286443	+	gene786	ID=YCR093W;Name=YCR093W;gene=CDC39;Alias=CDC39,CCR4-NOT%20core%20subunit%20CDC39,NOT1,ROS1,SMD6;Ontology_term=GO:0000288,GO:0000289,GO:0000749,GO:0001671,GO:0005634,GO:0005737,GO:0006357,GO:0006368,GO:0007124,GO:0010607,GO:0030015,GO:0032968,GO:0051726;Note=Subunit%20of%20the%20CCR4-NOT1%20core%20complex%3B%20this%20complex%20has%20multiple%20roles%20in%20the%20regulation%20of%20mRNA%20levels%20i…
III	286762	287937	+	gene787	ID=YCR094W;Name=YCR094W;gene=CDC50;Alias=CDC50,aminophospholipid%20translocase%20regulatory%20protein%20CDC50;Ontology_term=GO:0004012,GO:0005783,GO:0005802,GO:0006886,GO:0006897,GO:0031902,GO:0045332,GO:0051666,GO:1990530;Note=Endosomal%20protein%20that%20interacts%20with%20phospholipid%20flippase%20Drs2p%3B%20interaction%20with%20Cdc50p%20is%20essential%20for%20Drs2p%20catalytic%20activity%3B%2…
III	288170	289258	-	gene788	ID=YCR095C;Name=YCR095C;gene=OCA4;Alias=OCA4;Ontology_term=GO:0003674,GO:0005737,GO:0008150;Note=Cytoplasmic%20protein%20required%20for%20replication%20of%20Brome%20mosaic%20virus%3B%20S.%20cerevisiae%20is%20a%20model%20system%20for%20studying%20replication%20of%20positive-strand%20RNA%20viruses%20in%20their%20natural%20hosts;display=Cytoplasmic%20protein%20required%20for%20replication%20of%20Bro…
III	289639	289797	+	gene789	ID=YCR095W-A;Name=YCR095W-A;Ontology_term=GO:0003674,GO:0005575,GO:0008150;Note=Putative%20protein%20of%20unknown%20function;display=Putative%20protein%20of%20unknown%20function;dbxref=SGD:S000029724;orf_classification=Uncharacterized
III	293179	293538	-	gene790	ID=YCR096C;Name=YCR096C;gene=HMRA2;Alias=HMRA2,A2,homeodomain%20%20mating%20type%20protein%20a2;Ontology_term=GO:0005575,GO:0008150,GO:0043565;Note=Silenced%20copy%20of%20a2%20at%20HMR%3B%20similarity%20to%20Alpha2p%3B%20required%20along%20with%20a1p%20for%20inhibiting%20expression%20of%20the%20HO%20endonuclease%20in%20a%2Falpha%20HO%2FHO%20diploid%20cells%20with%20an%20active%20mating-type%20int…
III	293835	294321	+	gene791	ID=YCR097W;Name=YCR097W;gene=HMRA1;Alias=HMRA1,YCR097WB;Ontology_term=GO:0003714,GO:0005634,GO:0007532;Note=Silenced%20copy%20of%20a1%20at%20HMR%3B%20homeobox%20corepressor%20that%20interacts%20with%20Alpha2p%20to%20repress%20haploid-specific%20gene%20transcription%20in%20diploid%20cells;display=Silenced%20copy%20of%20a1%20at%20HMR;dbxref=SGD:S000000694;orf_classification=Verified%7Csilenced_gene
III	294439	294705	+	gene792	ID=YCR097W-A;Name=YCR097W-A;Ontology_term=GO:0003674,GO:0008150,GO:0016021;Note=Dubious%20open%20reading%20frame%3B%20unlikely%20to%20encode%20a%20functional%20protein%2C%20based%20on%20available%20experimental%20and%20comparative%20sequence%20data%3B%20identified%20by%20homology%20to%20a%20hemiascomycetous%20yeast%20protein;display=Dubious%20open%20reading%20frame;dbxref=SGD:S000007632;orf_class…
III	295484	295556	+	gene793	ID=tT%28AGU%29C;Name=tT%28AGU%29C;Ontology_term=GO:0005829,GO:0006414,GO:0030533;Note=Threonine%20tRNA%20%28tRNA-Thr%29%2C%20predicted%20by%20tRNAscan-SE%20analysis;display=Threonine%20tRNA%20%28tRNA-Thr%29%2C%20predicted%20by%20tRNAscan-SE%20analysis;dbxref=SGD:S000006738
III	297049	298605	-	gene794	ID=YCR098C;Name=YCR098C;gene=GIT1;Alias=GIT1;Ontology_term=GO:0000324,GO:0001406,GO:0001407,GO:0005886,GO:0015169,GO:0015794,GO:0016021,GO:0055085,GO:0071944;Note=Plasma%20membrane%20permease%3B%20mediates%20uptake%20of%20glycerophosphoinositol%20and%20glycerophosphocholine%20as%20sources%20of%20the%20nutrients%20inositol%20and%20phosphate%3B%20expression%20and%20transport%20rate%20are%20regulate…
III	300832	301299	-	gene795	ID=YCR099C;Name=YCR099C;Ontology_term=GO:0003674,GO:0008150,GO:0016021;Note=Putative%20protein%20of%20unknown%20function;display=Putative%20protein%20of%20unknown%20function;dbxref=SGD:S000000696;orf_classification=Uncharacterized
III	301271	302221	-	gene796	ID=YCR100C;Name=YCR100C;Ontology_term=GO:0003674,GO:0008150,GO:0016021;Note=Putative%20protein%20of%20unknown%20function;display=Putative%20protein%20of%20unknown%20function;dbxref=SGD:S000000697;orf_classification=Uncharacterized
III	302482	303030	-	gene797	ID=YCR101C;Name=YCR101C;Ontology_term=GO:0000324,GO:0003674,GO:0008150,GO:0016020,GO:0016021;Note=Putative%20protein%20of%20unknown%20function%3B%20localizes%20to%20the%20membrane%20fraction%3B%20YCR101C%20is%20not%20an%20essential%20gene;display=Putative%20protein%20of%20unknown%20function;dbxref=SGD:S000000698;orf_classification=Uncharacterized
III	304361	305467	-	gene798	ID=YCR102C;Name=YCR102C;Ontology_term=GO:0003674,GO:0005575,GO:0046688;Note=Putative%20protein%20of%20unknown%20function%3B%20involved%20in%20copper%20metabolism%3B%20similar%20to%20C.%20carbonum%20toxD%20gene%3B%20member%20of%20the%20quinone%20oxidoreductase%20family;display=Putative%20protein%20of%20unknown%20function;dbxref=SGD:S000000699;orf_classification=Uncharacterized
III	306735	306932	+	gene799	ID=YCR102W-A;Name=YCR102W-A;Ontology_term=GO:0003674,GO:0005575,GO:0008150;Note=Dubious%20open%20reading%20frame%3B%20unlikely%20to%20encode%20a%20functional%20protein%2C%20based%20on%20available%20experimental%20and%20comparative%20sequence%20data;display=Dubious%20open%20reading%20frame;dbxref=SGD:S000007231;orf_classification=Dubious
III	307801	308175	+	gene800	ID=YCR104W;Name=YCR104W;gene=PAU3;Alias=PAU3,seripauperin%20PAU3;Ontology_term=GO:0003674,GO:0005575,GO:0008150;Note=Member%20of%20the%20seripauperin%20multigene%20family%3B%20encoded%20mainly%20in%20subtelomeric%20region%3B%20active%20during%20alcoholic%20fermentation%3B%20regulated%20by%20anaerobiosis%3B%20negatively%20regulated%20by%20oxygen%3B%20repressed%20by%20heme;display=Member%20of%20the…
III	309070	310155	+	gene801	ID=YCR105W;Name=YCR105W;gene=ADH7;Alias=ADH7,ADHVII,NADP-dependent%20alcohol%20dehydrogenase;Ontology_term=GO:0005575,GO:0006066,GO:0008106;Note=NADPH-dependent%20medium%20chain%20alcohol%20dehydrogenase%3B%20has%20broad%20substrate%20specificity%3B%20member%20of%20the%20cinnamyl%20family%20of%20alcohol%20dehydrogenases%3B%20may%20be%20involved%20in%20fusel%20alcohol%20synthesis%20or%20in%20aldeh…
III	310958	313456	+	gene802	ID=YCR106W;Name=YCR106W;gene=RDS1;Alias=RDS1;Ontology_term=GO:0003677,GO:0005575,GO:0009410,GO:0043565;Note=Putative%20zinc%20cluster%20transcription%20factor%3B%20involved%20in%20conferring%20resistance%20to%20cycloheximide;display=Putative%20zinc%20cluster%20transcription%20factor;dbxref=SGD:S000000703;orf_classification=Verified
III	313890	314981	+	gene803	ID=YCR107W;Name=YCR107W;gene=AAD3;Alias=AAD3,putative%20aryl-alcohol%20dehydrogenase;Ontology_term=GO:0005575,GO:0006081,GO:0018456;Note=Putative%20aryl-alcohol%20dehydrogenase%3B%20similar%20to%20P.%20chrysosporium%20aryl-alcohol%20dehydrogenase%3B%20mutational%20analysis%20has%20not%20yet%20revealed%20a%20physiological%20role%3B%20AAD3%20has%20a%20paralog%2C%20AAD15%2C%20that%20arose%20from%20a…
III	315997	316188	-	gene804	ID=YCR108C;Name=YCR108C;Ontology_term=GO:0003674,GO:0005575,GO:0008150;Note=Putative%20protein%20of%20unknown%20function%3B%20identified%20by%20fungal%20homology%20and%20RT-PCR;display=Putative%20protein%20of%20unknown%20function;dbxref=SGD:S000028536;orf_classification=Uncharacterized
IV	1802	2953	+	gene805	ID=YDL248W;Name=YDL248W;gene=COS7;Alias=COS7;Ontology_term=GO:0000324,GO:0004872,GO:0005739,GO:0005768,GO:0016021,GO:0043328;Note=Endosomal%20protein%20involved%20in%20turnover%20of%20plasma%20membrane%20proteins%3B%20member%20of%20the%20DUP380%20subfamily%20of%20conserved%2C%20often%20subtelomeric%20COS%20genes%3B%20required%20for%20the%20multivesicular%20vesicle%20body%20sorting%20pathway%20tha…
IV	3762	3836	+	gene806	ID=YDL247W-A;Name=YDL247W-A;Ontology_term=GO:0003674,GO:0005575,GO:0008150;Note=Dubious%20open%20reading%20frame%3B%20unlikely%20to%20encode%20a%20functional%20protein%2C%20based%20on%20available%20experimental%20and%20comparative%20sequence%20data%3B%20identified%20by%20sequence%20comparison%20with%20hemiascomycetous%20yeast%20species;display=Dubious%20open%20reading%20frame;dbxref=SGD:S00000760…
IV	5985	7814	+	gene807	ID=YDL247W;Name=YDL247W;gene=MPH2;Alias=MPH2,alpha-glucoside%20permease;Ontology_term=GO:0005363,GO:0005886,GO:0008643,GO:0015144,GO:0015151,GO:0016021,GO:0055085,GO:0071944;Note=Alpha-glucoside%20permease%3B%20transports%20maltose%2C%20maltotriose%2C%20alpha-methylglucoside%2C%20and%20turanose%3B%20almost%20identical%20to%20Mph3p%3B%20encoded%20in%20a%20subtelomeric%20position%20in%20a%20region%…
IV	8683	9756	-	gene808	ID=YDL246C;Name=YDL246C;gene=SOR2;Alias=SOR2,L-iditol%202-dehydrogenase%20SOR2;Ontology_term=GO:0003939,GO:0005575,GO:0019318;Note=Sorbitol%20dehydrogenase%3B%20protein%20sequence%20is%2099%25%20identical%20to%20the%20Sor1p%20sorbitol%20dehydrogenase;display=Sorbitol%20dehydrogenase;dbxref=SGD:S000002405;orf_classification=Verified
IV	11657	13360	-	gene809	ID=YDL245C;Name=YDL245C;gene=HXT15;Alias=HXT15,HLT2,hexose%20transporter%20HXT15;Ontology_term=GO:0005353,GO:0005355,GO:0005886,GO:0008645,GO:0015578,GO:0015795,GO:0015797,GO:0016021,GO:0055085,GO:0071944,GO:1902341;Note=Putative%20transmembrane%20polyol%20transporter%3B%20supports%20growth%20on%20and%20uptake%20of%20mannitol%2C%20sorbitol%20and%20xylitol%20with%20moderate%20affinity%20when%20ove…
IV	16204	17226	+	gene810	ID=YDL244W;Name=YDL244W;gene=THI13;Alias=THI13,4-amino-5-hydroxymethyl-2-methylpyrimidine%20phosphate%20synthase;Ontology_term=GO:0003674,GO:0005575,GO:0009228;Note=Protein%20involved%20in%20synthesis%20of%20the%20thiamine%20precursor%20HMP%3B%20member%20of%20a%20subtelomeric%20gene%20family%20including%20THI5%2C%20THI11%2C%20THI12%2C%20and%20THI13%3B%20hydroxymethylpyrimidine%20is%20also%20known…
IV	17577	18566	-	gene811	ID=YDL243C;Name=YDL243C;gene=AAD4;Alias=AAD4,putative%20aryl-alcohol%20dehydrogenase;Ontology_term=GO:0005575,GO:0006081,GO:0018456;Note=Putative%20aryl-alcohol%20dehydrogenase%3B%20involved%20in%20oxidative%20stress%20response%3B%20similar%20to%20P.%20chrysosporium%20aryl-alcohol%20dehydrogenase%3B%20expression%20induced%20in%20cells%20treated%20with%20the%20mycotoxin%20patulin%3B%20members%20of…
IV	18959	19312	+	gene812	ID=YDL242W;Name=YDL242W;Ontology_term=GO:0003674,GO:0005575,GO:0008150;Note=Putative%20protein%20of%20unknown%20function%3B%20conserved%20across%20S.%20cerevisiae%20strains;display=Putative%20protein%20of%20unknown%20function;dbxref=SGD:S000002401;orf_classification=Uncharacterized
IV	20635	21006	+	gene813	ID=YDL241W;Name=YDL241W;Ontology_term=GO:0003674,GO:0005783,GO:0008150;Note=Putative%20protein%20of%20unknown%20function%3B%20SWAT-GFP%20and%20mCherry%20fusion%20proteins%20localize%20to%20the%20endoplasmic%20reticulum%3B%20YDL241W%20is%20not%20an%20essential%20gene;display=Putative%20protein%20of%20unknown%20function;dbxref=SGD:S000002400;orf_classification=Uncharacterized
IV	22471	22608	-	gene814	ID=YDL240C-A;Name=YDL240C-A;Ontology_term=GO:0003674,GO:0005575,GO:0008150;Note=Dubious%20open%20reading%20frame%3B%20unlikely%20to%20encode%20a%20functional%20protein%2C%20based%20on%20available%20experimental%20and%20comparative%20sequence%20data%3B%20identified%20by%20sequence%20comparison%20with%20hemiascomycetous%20yeast%20species;display=Dubious%20open%20reading%20frame;dbxref=SGD:S00000760…
IV	22823	25876	+	gene815	ID=YDL240W;Name=YDL240W;gene=LRG1;Alias=LRG1;Ontology_term=GO:0000131,GO:0000755,GO:0005096,GO:0005737,GO:0005739,GO:0005934,GO:0005935,GO:0030427,GO:0035024,GO:0043332,GO:0043547,GO:0060237,GO:0090038,GO:0090334;Note=GTPase-activating%20protein%20%28GAP%29%3B%20contains%20Rho1p-specific%20GAP%20activity%2C%20interacting%20with%20activated%20forms%20of%20Rho1p%3B%20functions%20along%20with%20Sac7…
IV	26403	28775	-	gene816	ID=YDL239C;Name=YDL239C;gene=ADY3;Alias=ADY3;Ontology_term=GO:0000001,GO:0003674,GO:0005628,GO:0005816,GO:0030435,GO:0030476,GO:0032120,GO:0070056;Note=Protein%20required%20for%20spore%20wall%20formation%3B%20subunit%20of%20the%20leading%20edge%20protein%20%28LEP%29%20complex%20%28Ssp1-Ady3-Don1-Irc10%29%20that%20forms%20a%20ring-like%20structure%20at%20the%20leading%20edge%20of%20the%20prospore%…
IV	28985	30454	-	gene817	ID=YDL238C;Name=YDL238C;gene=GUD1;Alias=GUD1,guanine%20deaminase;Ontology_term=GO:0005737,GO:0008892,GO:0016811,GO:0046098;Note=Guanine%20deaminase%3B%20a%20catabolic%20enzyme%20of%20the%20guanine%20salvage%20pathway%20producing%20xanthine%20and%20ammonia%20from%20guanine%3B%20activity%20is%20low%20in%20exponentially-growing%20cultures%20but%20expression%20is%20increased%20in%20post-diauxic%20and…
IV	30657	31829	+	gene818	ID=YDL237W;Name=YDL237W;gene=AIM6;Alias=AIM6,LRC1;Ontology_term=GO:0003674,GO:0005575,GO:0008150;Note=Protein%20of%20unknown%20function%3B%20required%20for%20respiratory%20growth%3B%20YDL237W%20is%20not%20an%20essential%20gene;display=Protein%20of%20unknown%20function;dbxref=SGD:S000002396;orf_classification=Verified
IV	32296	33234	+	gene819	ID=YDL236W;Name=YDL236W;gene=PHO13;Alias=PHO13,4-nitrophenylphosphatase;Ontology_term=GO:0004035,GO:0004721,GO:0005634,GO:0005737,GO:0006470,GO:0008967,GO:0016791,GO:0046838;Note=Conserved%20phosphatase%20acting%20as%20a%20metabolite%20repair%20enzyme%3B%20shows%20specific%20dephosphorylating%20activity%20on%20two%20side-products%20of%20central%20carbohydrate%20metabolism%2C%202-phosphoglycolate%…
IV	33415	33918	-	gene820	ID=YDL235C;Name=YDL235C;gene=YPD1;Alias=YPD1;Ontology_term=GO:0005634,GO:0005737,GO:0007234,GO:0016772,GO:0043424;Note=Osmotic%20stress-responsive%20phosphorelay%20intermediate%20sensor%20protein%3B%20phosphorylated%20by%20the%20plasma%20membrane%20sensor%20Sln1p%20in%20response%20to%20osmotic%20stress%20and%20then%20in%20turn%20phosphorylates%20the%20response%20regulators%20Ssk1p%20in%20the%20cy…
IV	34237	36477	-	gene821	ID=YDL234C;Name=YDL234C;gene=GYP7;Alias=GYP7;Ontology_term=GO:0005096,GO:0005737,GO:0005829,GO:0016192,GO:0032889;Note=GTPase-activating%20protein%20for%20yeast%20Rab%20family%20members%3B%20members%20include%20Ypt7p%20%28most%20effective%29%2C%20Ypt1p%2C%20Ypt31p%2C%20and%20Ypt32p%20%28in%20vitro%29%3B%20involved%20in%20vesicle%20mediated%20protein%20trafficking%3B%20contains%20a%20PH-like%20dom…
IV	36797	38173	+	gene822	ID=YDL233W;Name=YDL233W;gene=MFG1;Alias=MFG1;Ontology_term=GO:0003674,GO:0005634,GO:0005737,GO:0008150;Note=Regulator%20of%20filamentous%20growth%3B%20interacts%20with%20FLO11%20promoter%20and%20regulates%20FLO11%20expression%3B%20binds%20to%20transcription%20factors%20Flo8p%20and%20Mss11p%3B%20green%20fluorescent%20protein%20%28GFP%29-fusion%20protein%20localizes%20to%20the%20nucleus%3B%20YDL233…
IV	38487	38597	+	gene823	ID=YDL232W;Name=YDL232W;gene=OST4;Alias=OST4,olichyl-diphosphooligosaccharide--protein%20glycotransferase%20OST4;Ontology_term=GO:0004579,GO:0005739,GO:0005789,GO:0006487,GO:0008250,GO:0030674;Note=Subunit%20of%20the%20oligosaccharyltransferase%20complex%20of%20the%20ER%20lumen%3B%20complex%20catalyzes%20protein%20asparagine-linked%20glycosylation%3B%20type%20I%20membrane%20protein%20required%20f…
IV	38867	42244	-	gene824	ID=YDL231C;Name=YDL231C;gene=BRE4;Alias=BRE4;Ontology_term=GO:0003674,GO:0006897,GO:0016021,GO:0071944;Note=Zinc%20finger%20protein%20containing%20five%20transmembrane%20domains%3B%20null%20mutant%20exhibits%20strongly%20fragmented%20vacuoles%20and%20sensitivity%20to%20brefeldin%20A%2C%20a%20drug%20which%20is%20known%20to%20affect%20intracellular%20transport;display=Zinc%20finger%20protein%20cont…
IV	42700	43707	+	gene825	ID=YDL230W;Name=YDL230W;gene=PTP1;Alias=PTP1,tyrosine%20protein%20phosphatase%20PTP1;Ontology_term=GO:0001403,GO:0004725,GO:0005737,GO:0005739,GO:0006470,GO:0007124;Note=Phosphotyrosine-specific%20protein%20phosphatase%3B%20dephosphorylates%20a%20broad%20range%20of%20substrates%20in%20vivo%2C%20including%20Fpr3p%3B%20localized%20to%20the%20cytoplasm%20and%20the%20mitochondria%3B%20proposed%20to%2…
IV	44065	45906	+	gene826	ID=YDL229W;Name=YDL229W;gene=SSB1;Alias=SSB1,Hsp70%20family%20ATPase%20SSB1,YG101;Ontology_term=GO:0000054,GO:0002181,GO:0005516,GO:0005737,GO:0005844,GO:0005886,GO:0006364,GO:0006415,GO:0006450,GO:0006452,GO:0016887,GO:0042149,GO:0051082,GO:0051083;Note=Cytoplasmic%20ATPase%20that%20is%20a%20ribosome-associated%20molecular%20chaperone%3B%20functions%20with%20J-protein%20partner%20Zuo1p%3B%20may%…
IV	45277	45918	-	gene827	ID=YDL228C;Name=YDL228C;Ontology_term=GO:0003674,GO:0005575,GO:0008150;Note=Dubious%20open%20reading%20frame%3B%20unlikely%20to%20encode%20a%20functional%20protein%2C%20based%20on%20available%20experimental%20and%20comparative%20sequence%20data%3B%20almost%20completely%20overlaps%20the%20verified%20gene%20SSB1;display=Dubious%20open%20reading%20frame;dbxref=SGD:S000002387;orf_classification=Dubio…
IV	46271	48031	-	gene828	ID=YDL227C;Name=YDL227C;gene=HO;Alias=HO;Ontology_term=GO:0000728,GO:0004519,GO:0005634,GO:0007533;Note=Site-specific%20endonuclease%3B%20required%20for%20gene%20conversion%20at%20the%20MAT%20locus%20%28homothallic%20switching%29%20through%20the%20generation%20of%20a%20ds%20DNA%20break%3B%20expression%20restricted%20to%20mother%20cells%20in%20late%20G1%20as%20controlled%20by%20Swi4p-Swi6p%2C%20Sw…
IV	51115	52173	-	gene829	ID=YDL226C;Name=YDL226C;gene=GCS1;Alias=GCS1;Ontology_term=GO:0003779,GO:0005096,GO:0005768,GO:0005793,GO:0005802,GO:0005829,GO:0005856,GO:0006888,GO:0006890,GO:0030037,GO:0043001;Note=ADP-ribosylation%20factor%20GTPase%20activating%20protein%20%28ARF%20GAP%29%3B%20involved%20in%20ER-Golgi%20transport%3B%20required%20for%20prospore%20membrane%20formation%3B%20regulates%20phospholipase%20Spo14p%3B…
IV	52445	54100	+	gene830	ID=YDL225W;Name=YDL225W;gene=SHS1;Alias=SHS1,SEP7,septin%20SHS1;Ontology_term=GO:0000082,GO:0000144,GO:0000915,GO:0000917,GO:0000921,GO:0005525,GO:0005628,GO:0005935,GO:0010458,GO:0032186,GO:0043332,GO:0061163,GO:0097271;Note=Component%20of%20the%20septin%20ring%20that%20is%20required%20for%20cytokinesis%3B%20present%20at%20the%20ends%20of%20rod-like%20septin%20hetero-oligomers%3B%20C-terminal%20…
IV	54397	56346	-	gene831	ID=YDL224C;Name=YDL224C;gene=WHI4;Alias=WHI4;Ontology_term=GO:0003723,GO:0005737,GO:0008361,GO:0061157;Note=Putative%20RNA%20binding%20protein%3B%20regulates%20the%20cell%20size%20requirement%20for%20passage%20through%20Start%20and%20commitment%20to%20cell%20division%3B%20WHI4%20has%20a%20paralog%2C%20WHI3%2C%20that%20arose%20from%20the%20whole%20genome%20duplication;display=Putative%20RNA%20bind…
IV	57265	60405	-	gene832	ID=YDL223C;Name=YDL223C;gene=HBT1;Alias=HBT1;Ontology_term=GO:0000753,GO:0003674,GO:0005886,GO:0005937;Note=Shmoo%20tip%20protein%2C%20substrate%20of%20Hub1p%20ubiquitin-like%20protein%3B%20mutants%20are%20defective%20for%20mating%20projection%20formation%2C%20thereby%20implicating%20Hbt1p%20in%20polarized%20cell%20morphogenesis%3B%20HBT1%20has%20a%20paralog%2C%20YNL195C%2C%20that%20arose%20from%…
IV	60872	61801	-	gene833	ID=YDL222C;Name=YDL222C;gene=FMP45;Alias=FMP45;Ontology_term=GO:0003674,GO:0005739,GO:0005886,GO:0005938,GO:0016021,GO:0030437,GO:0031505,GO:0071944;Note=Integral%20membrane%20protein%20localized%20to%20mitochondria%3B%20required%20for%20sporulation%20and%20maintaining%20sphingolipid%20content%3B%20similar%20to%20SUR7%3B%20FMP45%20has%20a%20paralog%2C%20YNL194C%2C%20that%20arose%20from%20the%20wh…
IV	62011	62562	+	gene834	ID=YDL221W;Name=YDL221W;Ontology_term=GO:0003674,GO:0005575,GO:0008150;Note=Dubious%20open%20reading%20frame%3B%20unlikely%20to%20encode%20a%20functional%20protein%2C%20based%20on%20available%20experimental%20and%20comparative%20sequence%20data%3B%20partially%20overlaps%20the%203%27%20end%20of%20essential%20gene%20CDC13;display=Dubious%20open%20reading%20frame;dbxref=SGD:S000002380;orf_classifica…
IV	62244	65018	-	gene835	ID=YDL220C;Name=YDL220C;gene=CDC13;Alias=CDC13,EST4,telomere-binding%20protein%20CDC13;Ontology_term=GO:0000723,GO:0000784,GO:0007004,GO:0010521,GO:0016233,GO:0032210,GO:0043047,GO:0051974,GO:0071166,GO:1990879;Note=Single%20stranded%20DNA-binding%20protein%20found%20at%20TG1-3%20telomere%20G-tails%3B%20key%20roles%20in%20regulation%20of%20telomerase%2C%20telomere%20end%20protection%2C%20conventi…
IV	65242	65765	+	gene836	ID=YDL219W;Name=YDL219W;gene=DTD1;Alias=DTD1,D-tyrosyl-tRNA%28Tyr%29%20deacylase;Ontology_term=GO:0005737,GO:0006399,GO:0051500,GO:0097358,GO:1900829,GO:1900832;Note=D-Tyr-tRNA%28Tyr%29%20deacylase%3B%20functions%20in%20protein%20translation%2C%20may%20affect%20nonsense%20suppression%20via%20alteration%20of%20the%20protein%20synthesis%20machinery%3B%20ubiquitous%20among%20eukaryotes;display=D-Tyr…
IV	66493	67446	+	gene837	ID=YDL218W;Name=YDL218W;Ontology_term=GO:0003674,GO:0005737,GO:0008150,GO:0016021;Note=Putative%20protein%20of%20unknown%20function%3B%20YDL218W%20transcription%20is%20regulated%20by%20Azf1p%20and%20induced%20by%20starvation%20and%20aerobic%20conditions%3B%20expression%20also%20induced%20in%20cells%20treated%20with%20the%20mycotoxin%20patulin;display=Putative%20protein%20of%20unknown%20function;d…
IV	67983	68606	-	gene838	ID=YDL217C;Name=YDL217C;gene=TIM22;Alias=TIM22,translocation%20channel%20protein%20TIM22;Ontology_term=GO:0005739,GO:0015266,GO:0016021,GO:0030943,GO:0042721,GO:0045039;Note=Essential%20core%20component%20of%20the%20mitochondrial%20TIM22%20complex%3B%20involved%20in%20insertion%20of%20polytopic%20proteins%20into%20the%20inner%20membrane%3B%20forms%20the%20channel%20through%20which%20proteins%20ar…
IV	68997	70319	-	gene839	ID=YDL216C;Name=YDL216C;gene=RRI1;Alias=RRI1,COP9%20signalosome%20catalytic%20subunit%20RRI1,CSN5,JAB1;Ontology_term=GO:0000754,GO:0004222,GO:0008180,GO:0010388,GO:0070452;Note=Catalytic%20subunit%20of%20the%20COP9%20signalosome%20%28CSN%29%20complex%3B%20acts%20as%20an%20isopeptidase%20in%20cleaving%20the%20ubiquitin-like%20protein%20Nedd8%20from%20SCF%20ubiquitin%20ligases%3B%20metalloendopepti…
IV	70640	73918	-	gene840	ID=YDL215C;Name=YDL215C;gene=GDH2;Alias=GDH2,GDH-B,GDHB,glutamate%20dehydrogenase%20%28NAD%28%2B%29%29;Ontology_term=GO:0004352,GO:0005739,GO:0006807;Note=NAD%28%2B%29-dependent%20glutamate%20dehydrogenase%3B%20degrades%20glutamate%20to%20ammonia%20and%20alpha-ketoglutarate%3B%20expression%20sensitive%20to%20nitrogen%20catabolite%20repression%20and%20intracellular%20ammonia%20levels%3B%20genetica…
IV	74446	76545	-	gene841	ID=YDL214C;Name=YDL214C;gene=PRR2;Alias=PRR2,serine%2Fthreonine%20protein%20kinase%20PRR2;Ontology_term=GO:0004672,GO:0004674,GO:0005575,GO:0006468,GO:0031138,GO:0046020;Note=Serine%2Fthreonine%20protein%20kinase%3B%20inhibits%20pheromone%20induced%20signalling%20downstream%20of%20MAPK%2C%20possibly%20at%20the%20level%20of%20the%20Ste12p%20transcription%20factor%3B%20mutant%20has%20increased%20an…
IV	77289	77966	-	gene842	ID=YDL213C;Name=YDL213C;gene=NOP6;Alias=NOP6;Ontology_term=GO:0005730,GO:0019843,GO:0030515,GO:0030686,GO:0030687,GO:0030688,GO:0042274;Note=rRNA-binding%20protein%20required%20for%2040S%20ribosomal%20subunit%20biogenesis%3B%20contains%20an%20RNA%20recognition%20motif%20%28RRM%29%3B%20hydrophilin%20essential%20to%20overcome%20the%20stress%20of%20the%20desiccation-rehydration%20process%3B%20NOP6%2…
IV	78426	79058	+	gene843	ID=YDL212W;Name=YDL212W;gene=SHR3;Alias=SHR3,APF1;Ontology_term=GO:0005783,GO:0006457,GO:0006888,GO:0016021,GO:0030176,GO:0043332,GO:0051082;Note=Endoplasmic%20reticulum%20packaging%20chaperone%3B%20required%20for%20incorporation%20of%20amino%20acid%20permeases%20into%20COPII%20coated%20vesicles%20for%20transport%20to%20the%20cell%20surface;display=Endoplasmic%20reticulum%20packaging%20chaperone;…
IV	79294	80412	-	gene844	ID=YDL211C;Name=YDL211C;Ontology_term=GO:0000324,GO:0003674,GO:0008150;Note=Protein%20of%20unknown%20function%3B%20green%20fluorescent%20protein%20%28GFP%29-fusion%20protein%20localizes%20to%20the%20vacuole%3B%20YDL211C%20has%20a%20paralog%2C%20TDA7%2C%20that%20arose%20from%20the%20whole%20genome%20duplication;display=Protein%20of%20unknown%20function;dbxref=SGD:S000002370;orf_classification=Unch…
IV	83548	83618	+	gene845	ID=tG%28GCC%29D1;Name=tG%28GCC%29D1;Ontology_term=GO:0005829,GO:0006414,GO:0030533;Note=Glycine%20tRNA%20%28tRNA-Gly%29%2C%20predicted%20by%20tRNAscan-SE%20analysis;display=Glycine%20tRNA%20%28tRNA-Gly%29%2C%20predicted%20by%20tRNAscan-SE%20analysis;dbxref=SGD:S000006576
IV	84270	85985	+	gene846	ID=YDL210W;Name=YDL210W;gene=UGA4;Alias=UGA4;Ontology_term=GO:0000329,GO:0015489,GO:0015495,GO:0015812,GO:0015847,GO:0016021,GO:0055085;Note=GABA%20%28gamma-aminobutyrate%29%20permease%3B%20serves%20as%20a%20GABA%20transport%20protein%20involved%20in%20the%20utilization%20of%20GABA%20as%20a%20nitrogen%20source%3B%20catalyzes%20the%20transport%20of%20putrescine%20and%20delta-aminolevulinic%20acid%…
IV	86207	87226	-	gene847	ID=YDL209C;Name=YDL209C;gene=CWC2;Alias=CWC2,NTC40;Ontology_term=GO:0000384,GO:0000386,GO:0000387,GO:0000398,GO:0000974,GO:0017070,GO:0036002,GO:0045292,GO:0071006,GO:0071007;Note=Member%20of%20the%20NineTeen%20Complex%20%28NTC%29%3B%20this%20complex%20contains%20Prp19p%20and%20stabilizes%20U6%20snRNA%20in%20catalytic%20forms%20of%20the%20spliceosome%20containing%20U2%2C%20U5%2C%20and%20U6%20snRN…
IV	87512	87982	+	gene848	ID=YDL208W;Name=YDL208W;gene=NHP2;Alias=NHP2,snoRNA-binding%20protein%20NHP2;Ontology_term=GO:0000469,GO:0030515,GO:0031118,GO:0031120,GO:0031429;Note=Protein%20related%20to%20mammalian%20high%20mobility%20group%20%28HMG%29%20proteins%3B%20nuclear%20protein%3B%20essential%20for%20function%20of%20H%2FACA-type%20snoRNPs%2C%20which%20are%20involved%20in%2018S%20rRNA%20processing;display=Protein%20re…
IV	88248	89864	+	gene849	ID=YDL207W;Name=YDL207W;gene=GLE1;Alias=GLE1,BRR3,NLE2,RSS1,nucleoporin%20GLE1;Ontology_term=GO:0000822,GO:0005543,GO:0005643,GO:0005737,GO:0005739,GO:0006406,GO:0006446,GO:0006449,GO:0008047,GO:0016021,GO:0016973,GO:0031369,GO:0044614;Note=Cytoplasmic%20nucleoporin%20required%20for%20polyadenylated%20mRNA%20export%3B%20contains%20a%20nuclear%20export%20signal%3B%20when%20bound%20to%20inositol%20…
IV	90176	92464	+	gene850	ID=YDL206W;Name=YDL206W;Ontology_term=GO:0000329,GO:0003674,GO:0008150,GO:0016021;Note=Putative%20protein%20of%20unknown%20function%3B%20YDL206W%20is%20not%20an%20essential%20protein;display=Putative%20protein%20of%20unknown%20function;dbxref=SGD:S000002365;orf_classification=Uncharacterized
IV	92762	93745	-	gene851	ID=YDL205C;Name=YDL205C;gene=HEM3;Alias=HEM3,OLE2,hydroxymethylbilane%20synthase;Ontology_term=GO:0004418,GO:0005634,GO:0005737,GO:0006783;Note=Porphobilinogen%20deaminase%3B%20catalyzes%20the%20conversion%20of%204-porphobilinogen%20to%20hydroxymethylbilane%2C%20the%20third%20step%20in%20heme%20biosynthesis%3B%20localizes%20to%20the%20cytoplasm%20and%20nucleus%3B%20expression%20is%20regulated%20b…
IV	94605	95786	+	gene852	ID=YDL204W;Name=YDL204W;gene=RTN2;Alias=RTN2;Ontology_term=GO:0003674,GO:0005634,GO:0005737,GO:0005783,GO:0032541,GO:0032581,GO:0034976,GO:0048309,GO:0071782,GO:0071786,GO:0071788,GO:0071944;Note=Reticulon%20protein%3B%20involved%20in%20nuclear%20pore%20assembly%20and%20maintenance%20of%20tubular%20ER%20morphology%3B%20promotes%20membrane%20curvature%3B%20regulates%20the%20ER%20asymmetry-induced%…
IV	96082	97953	-	gene853	ID=YDL203C;Name=YDL203C;gene=ACK1;Alias=ACK1;Ontology_term=GO:0003674,GO:0005739,GO:0009967,GO:0031505;Note=Protein%20that%20functions%20in%20the%20cell%20wall%20integrity%20pathway%3B%20functions%20upstream%20of%20Pkc1p%3B%20GFP-fusion%20protein%20expression%20is%20induced%20in%20response%20to%20the%20DNA-damaging%20agent%20MMS%3B%20non-tagged%20Ack1p%20is%20detected%20in%20purified%20mitochondr…
IV	98475	99224	+	gene854	ID=YDL202W;Name=YDL202W;gene=MRPL11;Alias=MRPL11,YmL11,mitochondrial%2054S%20ribosomal%20protein%20YmL11;Ontology_term=GO:0003735,GO:0005739,GO:0005762,GO:0032543;Note=Mitochondrial%20ribosomal%20protein%20of%20the%20large%20subunit%3B%20localizes%20to%20vacuole%20in%20response%20to%20H2O2;display=Mitochondrial%20ribosomal%20protein%20of%20the%20large%20subunit;dbxref=SGD:S000002361;orf_classific…
IV	99561	100421	+	gene855	ID=YDL201W;Name=YDL201W;gene=TRM8;Alias=TRM8,tRNA%20%28guanine46-N7%29-methyltransferase;Ontology_term=GO:0005634,GO:0008176,GO:0030488,GO:0043527;Note=Noncatalytic%20subunit%20of%20a%20tRNA%20methyltransferase%20complex%3B%20Trm8p%20and%20Trm82p%20comprise%20an%20enzyme%20that%20catalyzes%20a%20methyl-transfer%20from%20S-adenosyl-l-methionine%20to%20the%20N%287%29%20atom%20of%20guanine%20at%20po…
IV	100501	101067	-	gene856	ID=YDL200C;Name=YDL200C;gene=MGT1;Alias=MGT1,MGMT,methylated-DNA--protein-cysteine%20methyltransferase;Ontology_term=GO:0003908,GO:0005634,GO:0006307;Note=DNA%20repair%20methyltransferase%20%286-O-methylguanine-DNA%20methylase%29%3B%20involved%20in%20protection%20against%20DNA%20alkylation%20damage;display=DNA%20repair%20methyltransferase%20%286-O-methylguanine-DNA%20methylase%29;dbxref=SGD:S0000…
IV	101290	103353	-	gene857	ID=YDL199C;Name=YDL199C;Ontology_term=GO:0000329,GO:0006810,GO:0016020,GO:0016021,GO:0022891,GO:0055085;Note=Putative%20transporter%3B%20member%20of%20the%20sugar%20porter%20family;display=Putative%20transporter;dbxref=SGD:S000002358;orf_classification=Uncharacterized
IV	103649	104551	-	gene858	ID=YDL198C;Name=YDL198C;gene=GGC1;Alias=GGC1,SHM1,YHM1;Ontology_term=GO:0000002,GO:0001408,GO:0001409,GO:0005739,GO:0005743,GO:0006879,GO:0016021,GO:0055085;Note=Mitochondrial%20GTP%2FGDP%20transporter%3B%20essential%20for%20mitochondrial%20genome%20maintenance%3B%20has%20a%20role%20in%20mitochondrial%20iron%20transport%3B%20member%20of%20the%20mitochondrial%20carrier%20family;display=Mitochondri…
IV	104917	106494	-	gene859	ID=YDL197C;Name=YDL197C;gene=ASF2;Alias=ASF2;Ontology_term=GO:0000784,GO:0003674,GO:0005634,GO:0030466;Note=Anti-silencing%20protein%3B%20causes%20derepression%20of%20silent%20loci%20when%20overexpressed;display=Anti-silencing%20protein;dbxref=SGD:S000002356;orf_classification=Verified
IV	106741	107070	+	gene860	ID=YDL196W;Name=YDL196W;Ontology_term=GO:0003674,GO:0005575,GO:0008150;Note=Dubious%20open%20reading%20frame%3B%20unlikely%20to%20encode%20a%20functional%20protein%2C%20based%20on%20available%20experimental%20and%20comparative%20sequence%20data%3B%20open%20reading%20frame%20is%20located%20in%20promoter%20region%20of%20essential%20gene%20SEC31;display=Dubious%20open%20reading%20frame;dbxref=SGD:S0…
IV	107208	111029	+	gene861	ID=YDL195W;Name=YDL195W;gene=SEC31;Alias=SEC31,WEB1;Ontology_term=GO:0005198,GO:0030127,GO:0043332,GO:0090114;Note=Component%20of%20the%20Sec13p-Sec31p%20complex%20of%20the%20COPII%20vesicle%20coat%3B%20COPII%20coat%20is%20required%20for%20vesicle%20formation%20in%20ER%20to%20Golgi%20transport%3B%20mutant%20has%20increased%20aneuploidy%20tolerance;display=Component%20of%20the%20Sec13p-Sec31p%20co…
IV	111580	114234	+	gene862	ID=YDL194W;Name=YDL194W;gene=SNF3;Alias=SNF3,glucose%20sensor;Ontology_term=GO:0004872,GO:0005355,GO:0005536,GO:0005886,GO:0007165,GO:0010255,GO:0015755,GO:0015758,GO:0015761,GO:0016021,GO:0045835,GO:0051594,GO:0071944;Note=Plasma%20membrane%20low%20glucose%20sensor%2C%20regulates%20glucose%20transport%3B%20high%20affinity%20sensor%20that%20contains%2012%20predicted%20transmembrane%20segments%20a…
IV	114672	115799	+	gene863	ID=YDL193W;Name=YDL193W;gene=NUS1;Alias=NUS1,ditrans,polycis-polyprenyl%20diphosphate%20synthase;Ontology_term=GO:0004659,GO:0005635,GO:0005783,GO:0005811,GO:0006486,GO:0019408,GO:0045547,GO:1904423;Note=Forms%20dehydrodolichyl%20diphosphate%20syntase%20complex%20with%20RER2%20or%20SRT1%3B%20tet-repressible%20mutant%20shows%20accumulation%20of%20hypoglycosylated%20forms%20of%20CPY%2C%20suggesting…
IV	116321	116866	+	gene864	ID=YDL192W;Name=YDL192W;gene=ARF1;Alias=ARF1,Arf%20family%20GTPase%20ARF1;Ontology_term=GO:0003924,GO:0005794,GO:0005829,GO:0006888,GO:0006893,GO:0016236;Note=ADP-ribosylation%20factor%3B%20GTPase%20of%20the%20Ras%20superfamily%20involved%20in%20regulation%20of%20coated%20vesicle%20formation%20in%20intracellular%20trafficking%20within%20the%20Golgi%3B%20ARF1%20has%20a%20paralog%2C%20ARF2%2C%20tha…
IV	117664	118517	+	gene865	ID=YDL191W;Name=YDL191W;gene=RPL35A;Alias=RPL35A,L29,L35A,SOS1,ribosomal%2060S%20subunit%20protein%20L35A,uL29;Ontology_term=GO:0000463,GO:0002181,GO:0003735,GO:0022625,GO:0030687;Note=Ribosomal%2060S%20subunit%20protein%20L35A%3B%20homologous%20to%20mammalian%20ribosomal%20protein%20L35%20and%20bacterial%20L29%3B%20RPL35A%20has%20a%20paralog%2C%20RPL35B%2C%20that%20arose%20from%20the%20whole%20g…
IV	118707	121592	-	gene866	ID=YDL190C;Name=YDL190C;gene=UFD2;Alias=UFD2,ubiquitin-ubiquitin%20ligase%20UFD2;Ontology_term=GO:0005634,GO:0005737,GO:0006511,GO:0016567,GO:0030433,GO:0031398,GO:0034450,GO:0071361;Note=Ubiquitin%20chain%20assembly%20factor%20%28E4%29%3B%20cooperates%20with%20a%20ubiquitin-activating%20enzyme%20%28E1%29%2C%20a%20ubiquitin-conjugating%20enzyme%20%28E2%29%2C%20and%20a%20ubiquitin%20protein%20liga…
IV	122078	123589	+	gene867	ID=YDL189W;Name=YDL189W;gene=RBS1;Alias=RBS1;Ontology_term=GO:0003674,GO:0005634,GO:0005737,GO:0006012,GO:1990115;Note=Protein%20involved%20in%20assembly%20of%20the%20RNA%20polymerase%20III%20%28Pol%20III%29%20complex%3B%20high%20copy%20suppressor%20of%20Pol%20III%20assembly%20mutation%20and%20psk1%20psk2%20mutations%20that%20confer%20temperature-sensitivity%20for%20galactose%20utilization%3B%20p…
IV	123865	124998	-	gene868	ID=YDL188C;Name=YDL188C;gene=PPH22;Alias=PPH22,PPH2,phosphoprotein%20phosphatase%202A%20catalytic%20subunit%20PPH22;Ontology_term=GO:0000082,GO:0000780,GO:0004722,GO:0006417,GO:0006470,GO:0007015,GO:0007094,GO:0007117,GO:0034399,GO:0070262,GO:2000198;Note=Catalytic%20subunit%20of%20protein%20phosphatase%202A%20%28PP2A%29%3B%20functionally%20redundant%20with%20Pph21p%3B%20methylated%20at%20C%20ter…
IV	125509	125838	-	gene869	ID=YDL187C;Name=YDL187C;Ontology_term=GO:0003674,GO:0005575,GO:0008150;Note=Dubious%20open%20reading%20frame%3B%20unlikely%20to%20encode%20a%20functional%20protein%2C%20based%20on%20available%20experimental%20and%20comparative%20sequence%20data;display=Dubious%20open%20reading%20frame;dbxref=SGD:S000002346;orf_classification=Dubious
IV	125616	126449	+	gene870	ID=YDL186W;Name=YDL186W;Ontology_term=GO:0003674,GO:0005575,GO:0008150;Note=Putative%20protein%20of%20unknown%20function%3B%20YDL186W%20is%20not%20an%20essential%20gene;display=Putative%20protein%20of%20unknown%20function;dbxref=SGD:S000002345;orf_classification=Uncharacterized
IV	126608	126835	-	gene871	ID=YDL185C-A;Name=YDL185C-A;Ontology_term=GO:0003674,GO:0008150,GO:0016021;Note=Dubious%20open%20reading%20frame%3B%20unlikely%20to%20encode%20a%20functional%20protein%2C%20based%20on%20available%20experimental%20and%20comparative%20sequence%20data%3B%20partially%20overlaps%20the%20verified%20gene%20YDL185W%3B%20identified%20by%20homology%20with%20hemiascomycetous%20yeast%20species;display=Dubiou…
IV	126787	130002	+	gene872	ID=YDL185W;Name=YDL185W;gene=VMA1;Alias=VMA1,CLS8,H%28%2B%29-transporting%20V1%20sector%20ATPase%20subunit%20A,TFP1;Ontology_term=GO:0000221,GO:0000329,GO:0003729,GO:0007035,GO:0044267,GO:0046961;Note=Subunit%20A%20of%20the%20V1%20peripheral%20membrane%20domain%20of%20V-ATPase%3B%20protein%20precursor%20undergoes%20self-catalyzed%20splicing%20to%20yield%20the%20extein%20Tfp1p%20and%20the%20intein…
IV	130407	130484	-	gene873	ID=YDL184C;Name=YDL184C;gene=RPL41A;Alias=RPL41A,L41A,L41e,L47A,RPL47A,YL41,eL41,ribosomal%2060S%20subunit%20protein%20L41A;Ontology_term=GO:0002181,GO:0003735,GO:0022625;Note=Ribosomal%2060S%20subunit%20protein%20L41A%3B%20comprises%20only%2025%20amino%20acids%3B%20rpl41a%20rpl41b%20double%20null%20mutant%20is%20viable%3B%20homologous%20to%20mammalian%20ribosomal%20protein%20L41%2C%20no%20bacter…
IV	130871	131833	-	gene874	ID=YDL183C;Name=YDL183C;Alias=MKR1;Ontology_term=GO:0003674,GO:0006813,GO:0015992,GO:0031305;Note=Protein%20that%20may%20form%20an%20active%20mitochondrial%20KHE%20system%3B%20mitochondrial%20inner-membrane%20protein%3B%20non-essential%20gene%3B%20KHE%20system%20stands%20for%20K%2B%2FH%2B%20exchanger%20system;display=Protein%20that%20may%20form%20an%20active%20mitochondrial%20KHE%20system;dbxref=…
IV	133437	134723	+	gene875	ID=YDL182W;Name=YDL182W;gene=LYS20;Alias=LYS20,homocitrate%20synthase%20LYS20;Ontology_term=GO:0001207,GO:0004410,GO:0005634,GO:0005739,GO:0006281,GO:0019878;Note=Homocitrate%20synthase%20isozyme%20and%20functions%20in%20DNA%20repair%3B%20catalyzes%20the%20condensation%20of%20acetyl-CoA%20and%20alpha-ketoglutarate%20to%20form%20homocitrate%2C%20which%20is%20the%20first%20step%20in%20the%20lysine%…
IV	135179	135436	+	gene876	ID=YDL181W;Name=YDL181W;gene=INH1;Alias=INH1,ATPase%20inhibitor;Ontology_term=GO:0004857,GO:0005739,GO:0032780,GO:0042030;Note=Protein%20that%20inhibits%20ATP%20hydrolysis%20by%20the%20F1F0-ATP%20synthase%3B%20inhibitory%20function%20is%20enhanced%20by%20stabilizing%20proteins%20Stf1p%20and%20Stf2p%3B%20has%20a%20calmodulin-binding%20motif%20and%20binds%20calmodulin%20in%20vitro%3B%20INH1%20has%2…
IV	135896	137539	+	gene877	ID=YDL180W;Name=YDL180W;Ontology_term=GO:0000324,GO:0000329,GO:0003674,GO:0008150,GO:0016021;Note=Putative%20protein%20of%20unknown%20function%3B%20green%20fluorescent%20protein%20%28GFP%29-fusion%20protein%20localizes%20to%20the%20vacuole;display=Putative%20protein%20of%20unknown%20function;dbxref=SGD:S000002339;orf_classification=Uncharacterized
IV	138291	139205	+	gene878	ID=YDL179W;Name=YDL179W;gene=PCL9;Alias=PCL9;Ontology_term=GO:0000083,GO:0000131,GO:0000307,GO:0005935,GO:0016538,GO:0032878;Note=Cyclin%3B%20forms%20a%20functional%20kinase%20complex%20with%20Pho85p%20cyclin-dependent%20kinase%20%28Cdk%29%2C%20expressed%20in%20late%20M%2Fearly%20G1%20phase%2C%20activated%20by%20Swi5p%3B%20PCL9%20has%20a%20paralog%2C%20PCL2%2C%20that%20arose%20from%20the%20whole%…
IV	139522	141114	+	gene879	ID=YDL178W;Name=YDL178W;gene=DLD2;Alias=DLD2,AIP2,D-lactate%20dehydrogenase;Ontology_term=GO:0003779,GO:0004458,GO:0005739,GO:0005759,GO:0051990,GO:0071949,GO:1903457;Note=D-2-hydroxyglutarate%20dehydrogenase%2C%20and%20minor%20D-lactate%20dehydrogenase%3B%20mitochondrial%20matrix%20protein%20that%20oxidizes%20D-2-hydroxyglutarate%20%28D-2HG%29%2C%20an%20oncometabolite%2C%20to%20alpha-ketoglutara…
IV	141209	141721	-	gene880	ID=YDL177C;Name=YDL177C;Ontology_term=GO:0003674,GO:0005575,GO:0008150;Note=Putative%20protein%20of%20unknown%20function%3B%20similar%20to%20the%20mouse%20IMPACT%20gene%3B%20YDL177C%20is%20not%20an%20essential%20gene;display=Putative%20protein%20of%20unknown%20function;dbxref=SGD:S000002336;orf_classification=Uncharacterized
IV	142097	144223	+	gene881	ID=YDL176W;Name=YDL176W;Ontology_term=GO:0003674,GO:0005575,GO:0008150;Note=Protein%20of%20unknown%20function%3B%20predicted%20by%20computational%20methods%20to%20be%20involved%20in%20fructose-1%2C6-bisphosphatase%20%28Fbp1p%29%20degradation%3B%20interacts%20with%20components%20of%20the%20GID%20complex%3B%20YDL176W%20is%20not%20an%20essential%20gene;display=Protein%20of%20unknown%20function;dbxre…
IV	144484	145518	-	gene882	ID=YDL175C;Name=YDL175C;gene=AIR2;Alias=AIR2,TRAMP%20complex%20RNA-binding%20subunit;Ontology_term=GO:0003723,GO:0004652,GO:0005730,GO:0006400,GO:0030674,GO:0031499,GO:0034459,GO:0043629,GO:0071031,GO:0071035,GO:0071036,GO:0071037,GO:0071038,GO:0071039;Note=RNA-binding%20subunit%20of%20the%20TRAMP%20nuclear%20RNA%20surveillance%20complex%3B%20involved%20in%20nuclear%20RNA%20processing%20and%20deg…
IV	145826	147589	-	gene883	ID=YDL174C;Name=YDL174C;gene=DLD1;Alias=DLD1,D-lactate%20dehydrogenase;Ontology_term=GO:0004458,GO:0005739,GO:0005743,GO:1903457;Note=Major%20mitochondrial%20D-lactate%20dehydrogenase%3B%20oxidizes%20D-lactate%20to%20pyruvate%2C%20transcription%20is%20heme-dependent%2C%20repressed%20by%20glucose%2C%20and%20derepressed%20in%20ethanol%20or%20lactate%3B%20located%20in%20the%20mitochondrial%20inner%2…
IV	148191	149078	+	gene884	ID=YDL173W;Name=YDL173W;gene=PAR32;Alias=PAR32;Ontology_term=GO:0003674,GO:0005737,GO:0008150;Note=Protein%20of%20unknown%20function%3B%20hyperphosphorylated%20upon%20rapamycin%20treatment%20in%20a%20Tap42p-dependent%20manner%3B%20green%20fluorescent%20protein%20%28GFP%29-fusion%20protein%20localizes%20to%20the%20cytoplasm%3B%20PAR32%20is%20not%20an%20essential%20gene;display=Protein%20of%20unkno…
IV	148607	149086	-	gene885	ID=YDL172C;Name=YDL172C;Ontology_term=GO:0003674,GO:0005575,GO:0008150;Note=Dubious%20open%20reading%20frame%3B%20unlikely%20to%20encode%20a%20functional%20protein%2C%20based%20on%20available%20experimental%20and%20comparative%20sequence%20data;display=Dubious%20open%20reading%20frame;dbxref=SGD:S000002331;orf_classification=Dubious
IV	149203	155640	-	gene886	ID=YDL171C;Name=YDL171C;gene=GLT1;Alias=GLT1,glutamate%20synthase%20%28NADH%29;Ontology_term=GO:0005739,GO:0006537,GO:0016040,GO:0019676;Note=NAD%28%2B%29-dependent%20glutamate%20synthase%20%28GOGAT%29%3B%20synthesizes%20glutamate%20from%20glutamine%20and%20alpha-ketoglutarate%3B%20with%20Gln1p%2C%20forms%20the%20secondary%20pathway%20for%20glutamate%20biosynthesis%20from%20ammonia%3B%20expressio…
IV	156318	157904	+	gene887	ID=YDL170W;Name=YDL170W;gene=UGA3;Alias=UGA3;Ontology_term=GO:0000978,GO:0001010,GO:0001077,GO:0001080,GO:0005634,GO:0009450,GO:0019740,GO:0043565;Note=Transcriptional%20activator%20for%20GABA-dependent%20induction%20of%20GABA%20genes%3B%20binds%20to%20DNA%20elements%20found%20in%20the%20promoters%20of%20target%20genes%20and%20increases%20their%20expression%20in%20the%20presence%20of%20GABA%20%28…
IV	158064	158735	-	gene888	ID=YDL169C;Name=YDL169C;gene=UGX2;Alias=UGX2;Ontology_term=GO:0003674,GO:0005575,GO:0008150;Note=Protein%20of%20unknown%20function%3B%20transcript%20accumulates%20in%20response%20to%20any%20combination%20of%20stress%20conditions;display=Protein%20of%20unknown%20function;dbxref=SGD:S000002328;orf_classification=Verified
IV	159604	160764	+	gene889	ID=YDL168W;Name=YDL168W;gene=SFA1;Alias=SFA1,ADH5,bifunctional%20alcohol%20dehydrogenase%2FS-%28hydroxymethyl%29glutathione%20dehydrogenase;Ontology_term=GO:0000947,GO:0004022,GO:0005737,GO:0005739,GO:0033833,GO:0033859,GO:0046294,GO:0051903;Note=Bifunctional%20alcohol%20dehydrogenase%20and%20formaldehyde%20dehydrogenase%3B%20formaldehyde%20dehydrogenase%20activity%20is%20glutathione-dependent%3B…
IV	160995	163154	-	gene890	ID=YDL167C;Name=YDL167C;gene=NRP1;Alias=NRP1;Ontology_term=GO:0003674,GO:0005737,GO:0008150,GO:0010494;Note=Putative%20RNA%20binding%20protein%20of%20unknown%20function%3B%20localizes%20to%20stress%20granules%20induced%20by%20glucose%20deprivation%3B%20predicted%20to%20be%20involved%20in%20ribosome%20biogenesis;display=Putative%20RNA%20binding%20protein%20of%20unknown%20function;dbxref=SGD:S00000…
IV	163449	164042	-	gene891	ID=YDL166C;Name=YDL166C;gene=FAP7;Alias=FAP7,nucleoside-triphosphatase;Ontology_term=GO:0000056,GO:0000462,GO:0005634,GO:0005737,GO:0010494,GO:0017111,GO:0030684,GO:0034599;Note=Essential%20NTPase%20required%20for%20small%20ribosome%20subunit%20synthesis%3B%20mediates%20processing%20of%20the%2020S%20pre-rRNA%20at%20site%20D%20in%20the%20cytoplasm%20but%20associates%20only%20transiently%20with%204…
IV	164290	164865	+	gene892	ID=YDL165W;Name=YDL165W;gene=CDC36;Alias=CDC36,CCR4-NOT%20core%20subunit%20CDC36,DNA19,NOT2;Ontology_term=GO:0000288,GO:0000289,GO:0000290,GO:0000749,GO:0004842,GO:0005634,GO:0005737,GO:0006357,GO:0006368,GO:0016567,GO:0030015,GO:0031087,GO:0032968,GO:0051726;Note=Component%20of%20the%20CCR4-NOT%20core%20complex%2C%20involved%20in%20mRNA%20decapping%3B%20this%20complex%20has%20multiple%20roles%20…
IV	164987	167254	-	gene893	ID=YDL164C;Name=YDL164C;gene=CDC9;Alias=CDC9,DNA%20ligase%20%28ATP%29%20CDC9,MMS8;Ontology_term=GO:0000278,GO:0003910,GO:0005634,GO:0005657,GO:0005739,GO:0006266,GO:0006273,GO:0006284,GO:0006289,GO:0006310,GO:0035753;Note=DNA%20ligase%20I%20found%20in%20nucleus%20and%20mitochondria%3B%20essential%20enzyme%20that%20joins%20Okazaki%20fragments%20during%20DNA%20replication%3B%20also%20acts%20in%20ri…
IV	166956	167258	+	gene894	ID=YDL163W;Name=YDL163W;Ontology_term=GO:0003674,GO:0005575,GO:0008150;Note=Dubious%20open%20reading%20frame%3B%20unlikely%20to%20encode%20a%20functional%20protein%2C%20based%20on%20available%20experimental%20and%20comparative%20sequence%20data%3B%20partially%20overlaps%20the%20verified%20gene%20CDC9%2FYDL164C%20encoding%20DNA%20ligase;display=Dubious%20open%20reading%20frame;dbxref=SGD:S00000232…
IV	167359	167715	-	gene895	ID=YDL162C;Name=YDL162C;Ontology_term=GO:0003674,GO:0005575,GO:0008150;Note=Dubious%20open%20reading%20frame%3B%20unlikely%20to%20encode%20a%20functional%20protein%2C%20based%20on%20available%20experimental%20and%20comparative%20sequence%20data%3B%20partially%20overlaps%20ENT1%2FYDL161W%2C%20a%20verified%20gene%20involved%20in%20endocytosis%20and%20actin%20cortical%20patch%20assembly;display=Dubi…
IV	167714	169078	+	gene896	ID=YDL161W;Name=YDL161W;gene=ENT1;Alias=ENT1,epsin;Ontology_term=GO:0000147,GO:0005737,GO:0005769,GO:0005934,GO:0005935,GO:0006897,GO:0007015,GO:0030276,GO:0043130,GO:0043332;Note=Epsin-like%20protein%20involved%20in%20endocytosis%20and%20actin%20patch%20assembly%3B%20functionally%20redundant%20with%20Ent2p%3B%20binds%20clathrin%20via%20a%20clathrin-binding%20domain%20motif%20at%20C-terminus%3B%2…
IV	169366	169608	-	gene897	ID=YDL160C-A;Name=YDL160C-A;gene=MHF2;Alias=MHF2;Ontology_term=GO:0003674,GO:0006974,GO:0071821;Note=Component%20of%20the%20heterotetrameric%20MHF%20histone-fold%20complex%3B%20in%20humans%20the%20MHF%20complex%20interacts%20with%20both%20DNA%20and%20Mph1p%20ortholog%20FANCM%20to%20stabilize%20and%20remodel%20blocked%20replication%20forks%20and%20repair%20damaged%20DNA%3B%20mhf2%20srs2%20double%2…
IV	170410	171930	-	gene898	ID=YDL160C;Name=YDL160C;gene=DHH1;Alias=DHH1,DExD%2FH-box%20ATP-dependent%20RNA%20helicase%20DHH1;Ontology_term=GO:0000290,GO:0000932,GO:0003682,GO:0003729,GO:0004004,GO:0005515,GO:0005737,GO:0010494,GO:0010603,GO:0017148,GO:0033962,GO:0034063,GO:0045900,GO:0090079,GO:0098562;Note=Cytoplasmic%20DEAD-box%20helicase%2C%20stimulates%20mRNA%20decapping%3B%20coordinates%20distinct%20steps%20in%20mRNA%…
IV	172182	172313	+	gene899	ID=YDL159W-A;Name=YDL159W-A;Alias=YDL159W-B;Ontology_term=GO:0003674,GO:0005575,GO:0008150;Note=Putative%20protein%20of%20unknown%20function%3B%20identified%20by%20sequence%20comparison%20with%20hemiascomycetous%20yeast%20species;display=Putative%20protein%20of%20unknown%20function;dbxref=SGD:S000007599;orf_classification=Uncharacterized
IV	172481	174028	+	gene900	ID=YDL159W;Name=YDL159W;gene=STE7;Alias=STE7,mitogen-activated%20protein%20kinase%20kinase%20STE7;Ontology_term=GO:0000196,GO:0001402,GO:0001403,GO:0004708,GO:0005737,GO:0006468,GO:0007124,GO:0010525,GO:0043332,GO:0071507,GO:0071508;Note=Signal%20transducing%20MAP%20kinase%20kinase%3B%20involved%20in%20pheromone%20response%20where%20it%20phosphorylates%20Fus3p%3B%20involved%20in%20the%20pseudohyp…
IV	173056	173232	-	gene901	ID=YDL159C-B;Name=YDL159C-B;Alias=YDL159C-A;Ontology_term=GO:0003674,GO:0005575,GO:0008150;Note=Putative%20protein%20of%20unknown%20function%3B%20identified%20by%20gene-trapping%2C%20microarray-based%20expression%20analysis%2C%20and%20genome-wide%20homology%20searching;display=Putative%20protein%20of%20unknown%20function;dbxref=SGD:S000028612;orf_classification=Dubious
IV	173866	174174	-	gene902	ID=YDL158C;Name=YDL158C;Ontology_term=GO:0003674,GO:0005575,GO:0008150;Note=Dubious%20open%20reading%20frame%3B%20unlikely%20to%20encode%20a%20functional%20protein%2C%20based%20on%20available%20experimental%20and%20comparative%20sequence%20data;display=Dubious%20open%20reading%20frame;dbxref=SGD:S000002317;orf_classification=Dubious
IV	174232	174588	-	gene903	ID=YDL157C;Name=YDL157C;Ontology_term=GO:0003674,GO:0005739,GO:0008150;Note=Putative%20protein%20of%20unknown%20function%3B%20the%20authentic%2C%20non-tagged%20protein%20is%20detected%20in%20highly%20purified%20mitochondria%20in%20high-throughput%20studies;display=Putative%20protein%20of%20unknown%20function;dbxref=SGD:S000002316;orf_classification=Uncharacterized
IV	174918	176486	+	gene904	ID=YDL156W;Name=YDL156W;gene=CMR1;Alias=CMR1;Ontology_term=GO:0000790,GO:0003677,GO:0005634,GO:0005737,GO:0034399,GO:2000001;Note=Nuclear%20protein%20with%20a%20role%20in%20protein%20quality%20control%3B%20localizes%20to%20the%20intranuclear%20quality%20control%20compartment%20%28INQ%29%20in%20response%20to%20proteasome%20inhibition%20or%20DNA%20replication%20stress%3B%20INQ%20likely%20sequesters…
IV	176773	178056	+	gene905	ID=YDL155W;Name=YDL155W;gene=CLB3;Alias=CLB3,B-type%20cyclin%20CLB3;Ontology_term=GO:0000079,GO:0000086,GO:0005634,GO:0005737,GO:0010696,GO:0016538,GO:1901673;Note=B-type%20cyclin%20involved%20in%20cell%20cycle%20progression%3B%20activates%20Cdc28p%20to%20promote%20the%20G2%2FM%20transition%3B%20may%20be%20involved%20in%20DNA%20replication%20and%20spindle%20assembly%3B%20accumulates%20during%20S%…
IV	178334	181039	+	gene906	ID=YDL154W;Name=YDL154W;gene=MSH5;Alias=MSH5,MutS%20family%20protein%20MSH5;Ontology_term=GO:0003674,GO:0005634,GO:0007131;Note=Protein%20of%20the%20MutS%20family%3B%20forms%20a%20dimer%20with%20Msh4p%20that%20facilitates%20crossovers%20between%20homologs%20during%20meiosis%3B%20msh5-Y823H%20mutation%20confers%20tolerance%20to%20DNA%20alkylating%20agents%3B%20homologs%20present%20in%20C.%20elegan…
IV	181186	183018	-	gene907	ID=YDL153C;Name=YDL153C;gene=SAS10;Alias=SAS10,UTP3,rRNA-processing%20protein%20SAS10;Ontology_term=GO:0000447,GO:0000462,GO:0000472,GO:0000480,GO:0003674,GO:0005634,GO:0005730,GO:0032040;Note=Subunit%20of%20U3-containing%20Small%20Subunit%20%28SSU%29%20processome%20complex%3B%20involved%20in%20production%20of%2018S%20rRNA%20and%20assembly%20of%20small%20ribosomal%20subunit%3B%20disrupts%20silenc…
IV	182822	183187	+	gene908	ID=YDL152W;Name=YDL152W;Ontology_term=GO:0003674,GO:0005575,GO:0008150;Note=Dubious%20open%20reading%20frame%3B%20unlikely%20to%20encode%20a%20functional%20protein%2C%20based%20on%20available%20experimental%20and%20comparative%20sequence%20data%3B%20partially%20overlaps%20the%20verified%20ORF%20SAS10%2FYDL153C%2C%20a%20component%20of%20the%20small%20ribosomal%20subunit%20processosome;display=Dubi…
IV	183318	183899	-	gene909	ID=YDL151C;Name=YDL151C;gene=BUD30;Alias=BUD30;Ontology_term=GO:0000282,GO:0003674,GO:0005575,GO:0030437,GO:0045944;Note=Dubious%20open%20reading%20frame%3B%20unlikely%20to%20encode%20a%20functional%20protein%2C%20based%20on%20available%20experimental%20and%20comparative%20sequence%20data%3B%20not%20conserved%20in%20closely%20related%20Saccharomyces%20species%3B%2096%25%20of%20ORF%20overlaps%20th…
IV	183343	184611	+	gene910	ID=YDL150W;Name=YDL150W;gene=RPC53;Alias=RPC53,C53,DNA-directed%20RNA%20polymerase%20III%20subunit%20C53,RPC4;Ontology_term=GO:0001056,GO:0005666,GO:0042797;Note=RNA%20polymerase%20III%20subunit%20C53;display=RNA%20polymerase%20III%20subunit%20C53;dbxref=SGD:S000002309;orf_classification=Verified
IV	184925	187918	+	gene911	ID=YDL149W;Name=YDL149W;gene=ATG9;Alias=ATG9,APG9,AUT9,CVT6,CVT7,autophagy%20protein%20ATG9;Ontology_term=GO:0000045,GO:0000407,GO:0000422,GO:0003674,GO:0005739,GO:0016021,GO:0030659,GO:0032258,GO:0034497,GO:0034727,GO:0044805,GO:0051260,GO:0061709;Note=Transmembrane%20protein%20involved%20in%20forming%20Cvt%20and%20autophagic%20vesicles%3B%20cycles%20between%20the%20phagophore%20assembly%20site%…
IV	188154	190586	-	gene912	ID=YDL148C;Name=YDL148C;gene=NOP14;Alias=NOP14,UTP2,snoRNA-binding%20rRNA-processing%20protein%20NOP14;Ontology_term=GO:0000447,GO:0000462,GO:0000472,GO:0000480,GO:0005730,GO:0005739,GO:0006364,GO:0030515,GO:0030686,GO:0030692,GO:0032040,GO:0042274;Note=Nucleolar%20protein%3B%20forms%20a%20complex%20with%20Noc4p%20that%20mediates%20maturation%20and%20nuclear%20export%20of%2040S%20ribosomal%20subu…
IV	190924	192261	+	gene913	ID=YDL147W;Name=YDL147W;gene=RPN5;Alias=RPN5,NAS5,proteasome%20regulatory%20particle%20lid%20subunit%20RPN5;Ontology_term=GO:0000502,GO:0003674,GO:0005515,GO:0006511,GO:0008180,GO:0008541,GO:0010388,GO:0034515;Note=Subunit%20of%20the%20CSN%20and%2026S%20proteasome%20lid%20complexes%3B%20similar%20to%20mammalian%20p55%20subunit%20and%20to%20another%20S.%20cerevisiae%20regulatory%20subunit%2C%20Rpn…
IV	192750	194225	+	gene914	ID=YDL146W;Name=YDL146W;gene=LDB17;Alias=LDB17;Ontology_term=GO:0003674,GO:0005737,GO:0005933,GO:0005935,GO:0006897,GO:0030479;Note=Protein%20involved%20in%20the%20regulation%20of%20endocytosis%3B%20transiently%20recruited%20to%20actin%20cortical%20patches%20in%20a%20SLA1-dependent%20manner%20after%20late%20coat%20component%20assembly%3B%20GFP-fusion%20protein%20localizes%20to%20the%20periphery%2…
IV	194571	198176	-	gene915	ID=YDL145C;Name=YDL145C;gene=COP1;Alias=COP1,RET1,SEC33,SOO1,coatomer%20subunit%20alpha;Ontology_term=GO:0006888,GO:0006890,GO:0030126,GO:0043130;Note=Alpha%20subunit%20of%20COPI%20vesicle%20coatomer%20complex%3B%20complex%20surrounds%20transport%20vesicles%20in%20the%20early%20secretory%20pathway;display=Alpha%20subunit%20of%20COPI%20vesicle%20coatomer%20complex;dbxref=SGD:S000002304;orf_classif…
IV	198662	199732	-	gene916	ID=YDL144C;Name=YDL144C;Ontology_term=GO:0003674,GO:0005634,GO:0005737,GO:0008150;Note=Protein%20of%20unknown%20function%3B%20green%20fluorescent%20protein%20%28GFP%29-fusion%20protein%20localizes%20to%20the%20cytoplasm%20and%20nucleus%3B%20YDL144C%20is%20not%20an%20essential%20gene%3B%20protein%20abundance%20increases%20in%20response%20to%20DNA%20replication%20stress;display=Protein%20of%20unkno…
IV	199996	201582	+	gene917	ID=YDL143W;Name=YDL143W;gene=CCT4;Alias=CCT4,ANC2,TCP4,chaperonin-containing%20T-complex%20subunit%20CCT4;Ontology_term=GO:0005832,GO:0006457,GO:0051082;Note=Subunit%20of%20the%20cytosolic%20chaperonin%20Cct%20ring%20complex%3B%20related%20to%20Tcp1p%2C%20required%20for%20the%20assembly%20of%20actin%20and%20tubulins%20in%20vivo;display=Subunit%20of%20the%20cytosolic%20chaperonin%20Cct%20ring%20co…
IV	201719	202570	-	gene918	ID=YDL142C;Name=YDL142C;gene=CRD1;Alias=CRD1,CLS1,cardiolipin%20synthase;Ontology_term=GO:0000002,GO:0005739,GO:0006612,GO:0006644,GO:0006873,GO:0007006,GO:0008610,GO:0008808,GO:0016021;Note=Cardiolipin%20synthase%3B%20produces%20cardiolipin%2C%20which%20is%20a%20phospholipid%20of%20the%20mitochondrial%20inner%20membrane%20that%20is%20required%20for%20normal%20mitochondrial%20membrane%20potential…
IV	203039	205111	+	gene919	ID=YDL141W;Name=YDL141W;gene=BPL1;Alias=BPL1,ACC2,biotin--%5Bacetyl-CoA-carboxylase%5D%20ligase%20BPL1;Ontology_term=GO:0004077,GO:0005634,GO:0005737,GO:0009305,GO:0071734;Note=Biotin%3Aapoprotein%20ligase%3B%20covalently%20modifies%20proteins%20with%20the%20addition%20of%20biotin%2C%20required%20for%20acetyl-CoA%20carboxylase%20%28Acc1p%29%20holoenzyme%20formation%3B%20comparative%20analysis%20s…
IV	205360	210561	-	gene920	ID=YDL140C;Name=YDL140C;gene=RPO21;Alias=RPO21,B220,DNA-directed%20RNA%20polymerase%20II%20core%20subunit%20RPO21,RPB1,RPB220,SUA8;Ontology_term=GO:0001055,GO:0003968,GO:0005634,GO:0005665,GO:0005739,GO:0006366,GO:0010494,GO:0019985,GO:0043566;Note=RNA%20polymerase%20II%20largest%20subunit%20B220%3B%20part%20of%20central%20core%3B%20phosphorylation%20of%20C-terminal%20heptapeptide%20repeat%20doma…
IV	211375	212046	-	gene921	ID=YDL139C;Name=YDL139C;gene=SCM3;Alias=SCM3;Ontology_term=GO:0000086,GO:0000780,GO:0005634,GO:0005737,GO:0007059,GO:0051382,GO:0071459,GO:0097030,GO:2000059;Note=Nonhistone%20component%20of%20centromeric%20chromatin%3B%20binds%20to%20histone%20H3%20variant%2C%20Cse4p%2C%20and%20recruits%20it%20to%20centromeres%3B%20involved%20in%20the%20assembly%20and%20maintenance%20of%20Cse4-H4%20at%20centrome…
IV	213351	215642	+	gene922	ID=YDL138W;Name=YDL138W;gene=RGT2;Alias=RGT2,glucose%20sensor;Ontology_term=GO:0003674,GO:0005886,GO:0010255,GO:0015758,GO:0016021,GO:0051594,GO:0071944;Note=Plasma%20membrane%20high%20glucose%20sensor%20that%20regulates%20glucose%20transport%3B%20low%20affinity%20sesnor%20that%20contains%2012%20predicted%20transmembrane%20segments%20and%20a%20long%20C-terminal%20tail%20required%20for%20hexose%20…
IV	216158	217074	+	gene923	ID=YDL137W;Name=YDL137W;gene=ARF2;Alias=ARF2,Arf%20family%20GTPase%20ARF2;Ontology_term=GO:0003924,GO:0005794,GO:0005829,GO:0016236;Note=ADP-ribosylation%20factor%3B%20GTPase%20of%20the%20Ras%20superfamily%20involved%20in%20regulation%20of%20coated%20formation%20vesicles%20in%20intracellular%20trafficking%20within%20the%20Golgi%3B%20ARF2%20has%20a%20paralog%2C%20ARF1%2C%20that%20arose%20from%20th…
IV	217600	218367	+	gene924	ID=YDL136W;Name=YDL136W;gene=RPL35B;Alias=RPL35B,L29,L35B,SOS2,ribosomal%2060S%20subunit%20protein%20L35B,uL29;Ontology_term=GO:0000463,GO:0002181,GO:0003735,GO:0022625,GO:0030687;Note=Ribosomal%2060S%20subunit%20protein%20L35B%3B%20homologous%20to%20mammalian%20ribosomal%20protein%20L35%20and%20bacterial%20L29%3B%20RPL35B%20has%20a%20paralog%2C%20RPL35A%2C%20that%20arose%20from%20the%20whole%20g…
IV	218680	219288	-	gene925	ID=YDL135C;Name=YDL135C;gene=RDI1;Alias=RDI1;Ontology_term=GO:0005094,GO:0005829,GO:0005886,GO:0005934,GO:0005935,GO:0007015,GO:0007264,GO:0032889;Note=Rho%20GDP%20dissociation%20inhibitor%3B%20involved%20in%20the%20localization%20and%20regulation%20of%20Cdc42p%20and%20Rho1p%3B%20protein%20abundance%20increases%20in%20response%20to%20DNA%20replication%20stress;display=Rho%20GDP%20dissociation%20i…
IV	219662	220771	-	gene926	ID=YDL134C;Name=YDL134C;gene=PPH21;Alias=PPH21,phosphoprotein%20phosphatase%202A%20catalytic%20subunit%20PPH21;Ontology_term=GO:0000082,GO:0000159,GO:0004722,GO:0005634,GO:0005737,GO:0006417,GO:0006470,GO:0007015,GO:0007094,GO:0007117,GO:0010494,GO:0070262;Note=Catalytic%20subunit%20of%20protein%20phosphatase%202A%20%28PP2A%29%3B%20functionally%20redundant%20with%20Pph22p%3B%20methylated%20at%20C…
IV	221724	221801	-	gene927	ID=YDL133C-A;Name=YDL133C-A;gene=RPL41B;Alias=RPL41B,L41B,L41e,L47B,RPL47B,YDL134C-A,YL41,eL41,ribosomal%2060S%20subunit%20protein%20L41B;Ontology_term=GO:0002181,GO:0003735,GO:0022625;Note=Ribosomal%2060S%20subunit%20protein%20L41B%3B%20comprises%20only%2025%20amino%20acids%3B%20rpl41a%20rpl41b%20double%20null%20mutant%20is%20viable%3B%20homologous%20to%20mammalian%20ribosomal%20protein%20L41%2C…
IV	222427	223740	+	gene928	ID=YDL133W;Name=YDL133W;gene=SRF1;Alias=SRF1;Ontology_term=GO:0000324,GO:0003674,GO:0016021,GO:0043085,GO:0071944;Note=Regulator%20of%20phospholipase%20D%20%28Spo14p%29%3B%20interacts%20with%20Spo14p%20and%20regulates%20its%20catalytic%20activity%3B%20capable%20of%20buffering%20the%20toxicity%20of%20C16%3A0%20platelet%20activating%20factor%2C%20a%20lipid%20that%20accumulates%20intraneuronally%20i…
IV	224304	226751	+	gene929	ID=YDL132W;Name=YDL132W;gene=CDC53;Alias=CDC53,cullin%20CDC53;Ontology_term=GO:0000082,GO:0000086,GO:0003688,GO:0004842,GO:0019005,GO:0030674,GO:0031146,GO:0042787,GO:0061630;Note=Cullin%3B%20structural%20protein%20of%20SCF%20complexes%20%28which%20also%20contain%20Skp1p%2C%20Cdc34p%2C%20Hrt1p%20and%20an%20F-box%20protein%29%20involved%20in%20ubiquitination%3B%20SCF%20promotes%20the%20G1-S%20tran…
IV	227393	228715	+	gene930	ID=YDL131W;Name=YDL131W;gene=LYS21;Alias=LYS21,homocitrate%20synthase%20LYS21;Ontology_term=GO:0004410,GO:0005634,GO:0019878;Note=Homocitrate%20synthase%20isozyme%3B%20catalyzes%20the%20condensation%20of%20acetyl-CoA%20and%20alpha-ketoglutarate%20to%20form%20homocitrate%2C%20which%20is%20the%20first%20step%20in%20the%20lysine%20biosynthesis%20pathway%3B%20LYS21%20has%20a%20paralog%2C%20LYS20%2C%2…
IV	229171	229431	+	gene931	ID=YDL130W-A;Name=YDL130W-A;gene=STF1;Alias=STF1,AIS2,ATPase-binding%20protein;Ontology_term=GO:0005739,GO:0032780,GO:0051117;Note=Protein%20involved%20in%20regulation%20of%20the%20mitochondrial%20F1F0-ATP%20synthase%3B%20Stf1p%20and%20Stf2p%20act%20as%20stabilizing%20factors%20that%20enhance%20inhibitory%20action%20of%20the%20Inh1p%20protein%3B%20protein%20abundance%20increases%20in%20response%2…
IV	229906	230527	+	gene932	ID=YDL130W;Name=YDL130W;gene=RPP1B;Alias=RPP1B,Ax,L44%27,P1B,RPL44%27,RPLA3,YP1beta,ribosomal%20protein%20P1B;Ontology_term=GO:0000324,GO:0002181,GO:0003735,GO:0022625,GO:0030295,GO:0045860;Note=Ribosomal%20protein%20P1%20beta%3B%20component%20of%20the%20ribosomal%20stalk%2C%20which%20is%20involved%20in%20interaction%20of%20translational%20elongation%20factors%20with%20ribosome%3B%20free%20%28non…
IV	231024	231899	+	gene933	ID=YDL129W;Name=YDL129W;Ontology_term=GO:0003674,GO:0005634,GO:0005737,GO:0008150;Note=Protein%20of%20unknown%20function%3B%20green%20fluorescent%20protein%20%28GFP%29-fusion%20protein%20localizes%20to%20the%20cytoplasm%20and%20the%20nucleus%3B%20YDL129W%20is%20not%20an%20essential%20gene%3B%20relative%20distribution%20to%20the%20nucleus%20increases%20upon%20DNA%20replication%20stress;display=Pro…
IV	232652	233887	+	gene934	ID=YDL128W;Name=YDL128W;gene=VCX1;Alias=VCX1,HUM1,MNR1;Ontology_term=GO:0000324,GO:0000329,GO:0006816,GO:0006828,GO:0006874,GO:0015369,GO:0015386,GO:0016021,GO:0055085;Note=Vacuolar%20membrane%20antiporter%20with%20Ca2%2B%2FH%2B%20and%20K%2B%2FH%2B%20exchange%20activity%3B%20involved%20in%20control%20of%20cytosolic%20Ca2%2B%20and%20K%2B%20concentrations%3B%20has%20similarity%20to%20sodium%2Fcalci…
IV	234927	235853	+	gene935	ID=YDL127W;Name=YDL127W;gene=PCL2;Alias=PCL2,CLN4,cyclin%20PCL2;Ontology_term=GO:0000079,GO:0000131,GO:0000307,GO:0005634,GO:0005934,GO:0005935,GO:0016538,GO:0031106,GO:0032878;Note=Cyclin%2C%20interacts%20with%20cyclin-dependent%20kinase%20Pho85p%3B%20member%20of%20the%20Pcl1%2C2-like%20subfamily%2C%20involved%20in%20the%20regulation%20of%20polarized%20growth%20and%20morphogenesis%20and%20progre…
IV	236157	238664	-	gene936	ID=YDL126C;Name=YDL126C;gene=CDC48;Alias=CDC48,AAA%20family%20ATPase%20CDC48;Ontology_term=GO:0000837,GO:0000839,GO:0005634,GO:0005739,GO:0005789,GO:0005829,GO:0016236,GO:0016320,GO:0016887,GO:0019888,GO:0022625,GO:0030433,GO:0030970,GO:0031134,GO:0034098,GO:0034517,GO:0034727,GO:0036266,GO:0043130,GO:0043161,GO:0043332,GO:0051228,GO:0051974,GO:0070651,GO:0071629,GO:0071630,GO:0071712,GO:0072671,…
IV	239019	239606	-	gene937	ID=YDL125C;Name=YDL125C;gene=HNT1;Alias=HNT1,adenosine%205%27-monophosphoramidase;Ontology_term=GO:0000166,GO:0005634,GO:0005737,GO:0009117,GO:0016787;Note=Adenosine%205%27-monophosphoramidase%3B%20interacts%20physically%20and%20genetically%20with%20Kin28p%2C%20a%20CDK%20and%20TFIIK%20subunit%2C%20and%20genetically%20with%20CAK1%3B%20member%20of%20histidine%20triad%20%28HIT%29%20superfamily%20of%…
IV	240259	241197	+	gene938	ID=YDL124W;Name=YDL124W;Alias=aldo-keto%20reductase%20superfamily%20protein;Ontology_term=GO:0004032,GO:0004033,GO:0005634,GO:0005737,GO:0005886,GO:0006725,GO:0034599,GO:0042180,GO:0043603,GO:0051268,GO:0051269;Note=NADPH-dependent%20alpha-keto%20amide%20reductase%3B%20reduces%20aromatic%20alpha-keto%20amides%2C%20aliphatic%20alpha-keto%20esters%2C%20and%20aromatic%20alpha-keto%20esters%3B%20memb…
IV	241418	241840	+	gene939	ID=YDL123W;Name=YDL123W;gene=SNA4;Alias=SNA4;Ontology_term=GO:0000328,GO:0000329,GO:0003674,GO:0008150;Note=Protein%20of%20unknown%20function%3B%20localized%20to%20the%20vacuolar%20outer%20membrane%3B%20predicted%20to%20be%20palmitoylated;display=Protein%20of%20unknown%20function;dbxref=SGD:S000002281;orf_classification=Verified
IV	242552	244981	+	gene940	ID=YDL122W;Name=YDL122W;gene=UBP1;Alias=UBP1,ubiquitin-specific%20protease%20UBP1;Ontology_term=GO:0004843,GO:0005737,GO:0005783,GO:0016579;Note=Ubiquitin-specific%20protease%3B%20removes%20ubiquitin%20from%20ubiquitinated%20proteins%3B%20cleaves%20at%20the%20C%20terminus%20of%20ubiquitin%20fusions%20irrespective%20of%20their%20size%3B%20capable%20of%20cleaving%20polyubiquitin%20chains;display=Ub…
IV	245133	245582	-	gene941	ID=YDL121C;Name=YDL121C;Ontology_term=GO:0003674,GO:0005783,GO:0008150;Note=Putative%20protein%20of%20unknown%20function%3B%20green%20fluorescent%20protein%20%28GFP%29-fusion%20protein%20localizes%20to%20the%20endoplasmic%20reticulum%3B%20YDL121C%20is%20not%20an%20essential%20protein;display=Putative%20protein%20of%20unknown%20function;dbxref=SGD:S000002279;orf_classification=Uncharacterized
IV	245923	246447	+	gene942	ID=YDL120W;Name=YDL120W;gene=YFH1;Alias=YFH1,ferroxidase;Ontology_term=GO:0004322,GO:0005739,GO:0005759,GO:0006749,GO:0006879,GO:0008198,GO:0016226,GO:0034986;Note=Mitochondrial%20matrix%20iron%20chaperone%3B%20oxidizes%20and%20stores%20iron%3B%20interacts%20with%20Isu1p%20to%20promote%20Fe-S%20cluster%20assembly%3B%20mutation%20results%20in%20multiple%20Fe%2FS-dependent%20enzyme%20deficiencies%3…
IV	246689	247612	-	gene943	ID=YDL119C;Name=YDL119C;gene=HEM25;Alias=HEM25;Ontology_term=GO:0005739,GO:0005743,GO:0015187,GO:0016021,GO:0036233;Note=Mitochondrial%20glycine%20transporter%3B%20required%20for%20the%20transport%20of%20glycine%20into%20mitochondria%20for%20initiation%20of%20heme%20biosynthesis%2C%20with%20YMC1%20acting%20as%20a%20secondary%20transporter%3B%20homolog%20of%20human%20SLC25A38%2C%20a%20mitochondria…
IV	247302	247682	+	gene944	ID=YDL118W;Name=YDL118W;Ontology_term=GO:0003674,GO:0005575,GO:0008150;Note=Dubious%20open%20reading%20frame%2C%20unlikely%20to%20encode%20a%20protein%3B%20overlaps%20almost%20completely%20with%20YDL119C%3B%20mutations%20that%20would%20affect%20both%20YDL118W%20and%20YDL119C%20confer%20defective%20telomere%20maintenance%20and%20are%20synthetically%20sick%20or%20lethal%20with%20alpha-synuclein;dis…
IV	248581	251238	+	gene945	ID=YDL117W;Name=YDL117W;gene=CYK3;Alias=CYK3;Ontology_term=GO:0000142,GO:0000917,GO:0005634,GO:0005737,GO:0005935,GO:0030234,GO:0044697;Note=SH3-domain%20protein%20located%20in%20the%20bud%20neck%20and%20cytokinetic%20actin%20ring%3B%20relocalizes%20from%20bud%20neck%20to%20nucleus%20upon%20DNA%20replication%20stress%3B%20activates%20the%20chitin%20synthase%20activity%20of%20Chs2p%20during%20cyto…
IV	251566	253746	+	gene946	ID=YDL116W;Name=YDL116W;gene=NUP84;Alias=NUP84;Ontology_term=GO:0000973,GO:0005643,GO:0006302,GO:0006406,GO:0006606,GO:0006974,GO:0016021,GO:0017056,GO:0030466,GO:0031080,GO:0031081,GO:0031990,GO:0034398,GO:0035392,GO:0045893,GO:0045944;Note=Subunit%20of%20the%20Nup84p%20subcomplex%20of%20the%20nuclear%20pore%20complex%20%28NPC%29%3B%20contributes%20to%20nucleocytoplasmic%20transport%20and%20NPC%…
IV	253995	255126	-	gene947	ID=YDL115C;Name=YDL115C;gene=IWR1;Alias=IWR1;Ontology_term=GO:0005515,GO:0005634,GO:0005737,GO:0006913,GO:0016591,GO:0044376,GO:1990022;Note=RNA%20polymerase%20II%20transport%20factor%2C%20conserved%20from%20yeast%20to%20humans%3B%20also%20has%20a%20role%20in%20transporting%20RNA%20polymerase%20III%20into%20the%20nucleus%3B%20interacts%20with%20most%20of%20the%20RNAP%20II%20subunits%3B%20nucleo-c…
IV	254935	255048	+	gene948	ID=YDL114W-A;Name=YDL114W-A;Ontology_term=GO:0003674,GO:0005575,GO:0008150;Note=Dubious%20open%20reading%20frame%3B%20unlikely%20to%20encode%20a%20functional%20protein%2C%20based%20on%20available%20experimental%20and%20comparative%20sequence%20data%3B%20identified%20based%20on%20homology%20to%20hemiascomycetous%20yeasts;display=Dubious%20open%20reading%20frame;dbxref=SGD:S000007598;orf_classifica…
IV	255604	256530	+	gene949	ID=YDL114W;Name=YDL114W;Alias=short-chain%20dehydrogenase%2Freductase;Ontology_term=GO:0003674,GO:0008150,GO:0016021;Note=Putative%20short-chain%20dehydrogenase%2Freductase%3B%20YDL114W%20is%20not%20an%20essential%20gene;display=Putative%20short-chain%20dehydrogenase%2Freductase;dbxref=SGD:S000002272;orf_classification=Uncharacterized
IV	256633	258555	-	gene950	ID=YDL113C;Name=YDL113C;gene=ATG20;Alias=ATG20,CVT20,SNX42;Ontology_term=GO:0000407,GO:0000422,GO:0005768,GO:0016236,GO:0019898,GO:0032258,GO:0032266,GO:0034498;Note=Sorting%20nexin%20family%20member%3B%20required%20for%20the%20cytoplasm-to-vacuole%20targeting%20%28Cvt%29%20pathway%20and%20for%20endosomal%20sorting%3B%20has%20a%20Phox%20homology%20domain%20that%20binds%20phosphatidylinositol-3-ph…
IV	258915	263225	+	gene951	ID=YDL112W;Name=YDL112W;gene=TRM3;Alias=TRM3,tRNA%20%28guanosine%2818%29-2%27-O%29-methyltransferase;Ontology_term=GO:0005737,GO:0016423,GO:0030488;Note=2%27-O-ribose%20methyltransferase%3B%20catalyzes%20the%20ribose%20methylation%20of%20the%20guanosine%20nucleotide%20at%20position%2018%20of%20tRNAs;display=2%27-O-ribose%20methyltransferase;dbxref=SGD:S000002270;orf_classification=Verified
IV	263313	264110	-	gene952	ID=YDL111C;Name=YDL111C;gene=RRP42;Alias=RRP42,exosome%20non-catalytic%20core%20subunit%20RRP42;Ontology_term=GO:0000176,GO:0000177,GO:0000467,GO:0003674,GO:0016075,GO:0034427,GO:0043628,GO:0070478,GO:0070481,GO:0070651,GO:0071038,GO:0071042,GO:0071051;Note=Exosome%20non-catalytic%20core%20component%3B%20involved%20in%203%27-5%27%20RNA%20processing%20and%20degradation%20in%20both%20the%20nucleus%…
IV	264512	264964	-	gene953	ID=YDL110C;Name=YDL110C;gene=TMA17;Alias=TMA17,ADC17;Ontology_term=GO:0005634,GO:0005737,GO:0005840,GO:0030674,GO:0070682;Note=ATPase%20dedicated%20chaperone%20that%20adapts%20proteasome%20assembly%20to%20stress%3B%20Tma17p%20is%20induced%20upon%20stress%3B%20interacts%20with%20Rpt6p%20to%20assist%20its%20pairing%20to%20Rpt3p%20and%20early%20steps%20in%20proteasome%20biogenesis%3B%20associates%20…
IV	265258	267201	-	gene954	ID=YDL109C;Name=YDL109C;Alias=putative%20lipase;Ontology_term=GO:0003674,GO:0005575,GO:0044255;Note=Putative%20lipase%3B%20involved%20in%20lipid%20metabolism%3B%20not%20an%20essential%20gene%3B%20YDL109C%20has%20a%20paralog%2C%20ROG1%2C%20that%20arose%20from%20the%20whole%20genome%20duplication;display=Putative%20lipase;dbxref=SGD:S000002267;orf_classification=Uncharacterized
IV	267698	268699	+	gene955	ID=YDL108W;Name=YDL108W;gene=KIN28;Alias=KIN28,TFIIH%20complex%20serine%2Fthreonine-protein%20kinase%20subunit%20KIN28;Ontology_term=GO:0000990,GO:0004672,GO:0005634,GO:0005675,GO:0005829,GO:0006360,GO:0006366,GO:0006370,GO:0006468,GO:0008353,GO:0019912,GO:0045944,GO:0070816,GO:0070985,GO:1900018,GO:1901921,GO:1903654;Note=Serine%2Fthreonine%20protein%20kinase%2C%20subunit%20of%20transcription%20…
IV	268921	269976	+	gene956	ID=YDL107W;Name=YDL107W;gene=MSS2;Alias=MSS2;Ontology_term=GO:0003674,GO:0005759,GO:0031314,GO:0032979;Note=Peripherally%20bound%20inner%20membrane%20protein%20of%20the%20mitochondrial%20matrix%3B%20involved%20in%20membrane%20insertion%20of%20C-terminus%20of%20Cox2p%2C%20interacts%20genetically%20and%20physically%20with%20Cox18p;display=Peripherally%20bound%20inner%20membrane%20protein%20of%20the…
IV	270222	271901	-	gene957	ID=YDL106C;Name=YDL106C;gene=PHO2;Alias=PHO2,BAS2,GRF10,phoB;Ontology_term=GO:0000105,GO:0000978,GO:0001077,GO:0005634,GO:0005829,GO:0006338,GO:0009113,GO:0043388,GO:0043565,GO:0045937,GO:0045944,GO:2000679;Note=Homeobox%20transcription%20factor%3B%20regulatory%20targets%20include%20genes%20involved%20in%20phosphate%20metabolism%3B%20binds%20cooperatively%20with%20Pho4p%20to%20the%20PHO5%20promot…
IV	272389	273597	+	gene958	ID=YDL105W;Name=YDL105W;gene=NSE4;Alias=NSE4,QRI2,Smc5-Smc6%20complex%20subunit%20NSE4;Ontology_term=GO:0005634,GO:0006281,GO:0019789,GO:0030915;Note=Component%20of%20the%20SMC5-SMC6%20complex%3B%20this%20complex%20plays%20a%20key%20role%20in%20the%20removal%20of%20X-shaped%20DNA%20structures%20that%20arise%20between%20sister%20chromatids%20during%20DNA%20replication%20and%20repair;display=Compon…
IV	273653	274876	-	gene959	ID=YDL104C;Name=YDL104C;gene=QRI7;Alias=QRI7,putative%20N%286%29-L-threonylcarbamoyladenine%20synthase;Ontology_term=GO:0002949,GO:0003674,GO:0005739,GO:0072670;Note=Protein%20involved%20in%20threonylcarbamoyl%20adenosine%20biosynthesis%3B%20Sua5p%20and%20Qri7p%20are%20necessary%20and%20sufficient%20for%20RNA%20t6A%20modification%20in%20vitro%3B%20highly%20conserved%20mitochondrial%20protein%3B%2…
IV	275148	276581	-	gene960	ID=YDL103C;Name=YDL103C;gene=QRI1;Alias=QRI1,UAP1,UDP-N-acetylglucosamine%20diphosphorylase;Ontology_term=GO:0003977,GO:0005634,GO:0005737,GO:0006048;Note=UDP-N-acetylglucosamine%20pyrophosphorylase%3B%20catalyzes%20the%20formation%20of%20UDP-N-acetylglucosamine%20%28UDP-GlcNAc%29%2C%20which%20is%20important%20in%20cell%20wall%20biosynthesis%2C%20protein%20N-glycosylation%2C%20and%20GPI%20anchor%…
[truncated: 6,101 more rows]
