# Supplementary material for: UNAGI: an automated pipeline for nanopore full-length cDNA sequencing uncovers novel transcripts and isoforms in yeast
Source: Funct Integr Genomics. 2020 Jan 18;20(4):523–36. doi: 10.1007/s10142-020-00732-1 (PMC7283198; doi:10.1007/s10142-020-00732-1)
Supplement: Supplementary file 8 — (XLSX 14 kb). [file 10142_2020_732_MOESM8_ESM.xlsx]

## Sheet: Sheet1
num	primer no	target	F or R	primer name	sequence	bp		primer no	target	F or R	primer name	sequence	bp
01	KD1	LEU2	F	KD1-LEU2 qPCR-F	CCCAGGTTCCTTGGGTTTGT	20		KD2	LEU2	R	KD2-LEU2 qPCR-R	AATCTGGAGCAGAACCGTGG	20
03	KD3	FDH1	F	KD3-FDH1 qPCR-F	TAAGGACCACGTGGGAAACG	20		KD4	FDH1	R	KD4-FDH1 qPCR-R	ACTCCCTGAGCGTACCTCTT	20
05	KD5	HPF1	F	KD5-HPF1 qPCR-F	GTCACCGCAACTAGTGCTTC	20		KD6	HPF1	R	KD6-HPF1 qPCR-R	CCCTCGGACTGGACAATGAT	20
07	KD7	STE2	F	KD7-STE2 qPCR-F	GCCCACACCTACGAGTTCAA	20		KD8	STE2	R	KD8-STE2 qPCR-R	GGGAGTGTACATGTCGACGG	20
09	KD9	YLR227W-B	F	KD9-YLR227W-B qPCR-F	CCTGCTTCAGTACCACCTCC	20		KD10	YLR227W-B	R	KD10-YLR227W-B qPCR-R	GCGGAAACTGTGATTGTGGC	20
11	KD11	MFA1	F	KD11-MFA1 qPCR-F	TGCAACCATCTACCGCTACC	20		KD12	MFA1	R	KD12-MFA1 qPCR-R	TGGGTCCCAGAAGACACCTT	20
13	KD13	YNL146C-A	F	KD13-YNL146C-A qPCR-F	CGTTTTTCCTCATTCTCTGGCT	22		KD14	YNL146C-A	R	KD14-YNL146C-A qPCR-R	CTGACTGACATAGTATGCGCT	21
15	KD15	ICS2	F	KD15-ICS2 qPCR-F	ACTTGGCAGCCCACTCTATG	20		KD16	ICS2	R	KD16-ICS2 qPCR-R	ACAGAGCTTCGCCTTGAGAC	20
17	KD17	STE18	F	KD17-STE18 qPCR-F	GAGGAAAGAACTCAGCCGTGA	21		KD18	STE18	R	KD18-STE18 qPCR-R	ACGGGGTAGCCCCATAGTTC	20
19	KD19	NEJ1	F	KD19-NEJ1 qPCR-F	AAGAGCGCGTCAGATTTCCT	20		KD20	NEJ1	R	KD20-NEJ1 qPCR-R	GGCTATTTGGTCGAGCCTCA	20
21	KD21	MFA2	F	KD21-MFA2 qPCR-F	TCACCACTGCTTCCACACAA	20		KD22	MFA2	R	KD22-MFA2 qPCR-R	TAAGCGATAACACAGGCGGG	20
23	KD23	PDR12	F	KD23-PDR12 qPCR-F	GACCCACCAAGCGGAAAAAC	20		KD24	PDR12	R	KD24-PDR12 qPCR-R	CAGTTTTCGGTGGCAGTTGG	20
25	KD25	MHF2	F	KD25-MHF2 qPCR-F	TTCATTGATGAGGCGGTGCT	20		KD26	MHF2	R	KD26-MHF2 qPCR-R	GAAGCCCTACGATACGCTCT	20
27	KD27	YNL146W	F	KD27-YNL146W qPCR-F	ACATTTCAAGAACTACTGCCACG	23		KD28	YNL146W	R	KD28-YNL146W qPCR-R	CGAGAAAATAGATGAGGGCCTG	22
29	KD29	GAT4	F	KD29-GAT4 qPCR-F	ACATGTGGGCAATGTGGAGA	20		KD30	GAT4	R	KD30-GAT4 qPCR-R	TCTACCGAAGCGCAGAATCA	20
31	KD31	IME4	F	KD31-IME4 qPCR-F	CAGGGGTTACCACGTGAACA	20		KD32	IME4	R	KD32-IME4 qPCR-R	CCTCGGTCGTGTATTTGGCT	20
33	KD33	DDI2/3	F	KD33-DDI2/3 qPCR-F	GCGACAGGTGGAAATCAGGA	20		KD34	DDI2/3	R	KD34-DDI2/3 qPCR-R	TCTGCAGAATGAGCCCCAAG	20
35	KD35	RCN1	F	KD35-RCN1 qPCR-F	GTTCCTGATATCGCCCCCAG	20		KD36	RCN1	R	KD36-RCN1 qPCR-R	CTGCTGCTGGTCCTGTTGTA	20
37	KD37	YPL277C	F	KD37-YPL277C qPCR-F	CTTTCGGCTTGAGGTCACCA	20		KD38	YPL277C	R	KD38-YPL277C qPCR-R	CCTTTTGGATGATCACCGTTGG	22
39	KD39	UTP18	F	KD39-UTP18 qPCR-F	CATCCCGTGCAGTCAAGGAT	20		KD40	UTP18	R	KD40-UTP18 qPCR-R	ATGGCGAAAATGCGACACTG	20
41	KD41	YKL068W-A	F	KD41-YKL068W-A qPCR-F	AGGCAAACCATTCCGTCAGT	20		KD42	YKL068W-A	R	KD42-YKL068W-A qPCR-R	TGTGTTGAGGTCTACCATCAGG	22
43	KD43	SCR1	F	KD43-SCR1 qPCR-F	CGGGAGAGTCCGTTCTGAAG	20		KD44	SCR1	R	KD44-SCR1 qPCR-R	GGACCCAGAACTACCTTGCC	20
45	KD45	STE5	F	KD45-STE5 qPCR-F	TTTGCCACAACACCCTCACA	20		KD46	STE5	R	KD46-STE5 qPCR-R	GGGCTCATTTGCTCGGGATA	20
47	KD47	HAP1	F	KD47-HAP1 qPCR-F	AGCGGATTTCTTGCTGGTGA	20		KD48	HAP1	R	KD48-HAP1 qPCR-R	TTGCATCGGAGCAGAACCTT	20
49	KD49	GAL10	F	KD49-GAL10 qPCR-F	GCGCACATCCCTCTGGATTA	20		KD50	GAL10	R	KD50-GAL10 qPCR-R	ATGTAAAGCTTCTCGCGCCT	20
51	KD51	RME2	F	KD51-RME2 qPCR-F	GCGGTGCTCTTAGGATGTCA	20		KD52	RME2	R	KD52-RME2 qPCR-R	CGCTGGAGCTATAGGAAAGGG	21
53	KD63	HO	F	KD63-HO qPCR-F	CATTACGCCCGAAGGTTTGC	20		KD64	HO	R	KD64-HO qPCR-R	ACAACTCTTATGAGGCCCGC	20
53	KD53	YFL015C	F	KD53-YFL015C qPCR-F	CGTCAACACGTCGTCATTGC	20		KD54	YFL015C	R	KD54-YFL015C qPCR-R	AGTGAAAATCTCCGGGAGCG	20
55	KD55	SOR1/2	F	KD55-SOR1/2 qPCR-F	TGAACTTGGTTGCCACAGGA	20		KD56	SOR1/2	R	KD56-SOR1/2 qPCR-R	CTCTCCACCATGGGCAATGT	20
57	KD57	PRM2	F	KD57-PRM2 qPCR-F	TCACCTGTGGCTGTTTGGTT	20		KD58	PRM2	R	KD58-PRM2 qPCR-R	GTATAGCGAAGGTCCCGCTC	20
59	KD59	FAR1	F	KD59-FAR1 qPCR-F	CAAACTTCTAACGGGCGCAG	20		KD60	FAR1	R	KD60-FAR1 qPCR-R	GAATGAGCTGCTCCTGTGGT	20
61	KD61	RRT5	F	KD61-RRT5 qPCR-F	AGGCATAGCATTTGCCCAGT	20		KD62	RRT5	R	KD62-RRT5 qPCR-R	CTGCCTCGTAAGGAACGTGT	20
65	KD65	YHR210C	F	KD65-YHR210C qPCR-F	ATCCGGCATCACGACTTTCA	20		KD66	YHR210C	R	KD66-YHR210C qPCR-R	TTGTTCAACGGCAAAGCCAG	20
67	KD67	YLR406C-A	F	KD67-YLR406C-A qPCR-F	CCGTACATCCGTACATCCGT	20		KD68	YLR406C-A	R	KD68-YLR406C-A qPCR-R	TCATTTAAACGGCACTCCTAAAAA	24
69	KD69	ACT1	F	KD69-ACT1 qPCR-F	TGGATTCTGAGGTTGCTGCTT	21		KD70	ACT1	R	KD70-ACT1 qPCR-R	GATGGGAAGACAGCACGAGG	20
71	KD71	ALG9	F	KD71-ALG9 qPCR-F	CGGGAAGCTTGCTCCTGTAT	20		KD72	ALG9	R	KD72-ALG9 qPCR-R	CTAGCACAGGCAGTGGGAAA	20
73	KD73	TAF10	F	KD73-TAF10 qPCR-F	ATTGCAAGGACAGCAACAGC	20		KD74	TAF10	R	KD74-TAF10 qPCR-R	CAGCAACAGCGCTACTGAGA	20
